# Supplementary material for: Systematic characterization of the components and molecular mechanisms of Jinshui Huanxian granules using UPLC-Orbitrap Fusion MS integrated with network pharmacology
Source: Sci Rep. 2022 Jul 21;12:12476. doi: 10.1038/s41598-022-16711-4 (PMC9304367; doi:10.1038/s41598-022-16711-4)
Supplement: Supplementary file 2 — Supplementary Table S1. [file 41598_2022_16711_MOESM2_ESM.xlsx]

## Sheet: components
In vitro chemical components identification results of JSHX (Note: * Means to compare with the reference substance)
NO.	Identification	RT(min)	Formula	Ion Mode	Calculated MS(m/z)	Experimental MS(m/z)	NL	Error (ppm)	Fragments ion(m/z)
1	2-(alpha-D-galactosyl)glycerol	1.59	C9H18O8	-	253.093	253.093	4670000	4.291	162.02412, 91.04007
2	L-(-)-Tyrosine	1.59	C9H11NO3	+	182.081	182.081	19500000	-0.383	165.05462, 164.07037, 154.08553, 136.07567
3	Adenosine	2.07	C10H13N5O4	+	268.104	268.104	20400000	0.707	136.062
4	Pyrogallol	2.22	C6H6O3	-	125.024	125.024	27400000	2.198	109.028
5	Gallic acid	2.25	C7H6O5	-	169.014	169.014	27400000	2.96	153.01925, 13500862, 125.02439, 109.02953
6	(4S,5S)-4,5-Dihydroxy-5-(hydroxymethyl)-2-cyclopenten-1-one	2.43	C6H8O4	+	145.05	145.05	26700000	0.653	127.03911, 99.04416
7	2-isopropylmalic acid	2.9	C7H12O5	-	175.061	175.061	1380000	3.542	129.056
8	(1S,4R)-1,4-Dihydroxy-2-cyclopentene-1-carboxamide	2.92	C6H9NO3	+	144.066	144.065	15200000	-0.414	116.07091, 98.06016
9	Acortatarin A	3.06	C12H15NO5	+	254.102	254.102	11700000	-0.233	236.09216, 218.08054, 206.08055, 200.07007, 162.05481
10	Ethylmalonic acid*	3.53	C5H8O4	+	131.035	131.034	4920000	1.334	113.02415, 87.04488, 69.03432
11	2,6-Anhydro-1-O-(3,4,5-trihydroxybenzoyl)-D-mannitol	3.57	C13H16O9	-	315.072	315.072	4280000	2.861	153.01907, 152.01129, 109.02930, 108.02144
12	Rehmannioside D*	3.75	C27H42O20	+	687.234	687.235	1700000	1.412	669.23419, 525.18463
13	Indole-3-lactic acid	3.78	C11H11NO3	+	206.081	206.081	5710000	-0.872	188.07039, 178.04964, 170.06045, 160.07555, 159.06790, 146.06010, 142.06555, 132.08075, 117.05712, 112.03952
14	Methyl isonicotinate	3.82	C7H7NO2	+	138.055	138.055	4470000	0.253	108.044
15	gentisic acid	3.85	C7H6O4	-	153.019	153.187	1880000	3.123	109.02927, 108.02151,
16	(5-Formyl-1H-pyrrol-2-yl)methyl alpha-D-galactopyranoside	4.07	C12H17NO7	-	286.093	286.093	1730000	3.292	124.04040, 113.02435, 101.02436, 59.01363
17	Salicylic acid	5.61	C7H6O3	-	137.024	137.023	2840000	-1.464	109.02917, 93.03462
18	2,3,4,9-Tetrahydro-1H-beta-carboline-3-carboxylic acid	6.06	C12H12N2O2	+	217.097	217.097	4000000	0.81	200.07065, 188.07027, 172.07527, 144.08067, 143.07326, 118.06458, 103.05426
19	1,2,3,9-Tetrahydropyrrolo[2,1-b]quinazolin-9-ylacetic acid	6.51	C13H14N2O2	+	231.113	231.113	3380000	-0.018	214.08600, 188.07025, 185.010756, 158.09621, 146.05989, 144.08061, 143.07307, 118.06508
20	7-Amino-2-[3-amino-4-(2-hydroxy-3,4-dimethoxyphenyl)-5-methyl-6-oxo-1,6-dihydro-2-pyridinyl]-6-methoxy-5,8-quinolinedione	6.51	C24H22N4O7	+	479.156	479.156	3380000	-1.013	179.06998, 133.06474, 109.06484
21	2-Methoxy-4-[(1S,2S)-1,2,3-trihydroxypropyl]phenyl 6-O-(4-hydroxybenzoyl)-D-erythro-hexopyranoside	6.61	C23H28O12	-	495.151	495.151	6210000	2.721	281.06754, 177.05652, 165.05635, 137.02481
22	(4-Hydroxy-3-pyridinyl)acetic acid	6.74	C7H7NO3	+	154.05	154.05	3800000	-0.517	122.02374, 108.04411
23	5-Amino-3-[2-(2-hydroxy-3,5-dimethylphenyl)-2-oxoethyl]-5-oxopentanoic acid	6.79	C15H19NO5	+	294.134	294.134	4160000	-0.133	248.12839, 127.03917, 120.04434
24	Nicotinyl alcohol	7.1	C6H7NO	+	110.06	110.06	16900000	-0.64	92.0497
25	caffeic acid	7.19	C9H8O4	-	179.035	179.035	3110000	3.881	135.04555, 134.03778
26	Norharman	7.41	C11H8N2	+	169.076	169.076	7450000	0.622	168.068
27	1,1,5-Trimethylfuro[3,4-c]pyridine-3,4(1H,5H)-dione	7.5	C10H11NO3	+	194.081	194.081	9840000	0.877	166.08609, 136.07575, 134.06010, 108.04442, 87.04413, 59.01276
28	3-(Hydroxymethyl)-6,7-dihydro-8(5H)-indolizinone	7.5	C9H11NO2	+	166.086	166.086	9840000	-0.513	166.08618, 148.07556, 136.07564, 134.06009, 120.08073, 108.04433, 106.06512, 80.04952
29	Methyl (2Z)-4-(1H-indol-3-yl)-2-methyl-4-oxo-2-butenoate	7.5	C14H13NO3	+	244.097	244.097	9840000	0.001	198.09142, 127.03883, 121.06438, 113.05979, 105.06982, 103.05415, 79.05429
30	2-Methoxyresorcinol	7.68	C7H8O3	+	141.055	141.055	2730000	0.704	126.03115, 125.02332, 124.05188, 123.04406, 109.02841, 108.02058
31	Diphysidione	7.69	C11H8O4	+	205.05	205.05	2800000	0.169	187.03838, 177.0543, 161.05955, 160.05118, 159.04396, 133.06476, 131.04918
32	Catalpol*	7.82	C15H22O10	+	363.129	363.129	4510000	2.277	201.07575, 283.06519
33	6-Hydroxycaproic acid	7.96	C6H12O3	-	131.071	131.071	4400000	2.894	113.06141, 85.06579
34	(R)-Salsolinol	8.89	C10H13NO2	+	180.102	180.102	3590000	0.859	162.09119, 145.06479, 137.05971, 120.08078, 119.04914, 103.05423
35	Hydroxygenkwanin	8.92	C16H12O6	+	301.071	301.071	6210000	0.516	283.06131, 269.04431
36	Ethyl gallate	9.2	C9H10O5	+	199.06	199.06	2500000	-2.763	185.04382, 171.02863, 153.01813, 139.03891, 135.00781, 127.03894
37	Rutinum*	9.22	C27H30O16	-	609.146	609.146	6390000	1.845	463.08921, 301.03542
38	Mellein	9.26	C10H10O3	-	179.07	179.07	10300000	0.052	161.05988, 151.07526, 109.06487
39	BMK methyl glycidate	9.27	C11H12O3	+	193.086	193.086	9960000	0.462	178.06175, 165.09090, 150.06747, 137.05977, 133.06476, 121.06484
40	3-phenyllactic acid	9.82	C9H10O3	-	165.056	165.055	2760000	2.359	119.05004, 117.03438, 91.05514
41	Isocorydine*	9.98	C20H23NO4	+	342.17	342.17	16900000	0.015	299.12779, 297.11594, 269.11722, 58.06523
42	Methyl vanillate	10.15	C9H10O4	+	183.065	183.065	3440000	-0.521	165.05466, 150.03104, 137.05971, 123.04406, 109.02841, 109.06479,
43	Tricin	10.76	C17H14O7	+	331.081	331.081	1870000	0.304	313.07068, 303.08644
44	Zhebeinone	10.76	C27H43NO3	+	430.332	430.331	5330000	-0.536	412.331
45	Ferulic Acid*	10.93	C10H10O4	+	195.065	195.065	4870000	-0.848	177.05460, 163.03894, 149.05966, 145.02838, 135.04416, 134.03630, 117.03356,
46	loliolide	11.14	C11H16O3	+	197.117	197.117	5970000	0.097	179.10655, 161.09608, 151.11177, 137.05971, 135.11687
47	xylarinol A	11.18	C10H8O3	+	177.055	177.055	6530000	0.392	163.03903, 149.05974, 135.04417, 131.00157, 121.12802, 119.04925
48	1-Caffeoylquinic acid	11.86	C16H18O9	-	353.088	353.088	1760000	2.553	219.051
49	Isoferulic acid	12.05	C10H10O4	+	195.065	195.065	11000000	0.793	177.05458, 163.03894, 162.03104, 149.05969, 145.02841
50	Naringin	12.07	C27H32O14	+	581.186	581.187	7100000	0.754	435.12944, 273.07564, 255.06522
51	Hesperetin-7-O-β-D-glucuronide	12.97	C22H24O11	+	465.139	465.139	4620000	-0.469	303.08521, 179.03327, 153.01892
52	Liquiritin*	12.99	C21H22O9	-	417.119	417.118	4420000	0.962	255.065
53	Peimine*	13.38	C27H45NO3	+	432.347	432.347	35100000	0.322	414.336
54	Peiminine*	13.48	C27H43NO3	+	430.332	430.331	5900000	-0.188	412.321
55	6-Methoxy-5-methylbenzo[h]pyrrolo[4,3,2-de]quinolin-4(5H)-one	13.66	C16H12N2O2	+	265.097	265.097	7180000	0.776	237.10129, 235.08564
56	Bilobalide	13.88	C15H18O8	+	327.107	327.107	67000000	-0.165	309.09628, 299.11269
57	Ginkgolide B*	14.07	C20H24O10	+	425.144	425.144	3720000	0.204	407.13354, 391.13822,
58	Cynaroside*	14.45	C21H20O11	+	449.108	449.108	5190000	0.183	287.055
59	Naringenin	14.51	C15H12O5	-	273.076	273.076	32700000	-0.879	179.03436, 153.01816, 151.03822, 119.04911
60	Peimisine*	14.56	C27H41NO3	+	428.316	428.316	9820000	-0.235	410.30529, 126.12773
61	2-Acetamido-4-phenylbutanoic acid	14.78	C12H15NO3	+	222.112	222.113	18400000	0.361	190.08640, 162.09112, 144.08070, 134.09641, 119.07295, 118.06519, 117.06995, 106.06520
62	Icariside F2	15.08	C18H26O10	+	403.16	403.159	1710000	-2.315	271.118
63	Stigmasterol	15.11	C29H48O	+	413.378	413.377	3470000	-0.902	395.367
64	Zhebeirine	15.7	C27H43NO2	+	414.337	414.336	5810000	-0.908	414.336
65	Quercetin	15.71	C15H10O7	+	303.05	303.05	4390000	0.069	153.01839, 135.00792
66	Formononetin	15.88	C16H12O4	-	267.062	267.067	3910000	3.987	223.046
67	(3S)-5-Acetyl-6-hydroxy-1-oxo-3-[(1E,3E)-5-oxo-1,3-pentadien-1-yl]-3,4-dihydro-1H-isochromen-8-yl D-allopyranoside	15.99	C22H24O11	+	465.139	465.139	141000000	0.585	303.08591, 285.07575, 195.02880, 179.03372, 177.05444, 163.03897, 153.01808, 151.03915, 137.05969, 127.03897
68	2-(beta-D-Glucopyranosyloxy)-5-hydroxybenzyl (2E)-3-(4-hydroxyphenyl)acrylate	15.99	C22H24O10	+	449.144	449.145	141000000	0.905	177.05455, 135.04414, 85.02850
69	Hesperidin*	16.08	C28H34O15	-	609.182	609.183	50400000	2.402	343.08295, 125.02459
70	4,4'-[(1E,3S)-3-(Hydroxymethyl)-1-butene-1,4-diyl]bis(2-methoxyphenol)	16.5	C19H22O5	+	331.154	331.154	5260000	-1.209	285.11221, 267.10132, 189.09070, 175.07536, 163.07510, 161.05963
71	4-Methylumbelliferyl-alpha-D-glucopyranoside	16.54	C16H18O8	+	339.107	339.108	3920000	0.696	177.05447, 159.36152
72	Rhoifolin	16.59	C27H30O14	+	579.171	579.171	2070000	-0.141	271.05957, 129.05420
73	Apigenin-7-O-Glucoside*	16.63	C21H20O10	-	431.098	431.098	1660000	2.66	268.038
74	5-Hydroxy-2-(4-hydroxyphenyl)-4-oxo-3,4-dihydro-2H-chromen-7-yl 2-O-(6-deoxy-L-mannopyranosyl)-D-glucopyranoside	16.73	C27H32O14	+	579.172	579.172	17200000	1.257	313.071
75	ebeiedine	16.82	C27H45NO2	+	416.352	416.353	6430000	1.522	398.342
76	Isorhamnetin	16.82	C16H12O7	+	317.066	317.065	2410000	-1.842	299.055
77	(-)-Epigallocatechin-3-gallate	16.88	C22H18O10	+	443.097	443.097	1650000	-0.143	425.08664, 289.07054
78	3-tert-Butyladipic acid	16.95	C10H18O4	+	203.128	203.128	4490000	0.711	135.08029, 125.09606, 111.08024
79	Quercitrin*	17.11	C21H20O11	+	449.108	449.108	2760000	1.029	287.055
80	5,7-Dihydroxy-2-(4-hydroxy-3-methoxyphenyl)-4-oxo-4H-chromen-3-yl-6-O-(6-desoxy-alpha-L-mannopyranosyl)-beta-D-glucopyranosid	17.25	C28H32O16	+	625.176	625.175	3030000	-1.537	317.06485, 129.05460, 111.04388, 85.02846, 71.04922
81	Astragalin*	18.26	C21H20O11	+	449.108	449.107	9130000	-2.088	287.055
82	Ginkgolide C	17.36	C20H24O11	+	441.139	441.14	1890000	0.866	423.12754, 413.14392
83	Chryseriol	17.64	C16H12O6	+	301.071	301.07	4520000	-1.244	283.06
84	(2S)-4-{[4-(beta-L-Gulopyranosyloxy)benzyl]oxy}-2-hydroxy-2-(4-hydroxybenzyl)-4-oxobutanoic acid	17.77	C24H28O12	-	507.151	507.151	5690000	1.927	177.056
85	Solasodine	17.77	C27H43NO2	+	414.337	414.336	9510000	-0.884	414.336
86	Ellagic acid	17.91	C14H6O8	-	300.999	300.999	5870000	3.776	300.999
87	rac 8-Prenylnaringenin	18.21	C20H20O5	+	341.138	341.139	6610000	0.732	255.06491, 217.08572, 187.07509, 175.07552, 137.05968, 133.02821
88	Baicalin	18.65	C21H18O11	+	447.092	447.093	16500000	1.414	271.05957, 131.03409, 113.02316
89	xanthatin	18.73	C15H18O3	+	247.133	247.133	17600000	-0.368	229.12140, 201.12714, 191.17039, 159.11662, 151.11160, 149.09596
90	Isoacteoside*	18.9	C29H36O15	-	623.198	623.198	3220000	1.385	461.16615, 161.02834
91	2-(3,4-Dihydroxyphenyl)ethyl (5xi)-3-O-[(4xi)-6-deoxy-L-lyxo-hexopyranosyl]-4-O-[(2E)-3-(3,4-dihydroxyphenyl)-2-propenoyl]-D	18.95	C29H36O15	-	623.198	623.198	15500000	1.129	233.04512, 179.03542, 161.02548
92	3',4'-Dihydroxyphenylacetone	19.27	C9H10O3	+	167.07	167.07	210000000	-0.423	149.05960, 121.06476, 111.04387, 106.04158, 95.04922, 77.03855
93	(2E,4E)-5-[(6S,8R)-2-(Hydroxymethyl)-6,8-dimethyl-5,6,7,8-tetrahydro-1-naphthalenyl]-2,4-pentadienoic acid	19.29	C18H22O3	+	287.164	287.164	202000000	0.031	245.11789, 241.15788, 231.10098, 229.12204, 213.09052, 187.11137
94	Acetophenone	19.29	C8H8O	+	121.065	121.065	208000000	-0.59	107.04919, 106.04150, 103.05407
95	Paeonol*	19.45	C9H10O3	+	167.07	167.07	98200000	0.953	149.05974, 121.06392, 125.05967
96	Epimedoside C	19.7	C26H30O11	+	519.186	519.187	1220000	2.373	357.133
97	3,5-Dihydroxy-2-(4-hydroxyphenyl)-8-(3-methyl-2-buten-1-yl)-4-oxo-4H-chromen-7-yl (3xi)-2-O-[(3xi)-beta-D-ribo-hexopyranosyl]-D-xylo-hexopyranoside	19.72	C32H38O16	+	679.223	679.223	26200000	-0.311	299.05591, 127.03870, 85.02848
98	Azelaic acid	19.81	C9H16O4	-	187.098	187.098	9180000	3.392	143.10805, 125.09734, 123.08176
99	4-(2-Hydroxy-2-propanyl)-4-chromanecarboxamide	19.99	C13H17NO3	+	236.128	236.128	16100000	0.085	192.10191, 178.08626, 160.07569, 124.07569
100	1-Hydroxy-3,4-dihydro-1H-benzo[g]isochromene-5,10-dione	20.13	C13H10O4	+	231.065	231.065	12900000	0.02	215.05434, 187.07524, 185.05940, 173.05955, 159.04411
101	dihydroactinidiolide	20.23	C11H16O2	+	181.122	181.122	12100000	0.904	163.11153, 153.12671, 137.13261, 135.11675, 123.08027
102	2-(3,4-Dihydroxyphenyl)ethyl (4xi)-4-O-(6-deoxy-beta-D-talopyranosyl)-2-O-[(2E)-3-(3,4-dihydroxyphenyl)-2-propenoyl]-beta-L-threo-pentopyranoside	20.75	C28H34O14	+	595.202	595.203	22900000	1.055	281.06519, 263.05481, 221.04515, 185.04401, 179.03381, 135.04364
103	Brazilin	20.75	C16H14O5	+	287.091	287.092	22900000	0.801	161.05949, 137.05916
104	KAEMPFEROL 3-O-GLUCORHAMNOSIDE	21.03	C21H20O10	+	433.113	433.113	7180000	0.339	287.055
105	Kalasinamide	21.15	C16H15NO3	+	270.112	270.112	7000000	-0.518	242.117
106	onosmin A	21.15	C15H15NO2	+	242.118	242.118	7000000	0.763	182.09615, 121.06488, 105.06979
107	hexandraside E	21.4	C32H38O16	-	677.209	677.209	4310000	2.656	515.15579, 353.10413
108	chaetominedione	21.43	C17H12N2O4	+	309.087	309.087	4000000	-1.079	281.09149, 263.08108
109	Ginsenoside Rh4	21.63	C36H60O8	-	619.422	619.421	4280000	1.525	457.368
110	(3beta,9xi,14xi,22S,23R)-23-Methoxy-17,23-epoxyveratraman-3-ol	21.67	C28H43NO3	+	442.332	442.331	3000000	-1.019	121.10028, 111.11206
111	Luteolin*	22	C15H10O6	+	287.055	287.055	2840000	3.352	259.06010, 153.01824
112	Hyperoside	22.07	C21H20O12	+	465.103	465.103	1440000	0.124	303.04982, 127.03887, 109.02833
113	(+)-Abscisic acid	22.11	C15H20O4	-	263.129	263.129	1360000	3.513	219.13869, 204.11571, 203.10761, 201.12802, 153.09181, 138.06877
114	Ikarisoside B	22.18	C32H38O15	-	661.214	661.214	3520000	1.744	645.21892, 353.31252
115	Hesperetin*	22.3	C16H14O6	+	303.086	303.086	4040000	0.15	261.05075, 179.03389, 177.05452, 163.03893, 153.01816, 137.05971, 135.04414, 125.05983, 123.04406
116	Wedelolactone*	22.4	C16H10O7	-	313.035	313.035	1820000	3.389	298.01203, 270.01692, 242.02215
117	(-)-Podophyllotoxin	22.84	C22H22O8	+	415.139	415.139	4770000	0.833	247.06012, 229.04959, 219.06438, 203.07005, 185.06027
118	Pimpinellin	23.02	C13H10O5	+	247.06	247.06	15400000	0.688	203.07069, 201.05541
119	3,6-Bis-O-[(2E)-3-(4-hydroxy-3-methoxyphenyl)-2-propenoyl]-beta-D-glycero-hex-2-ulofuranosyl (5xi)-alpha-D-xylo-hexopyranoside	23.33	C32H38O17	+	695.218	695.217	21000000	-1.389	127.03878, 103.03879, 85.02852
120	Blattellaquinone	23.4	C12H14O4	+	223.096	223.097	17600000	0.379	177.05458, 163.03891, 149.05969, 135.04421
121	(4aS,6bS,8aR,9aR,10S,15bR,16aS)-5,15b-Dihydroxy-6b,10,16b-trimethyldocosahydrobenzo[4,5]indeno[1,2-h]pyrido[1,2-b]isoquinolin-3(2H)-one	23.45	C27H43NO3	+	430.332	430.331	28500000	-0.722	412.32083, 287.20126, 126.12769, 124.11204
122	ribisin A	23.5	C13H12O5	+	249.076	249.076	32100000	-0.803	105.034
123	Kaempferol	23.85	C15H10O6	+	287.055	287.055	3880000	0.193	153.01842, 135.00793
124	nakijinol B	24.28	C22H29NO3	+	356.222	356.222	5540000	0.42	356.222
125	Baicalein	24.6	C15H10O5	+	271.06	271.06	5170000	0.148	243.065
126	Ginsenoside Rg1*	24.63	C42H72O14	+	801.499	801.499	37100000	-0.341	639.44593, 477.39382
127	(3β,5α,24S)-4-Methylenestigmasta-7,9(11),14-trien-3-ol	24.66	C30H46O	+	423.362	423.362	20900000	-0.691	405.35107, 177.12724, 163.11197, 151.14839, 137.13257, 125.09577
128	1-Methyl-4-[(2S)-6-methyl-5-hepten-2-yl]benzene	24.66	C15H22	+	203.179	203.18	20900000	0.801	175.14722, 161.13229, 147.11675, 133.10117, 121.10114, 119.08549
129	Ginsenoside Rf*	25.17	C42H72O14	+	801.499	801.499	5220000	-0.441	639.44552, 477.39373
130	1-(4,6-Dimethoxy-1-benzofuran-2-yl)ethanone	25.1	C12H12O4	+	221.081	221.081	5680000	-0.16	206.05711, 191.07002, 189.05435, 1788.06230, 177.09088, 165.05475
131	Maohuoside B	25.17	C39H50O20	-	837.282	837.283	25300000	2.353	819.27160, 675.22948, 557.16645
132	(5S)-5-(7-Hydroxy-6-methyloctyl)-2(5H)-furanone	25.2	C13H22O3	+	227.164	227.164	4930000	0.832	209.15347, 193.12193, 181.16869, 167.10671, 153.09100, 139.11681
133	4,9-Dimethoxy-6H-indolo[3,2,1-de][1,5]naphthyridin-6-one	25.31	C16H12N2O3	+	281.092	281.092	7980000	0.787	249.06558, 221.07080
134	Paeoniflorin	25.42	C23H28O11	-	479.156	479.156	4450000	2.947	449.14495, 121.02956
135	Kaempferide	25.49	C16H12O6	+	301.071	301.071	3620000	-0.414	283.06024, 153.01863
136	Epimedin A*	25.83	C39H50O20	+	839.297	839.297	7510000	0.202	677.24403, 515.19117, 369.13303, 129.05462, 111.04413
137	Epimedin B*	25.88	C38H48O19	+	809.286	809.286	176000000	0.104	677.24405, 515.19119, 647.23347, 369.01328, 129.05478, 111.04502
138	Icarisid I	26.01	C27H30O11	+	531.186	531.186	2780000	-0.298	369.13352, 313.07041
139	Butyl 4-aminobenzoate	26.55	C11H15NO2	+	194.118	194.118	79800000	0.385	176.10687, 148.07555, 138.05501, 135.04414, 134.05975, 120.04441, 106.06548
140	Icariin*	26.55	C33H40O15	+	677.244	677.244	29400000	0.261	515.19137, 531.18622, 369.13382
141	Epimedin C*	26.82	C39H50O19	+	823.302	823.301	17600000	-0.893	677.24408, 661.24907, 531.18612, 515.19112, 369.13312,
142	Sagittatoside A	26.93	C33H40O15	+	677.244	677.244	30900000	-0.158	515.19105, 369.13352, 313.07082
143	apigenin	27.08	C15H10O5	+	271.06	271.061	1530000	3.062	253.05
144	Synephrine	27.11	C9H13NO2	+	168.102	168.102	2540000	-1.34	168.102
145	(6S)-dehydrovomifoliol	27.22	C13H18O3	+	223.133	223.133	14700000	-0.363	93.0699
146	5,6,2',3',6'-pentamethoxyflavone	27.27	C20H20O7	+	373.128	373.128	16400000	-0.025	358.10382, 343.08047, 329.10168, 164.08276
147	alboatrin	27.6	C14H18O3	+	235.133	235.133	1260000	-0.812	219.10118, 189.18723, 177.09021, 175.11162, 121.06483
148	Obacunone	28.07	C26H30O7	+	455.206	455.206	3470000	-1.164	243.10157, 177.09101, 153.09101, 151.11174, 137.05971
149	1-{(2S,6R)-6-[(2S)-2-Hydroxypentyl]-2-piperidinyl}acetone	28.7	C13H25NO2	+	228.196	228.196	7930000	0.501	175.17844, 137.09637, 123.11691, 109.10121, 95.08561
150	Decursinol	28.86	C14H14O4	+	247.096	247.096	5400000	-0.872	219.10074, 217.04858, 189.05431, 187.07506, 174.06774, 159.08032
151	Wogonin	29.02	C16H12O5	+	285.076	285.076	4220000	-0.281	270.05179, 105.03305
152	Tetramethoxyluteolin	29.37	C19H18O6	+	343.118	343.118	20400000	0.977	328.09414, 313.07007, 299.09140, 285.07575, 135.04406
153	Sagittatoside C	29.6	C35H42O16	+	719.255	719.255	1250000	0.443	719.25463, 369.13352, 313.07079
154	Ikarisoside F	29.81	C31H36O14	+	633.218	633.218	5290000	0.534	355.11732, 299.05531
155	3,5,7-Trihydroxy-2-(4-hydroxyphenyl)-8-(3- methylbut-2-enyl)-2,3-	29.83	C20H18O6	+	355.118	355.118	1830000	0.127	299.055
156	1-O-[(3beta,5xi,9xi)-3-{[2-O-(6-Deoxy-alpha-L-mannopyranosyl)-alpha-D-glucopyranosyl]oxy}-19-hydroxy-28-oxours-12-en-28-yl]-L-allopyranose	30.02	C48H78O18	+	943.526	943.526	6400000	0.094	781.50924, 129.05453, 127.03889, 85.02847
157	Ganoderone A	30.05	C30H46O3	+	455.352	455.352	6050000	-0.399	201.16333, 127.11174, 109.11103, 95.08558
158	(Z)-Ligustilide	30.23	C12H14O2	+	191.107	191.107	27800000	-0.818	173.09601, 163.11163, 162.06741, 149.05959, 145.06516, 121.06480
159	Nobiletin*	30.53	C21H22O8	+	403.139	403.139	5190000	0.163	373.09149, 370.10403, 327.08569, 197.04442, 191.07065, 165.05449
160	Apocynin	30.57	C9H10O3	+	167.07	167.07	26500000	-0.603	149.05960, 125.05970, 121.06476, 111.04387, 106.04158, 95.04922, 77.03855
161	Neocnidilide*	30.72	C12H18O2	+	195.138	195.138	13600000	0.685	149.13232, 135.04396, 125.05975, 119.08648, 107.04881, 79.05423
162	(3beta,12beta,17beta)-17-[(2R,3E,5R)-5,6-Dimethyl-3-hepten-2-yl]-6,12-dimethylgona-5(10),6,8-trien-3-yl acetate	31.06	C30H44O2	+	437.341	437.342	11900000	0.83	191.17866, 177.16385, 149.13237, 137.13225, 123.11679, 109.10111
163	(3aS,6S,6aS,9S,9aS)-6a-Hydroxy-9-(1-hydroxyethoxy)-3,6,9a-trimethyl-3a,4,5,6,6a,9,9a,9b-octahydroazuleno[4,5-b]furan-2(3H)-one	31.13	C17H26O5	-	311.185	311.186	20600000	1.156	255.12190, 237.11173, 209.11688, 193.08513, 191.10632, 181.12209
164	Baohuoside II	31.15	C26H28O10	+	501.176	501.176	4220000	0.193	369.11742, 355.11738, 299.05532
165	5,6,7,8,3',4',5'-heptamethoxyflavone	31.3	C22H24O9	+	433.149	433.149	171000000	-0.343	403.10159, 400.11472, 399.10693, 371.11270, 241.07164, 165.05543
166	ophiopojaponin C	31.31	C44H70O18	+	887.463	887.463	57900000	-0.227	753.05722, 442.16813
167	Anhydroicaritin	31.5	C21H20O6	+	369.133	369.133	2330000	-0.961	369.13352, 313.07044
168	1,4-Butanediol dimethacrylate	31.53	C12H18O4	+	227.128	227.128	21400000	-0.685	141.09109, 87.04406, 81.06995, 69.03355
169	2-Ethyl-6-methyl-2,3-dihydro-4H-pyran-4-one	31.53	C8H12O2	+	141.091	141.091	21400000	0.665	95.08589, 87.04414, 81.03354, 79.05409
170	Icarisid II	31.73	C27H30O10	+	515.191	515.192	7890000	1.857	369.13292, 313.07045
171	2'-O-RHAMNOSYLICARISIDE II	31.78	C33H40O14	+	661.249	661.25	3650000	1.116	515.19132, 369.13328, 313.07081, 129.05440, 111.04415
172	Saponin V	31.78	C39H62O14	+	753.407	753.406	4710000	1.191	445.296
173	Sagittatoside B	31.81	C32H38O14	+	647.233	647.234	3290000	0.136	515.19112, 369.13336, 313.07069, 147.06528, 129.05478, 111.04411
174	(3R)-hydoxy-beta-ionone	31.89	C13H20O2	+	209.154	209.154	7530000	0.4	193.12154, 191.14259, 181.15874, 167.10690, 153.09088, 135.08049
175	(±)-Gingerol	32.14	C17H26O4	+	295.19	295.19	4530000	-0.155	221.11725, 203.10687, 179.10634, 165.05450, 151.11183, 139.11160
176	3,3',4',5,6,7,8-heptamethoxyflavone	32.18	C22H24O9	+	433.149	433.15	3250000	0.488	279.086
177	Luteone	32.19	C20H18O6	+	355.118	355.118	4840000	0.437	299.054
178	(1xi)-1,5-Anhydro-1-[(9S)-4,5,9-trihydroxy-2-methyl-10-oxo-9,10-dihydro-9-anthracenyl]-D-altritol	32.29	C21H22O9	+	419.134	419.133	3950000	-1.023	361.091
179	7-Methoxycoumarin	32.81	C10H8O3	+	177.055	177.055	2880000	-0.286	149.06
180	Sitosterol	32.94	C29H50O	+	415.393	415.393	5690000	-1.379	397.383
181	3-O-methylfunicone	32.97	C20H20O8	+	389.123	389.123	3430000	-0.473	359.07590, 341.06555, 328.09354, 165.05446, 151.07489, 107.04896
182	(3R)-3-Hydroxy-12-{(2S,5S)-5-[(1S)-1-hydroxyethyl]-2-pyrrolidinyl}dodecanoic acid	33.05	C18H35NO4	+	330.264	330.264	2630000	1.075	284.25793, 73.02850
183	Catechin	33.26	C15H14O6	+	291.086	291.086	2510000	-1.287	247.06
184	Asarone	33.42	C12H16O3	+	207.103	207.102	1420000	3.569	207.102
185	Tangeritin*	33.42	C20H20O7	-	371.114	371.114	105000000	2.804	358.10416, 343.08075, 312.09860, 297.07578, 241.07022
186	cyercene	34.16	C16H22O3	+	263.164	263.164	4260000	0.301	207.10137, 179.10637, 135.08000, 123.04406
187	Ginsenoside F2	35.018	C42H72O13	-	783.79	783.79	1340000	1.393	621.43705, 459.38392
188	(+)-Aspicilin	35.22	C18H32O5	-	327.218	327.218	2420000	3.36	327.218
189	Dracaenoside F	35.32	C39H62O13	+	739.426	739.426	8230000	-0.187	593.36855, 431.15372
190	Ginsenoside B1	35.33	C54H92O23	-	1107.6	1107.6	3170000	0.988	945.54272, 783.49011, 621.43601, 459.38431
191	(16beta,23R)-16,23-Epoxylanosta-8,24-dien-3-one	35.86	C30H46O2	+	439.357	439.356	13100000	-1.337	203.17926, 149.13248, 109.10127, 95.08562
192	Notoginsenoside A	36.15	C54H92O24	-	1123.59	1123.59	1910000	1.006	961.53742, 799.48432, 637.43245, 475.37921
193	Corchorifatty acid F	36.21	C18H32O5	-	327.218	327.217	11300000	2.321	309.20734, 225.14893, 201.11231, 171.10176, 167.10690
194	Notoginsenoside R2	36.43	C55H92O23	-	1119.6	1119.6	6030000	0.674	1004.55498, 843.51057, 753.47229, 681.456124, 43.38129
195	Ginsenoside Ro	36.56	C48H76O19	-	955.491	955.491	2630000	0.988	810.44035, 631.38532, 617.40621, 455.35314
196	3,5-Di-t-butyl-4-hydroxybenzaldehyde	36.7	C15H22O2	+	235.169	235.169	23000000	0.865	235.16891, 219.13814, 179.10648, 123.04407
197	Ginsenoside Rb1*	36.88	C54H92O23	-	1107.6	1107.6	9460000	1.061	945.54291, 783.49017, 621.43585, 459.38415
198	Ginsenoside Rg2*	36.88	C42H72O13	-	783.49	783.491	3420000	2.823	637.43219, 475.37864
199	Ginsenoside Re*	36.92	C48H82O18	-	945.543	945.542	9920000	0.686	991.54762, 945.54239
200	Ginsenoside Rb3	36.95	C53H90O22	-	1077.59	1077.59	2230000	1.039	945.54291, 915.53214, 783.49017, 459.3824
201	Valerenic acid	37.01	C15H22O2	-	233.155	233.154	2570000	0.865	219.13814, 179.10648, 123.04407, 95.04919
202	Ginsenoside Rs1	37.04	C55H92O23	-	1119.6	1119.6	1960000	0.54	1004.55531, 948.52917, 825.50019, 753.47822, 621.43719, 459.38391
203	Baohuoside I	37.42	C27H30O10	+	515.191	515.191	26900000	-1.191	369.13326, 313.14344, 129.05473, 111.0439
204	Curcumin	37.42	C21H20O6	+	369.133	369.133	26900000	0.312	159.08025, 145.06464, 133.06473, 107.04919, 93.06998, 91.05428
205	(3aS,6S,6aS)-6,6a,8,8-Tetramethyl-3a,4,5,6,6a,7,8,9-octahydroazuleno[4,5-c]furan-1(3H)-one	37.54	C16H24O2	+	249.185	249.185	3030000	-0.387	193.12212, 175.11202, 137.05966
206	quinquenoside R1	37.7	C47H80O18	-	931.527	931.527	8230000	1.447	799.48438, 769.47344, 654.40428
207	Panaxytriol	38.03	C17H26O3	+	279.195	279.195	86000000	-0.219	135.11671, 123.11649, 121.10162, 109.10128, 95.08557
208	Ginsenoside Rb2*	37.72	C53H90O22	-	1077.59	1077.59	7490000	1.679	1123.59013, 1107.59581, 945.54213, 915.53179, 783.49022, 459.38427
209	Ginsenoside Rc*	38.34	C53H90O22	-	1077.59	1077.59	9330000	1.197	1123.59017, 945.54261, 915.53294, 621.43668, 459.38412
210	(4xi)-6-O-[(3S)-3,4-Dihydroxy-2-methylenebutanoyl]-alpha-D-xylo-hexopyranose	38.35	C11H18O9	+	295.102	295.103	5510000	0.649	133.04944, 127.03880, 115.03913
211	(15Z)-9,12,13-Trihydroxy-15-octadecenoic acid	38.88	C18H34O5	-	329.233	329.233	3580000	2.944	293.21176, 171.10193, 157.12265, 155.10693, 139.11220, 127.11212
212	Ginsenoside Rh2	38.92	C36H62O8	-	621.437	621.437	1270000	1.166	459.384
213	brevisamide	39.34	C18H29NO4	+	324.217	324.217	21200000	1.126	85.0284
214	Ginsenoside Rd	39.62	C48H82O18	-	945.543	945.542	4960000	0.633	991.54761, 945.54234
215	1-[(2S)-3-Hydroxy-2-methyl-2H-chromen-6-yl]ethanone	39.91	C12H12O3	+	205.086	205.086	47600000	-0.54	93.03348, 69.03354
216	Ophiopogonin D	39.94	C44H70O16	+	855.474	855.473	1970000	-0.552	723.4356, 707.40031, 431.31544
217	(1E,5Z,7R,8R,9R)-9-Acetoxy-8-isopropyl-5,7-dimethyl-1,5-cyclodecadiene-1-carboxylic acid	40.05	C18H28O4	+	309.206	309.206	5210000	0.854	193.12215, 179.10620, 151.07521, 121.10118, 109.10140
218	(19beta)-Lup-20(29)-en-3-one	40.07	C30H48O	+	425.378	425.378	6880000	0.981	245.22589, 219.20999, 191.17889, 177.16423, 151.14789, 137.13251
219	Betulin	40.07	C30H50O2	+	443.388	443.389	6880000	1.337	207.17416, 121.10107, 109.10123, 81.07004
220	Ophiopogonin D'	40.3	C44H70O16	+	855.474	855.473	5510000	-0.47	723.4345, 577.37298, 514.32088
221	Ophiopogonin B	40.84	C39H62O12	+	723.431	723.431	7880000	0.064	577.37342, 431.31563
222	(E)-parinaric acid	41.58	C18H28O2	+	277.216	277.216	2610000	-0.89	135.11650, 133.10196, 121.10102, 109.10132, 107.08521
223	(6aR,6bS,14R,14aR,14bS)-14-Hydroxy-4,4,6a,6b,11,11,14b-heptamethyl-1,4a,5,6,6a,6b,7,9,10,11,12,14,14a,14b-tetradecahydro-3,8(2H,4H)-picenedione	41.85	C29H42O3	+	439.321	439.321	4080000	0.224	215.17940, 207.17434, 205.15894, 199.14783, 187.14795
224	Ginsenoside Rg6	42.3	C42H70O12	-	765.479	765.48	6410000	1.667	619.42163, 457.36861
225	Echinocystic acid	42.51	C30H48O4	-	471.348	471.348	2380000	1.344	455.354
226	α-Linolenic acid	42.91	C18H30O2	+	279.232	279.232	2800000	-0.705	135.11671, 123.11649, 109.10128, 95.08557
227	(3aS,5S,6aS)-5,6a-Diethyl-5-[(2R,3E)-2-ethyl-3-hexen-1-yl]tetrahydrofuro[3,2-b]furan-2(3H)-one	43.12	C18H30O3	+	295.227	295.227	28800000	1.147	179.14291, 151.11171, 135.11682, 121.19115, 109.10116, 107.08553
228	(13Z)-13-Hexadecen-11-yn-1-yl acetate	43.28	C18H30O2	+	279.232	279.232	4330000	-0.74	135.11671, 123.11649, 121.10162, 109.10128, 107.08553
229	alpha-Eleostearic acid	43.7	C18H30O2	+	279.232	279.232	22800000	-0.776	135.11671, 124.99971, 121.10162, 109.10128, 95.08557
230	9-oxo-10(E),12(E)-Octadecadienoic Acid	43.79	C18H30O3	+	295.227	295.227	15500000	1.147	151.11150, 133.10123, 109.10112, 105.06992
231	(2R,3S,4S,5R,6E)-3,4,5-Trihydroxy-2,8-dimethyl-N-[(3S)-2-oxo-3-azepanyl]-6-nonenamide	44.81	C17H30N2O5	+	343.223	343.223	17200000	0.267	343.223
232	(9Z,16R)-16-Hydroxy-9-octadecenoic acid	44.82	C18H34O3	-	297.244	297.244	15000000	3.999	321.23892, 183.13763, 149.13229, 135.11691
233	calopolyanolide C	45.15	C25H26O5	+	407.185	407.185	4050000	0.441	351.12174, 295.05948
234	Ginsenoside Rg3	45.57	C42H72O13	-	783.49	783.491	2190000	2.989	621.43714, 459.38422
235	Ginsenoside Rk3	45.69	C36H60O8	-	619.422	619.421	1290000	1.412	457.368
236	Ruscogenin*	46.1	C27H42O4	+	431.316	431.316	13100000	0.078	287.20056, 269.18999, 251.1883
237	Ethyl palmitoleate	47.24	C18H34O2	+	283.263	283.263	11100000	-0.377	191.17900, 177.16379, 163.14819, 149.13222, 135.11675
238	12,13-dihydroxy-9Z-octadecenoic acid	47.75	C18H34O4	-	313.238	313.238	3980000	3.397	195.13977, 183.13974, 129.09239
239	Ginsenoside Rs3	47.91	C44H74O14	-	825.501	825.501	7820000	1.946	645.43392, 459.38311
240	dihydroplakortin	48.2	C18H34O4	-	313.238	313.238	4020000	3.461	313.238
241	panaxynol	48.38	C17H24O	+	245.19	245.19	1220000	-1.435	245.19
242	(2R,2''R,3S,4a''S,5S,5'R,6''S,8a''S)-2,5-Dimethoxy-2'',5'',5'',8a''-tetramethyldodecahydro-2''H-dispiro[furan-3,2'-furan-5',1''-naphthalen]-6''-yl acetate	48.39	C24H40O6	+	425.29	425.29	6850000	0.787	261.22220, 151.14764, 127.03916, 111.04322, 109.10126, 99.04415
243	(3beta,5xi,9xi)-3-{[2-O-(beta-D-Glucopyranosyl)-beta-D-glucopyranosyl]oxy}-23-hydroxyolean-12-en-28-oic acid	48.57	C42H68O14	-	795.454	795.454	5290000	2.121	487.467
244	(2S,6E,10R)-11-Methoxy-3,7,11-trimethyl-1-(5-nitro-1H-pyrrol-3-yl)-6-dodecene-2,3,10-triol	49	C20H34N2O6	+	399.249	399.248	20100000	-1.336	83.0851
245	(4aR,6aS,10aS,10bR)-3,4a,7,7,10a-Pentamethyl-4a,5,6,6a,7,8,9,10,10a,10b-decahydro-1H-benzo[f]chromene	49.59	C18H30O	+	263.237	263.237	217000000	0.562	165.16394, 163.14867, 151.14847, 137.09663, 123.11671, 111.08058
246	1-Linoleoyl Glycerol	49.61	C21H38O4	+	355.284	355.284	223000000	-0.862	263.23718, 245.22621, 219.21059, 189.16341, 175.14825, 161.13248, 137.13252
247	2-[(2E,5E,7E,11E)-10-Hydroxy-3,7,9,11-tetramethyl-2,5,7,11-tridecatetraen-1-yl]-6-methoxy-3-methyl-4(1H)-pyridinone	50.08	C24H35NO3	+	386.269	386.269	13800000	0.801	93.06960, 81.06988, 79.05424
248	Ginsenoside Rg5	50.2	C42H70O12	-	765.479	765.479	3290000	1.262	603.42657, 441.37365
249	astrogorgiadiol	51.33	C27H44O2	+	401.341	401.342	23000000	1.128	177.091
250	Ginsenoside Rs5	52.78	C44H72O13	-	807.49	807.49	4330000	1.76	603.42651, 441.37369
251	(2R,4R,6R)-4-Hydroxy-2-tridecyl-1,7-dioxadispiro[5.1.5.2]pentadeca-9,12-dien-11-one	53.22	C26H42O4	+	419.316	419.315	5490000	-0.826	163.07494, 137.05955, 123.04414, 121.06490
252	6§-isovaleroxylabda-8,13-dien-7a,15-diol	53.54	C25H42O4	+	407.316	407.316	33800000	0.083	197.11713, 151.11163, 137.09598, 123.11661, 119.08560
253	Linolenic acid ethyl ester	53.63	C20H34O2	+	307.263	307.263	17500000	0.01	219.20993, 191.14272, 173.13234, 159.11683, 149.13248, 109.11122
254	Bis(2-ethylhexyl) phthalate	53.72	C24H38O4	+	391.284	391.285	18800000	0.674	149.023
255	4-(4,8,12-Trimethyltridecyl)-2(5H)-furanone	55.88	C20H36O2	+	309.279	309.279	91800000	-0.237	69.0336
256	3-Hydroxyurs-12-en-23-oic acid	56.88	C30H48O3	-	455.353	455.353	2630000	2.741	455.353
257	2,2'-Methylenebis(4-methyl-6-tert-butylphenol)	56.98	C23H32O2	-	339.233	339.233	39100000	2.987	339.233
258	16-Hydroxyhexadecanoic acid	57.38	C16H32O3	-	271.228	271.228	3640000	3.203	253.21670, 225.22206
259	Stigmasta-5,25-dien-3-ol	58.12	C29H48O	+	413.378	413.378	5060000	-0.49	255.21075, 215.17947, 125.13226, 111.11694, 109.10120
260	Linoleic acid	58.19	C18H32O2	-	279.233	279.233	42100000	4.166	261.222
261	Tomatidine	58.56	C27H45NO2	-	414.338	414.337	95900000	2.013	396.327
262	8Z,11Z,14Z-Eicosatrienoic acid	58.87	C20H34O2	-	305.249	305.248	5460000	2.893	305.248
263	Ginsenoside Rh3	59	C36H60O7	-	603.427	603.427	4970000	1.673	603.427
264	Ethyl myristate	59.15	C16H32O2	-	255.233	255.233	6940000	3.539	255.233
265	halosterol A	59.47	C29H48O2	+	429.373	429.372	5290000	-0.972	451.35376, 189.12709, 163.11173, 137.09630, 123.11168, 109.10103
266	Camphoratin H	59.49	C29H44O2	-	423.327	423.326	3310000	1.566	423.326

## Sheet: attribution information
	In vitro chemical components identification results of JSHX (Note: * Means to compare with the reference substance)
Attribution	NO.	Identification	RT(min)	Formula	Ion Mode	Calculated MS(m/z)	Experimental MS(m/z)	NL	Error (ppm)	Fragments ion(m/z)
Flavonoids	35	Hydroxygenkwanin	8.92	C16H12O6	+	301.071	301.071	6210000	0.516	283.06131, 269.04431
Flavonoids	37	Rutinum*	9.22	C27H30O16	-	609.146	609.146	6390000	1.845	463.08921, 301.03542
Flavonoids	43	Tricin	10.76	C17H14O7	+	331.081	331.081	1870000	0.304	313.07068, 303.08644
Flavonoids	50	Naringin	12.07	C27H32O14	+	581.186	581.187	7100000	0.754	435.12944, 273.07564, 255.06522
Flavonoids	51	Hesperetin-7-O-β-D-glucuronide	12.97	C22H24O11	+	465.139	465.139	4620000	-0.469	303.08521, 179.03327, 153.01892
Flavonoids	52	Liquiritin*	12.99	C21H22O9	-	417.119	417.118	4420000	0.962	255.065
Flavonoids	58	Cynaroside*	14.45	C21H20O11	+	449.108	449.108	5190000	0.183	287.055
Flavonoids	59	Naringenin	14.51	C15H12O5	-	273.076	273.076	32700000	-0.879	179.03436, 153.01816, 151.03822, 119.04911
Flavonoids	65	Quercetin	15.71	C15H10O7	+	303.05	303.05	4390000	0.069	153.01839, 135.00792
Flavonoids	66	Formononetin	15.88	C16H12O4	-	267.062	267.067	3910000	3.987	223.046
Flavonoids	69	Hesperidin*	16.08	C28H34O15	-	609.182	609.183	50400000	2.402	343.08295, 125.02459
Flavonoids	73	Apigenin-7-O-Glucoside*	16.63	C21H20O10	-	431.098	431.098	1660000	2.66	268.038
Flavonoids	74	5-Hydroxy-2-(4-hydroxyphenyl)-4-oxo-3,4-dihydro-2H-chromen-7-yl 2-O-(6-deoxy-L-mannopyranosyl)-D-glucopyranoside	16.73	C27H32O14	+	579.172	579.172	17200000	1.257	313.071
Flavonoids	76	Isorhamnetin	16.82	C16H12O7	+	317.066	317.065	2410000	-1.842	299.055
Flavonoids	77	(-)-Epigallocatechin-3-gallate	16.88	C22H18O10	+	443.097	443.097	1650000	-0.143	425.08664, 289.07054
Flavonoids	79	Quercitrin*	17.11	C21H20O11	+	449.108	449.108	2760000	1.029	287.055
Flavonoids	80	5,7-Dihydroxy-2-(4-hydroxy-3-methoxyphenyl)-4-oxo-4H-chromen-3-yl-6-O-(6-desoxy-alpha-L-mannopyranosyl)-beta-D-glucopyranosid	17.25	C28H32O16	+	625.176	625.175	3030000	-1.537	317.06485, 129.05460, 111.04388, 85.02846, 71.04922
Flavonoids	81	Astragalin*	18.26	C21H20O11	+	449.108	449.107	9130000	-2.088	287.055
Flavonoids	83	Chryseriol	17.64	C16H12O6	+	301.071	301.07	4520000	-1.244	283.06
Flavonoids	88	Baicalin	18.65	C21H18O11	+	447.092	447.093	16500000	1.414	271.05957, 131.03409, 113.02316
Flavonoids	96	Epimedoside C	19.7	C26H30O11	+	519.186	519.187	1220000	2.373	357.133
Flavonoids	97	3,5-Dihydroxy-2-(4-hydroxyphenyl)-8-(3-methyl-2-buten-1-yl)-4-oxo-4H-chromen-7-yl (3xi)-2-O-[(3xi)-beta-D-ribo-hexopyranosyl]-D-xylo-hexopyranoside	19.72	C32H38O16	+	679.223	679.223	26200000	-0.311	299.05591, 127.03870, 85.02848
Flavonoids	104	KAEMPFEROL 3-O-GLUCORHAMNOSIDE	21.03	C21H20O10	+	433.113	433.113	7180000	0.339	287.055
Flavonoids	107	hexandraside E	21.4	C32H38O16	-	677.209	677.209	4310000	2.656	515.15579, 353.10413
Flavonoids	111	Luteolin*	22	C15H10O6	+	287.055	287.055	2840000	3.352	259.06010, 153.01824
Flavonoids	112	Hyperoside	22.07	C21H20O12	+	465.103	465.103	1440000	0.124	303.04982, 127.03887, 109.02833
Flavonoids	114	Ikarisoside B	22.18	C32H38O15	-	661.214	661.214	3520000	1.744	645.21892, 353.31252
Flavonoids	115	Hesperetin*	22.3	C16H14O6	+	303.086	303.086	4040000	0.15	261.05075, 179.03389, 177.05452, 163.03893, 153.01816, 137.05971, 135.04414, 125.05983, 123.04406
Flavonoids	123	Kaempferol	23.85	C15H10O6	+	287.055	287.055	3880000	0.193	153.01842, 135.00793
Flavonoids	125	Baicalein	24.6	C15H10O5	+	271.06	271.06	5170000	0.148	243.065
Flavonoids	131	Maohuoside B	25.17	C39H50O20	-	837.282	837.283	25300000	2.353	819.27160, 675.22948, 557.16645
Flavonoids	135	Kaempferide	25.49	C16H12O6	+	301.071	301.071	3620000	-0.414	283.06024, 153.01863
Flavonoids	136	Epimedin A*	25.83	C39H50O20	+	839.297	839.297	7510000	0.202	677.24403, 515.19117, 369.13303, 129.05462, 111.04413
Flavonoids	137	Epimedin B*	25.88	C38H48O19	+	809.286	809.286	176000000	0.104	677.24405, 515.19119, 647.23347, 369.01328, 129.05478, 111.04502
Flavonoids	138	Icarisid I	26.01	C27H30O11	+	531.186	531.186	2780000	-0.298	369.13352, 313.07041
Flavonoids	140	Icariin*	26.55	C33H40O15	+	677.244	677.244	29400000	0.261	515.19137, 531.18622, 369.13382
Flavonoids	141	Epimedin C*	26.82	C39H50O19	+	823.302	823.301	17600000	-0.893	677.24408, 661.24907, 531.18612, 515.19112, 369.13312,
Flavonoids	142	Sagittatoside A	26.93	C33H40O15	+	677.244	677.244	30900000	-0.158	515.19105, 369.13352, 313.07082
Flavonoids	143	apigenin	27.08	C15H10O5	+	271.06	271.061	1530000	3.062	253.05
Flavonoids	146	5,6,2',3',6'-pentamethoxyflavone	27.27	C20H20O7	+	373.128	373.128	16400000	-0.025	358.10382, 343.08047, 329.10168, 164.08276
Flavonoids	151	Wogonin	29.02	C16H12O5	+	285.076	285.076	4220000	-0.281	270.05179, 105.03305
Flavonoids	152	Tetramethoxyluteolin	29.37	C19H18O6	+	343.118	343.118	20400000	0.977	328.09414, 313.07007, 299.09140, 285.07575, 135.04406
Flavonoids	153	Sagittatoside C	29.6	C35H42O16	+	719.255	719.255	1250000	0.443	719.25463, 369.13352, 313.07079
Flavonoids	154	Ikarisoside F	29.81	C31H36O14	+	633.218	633.218	5290000	0.534	355.11732, 299.05531
Flavonoids	155	3,5,7-Trihydroxy-2-(4-hydroxyphenyl)-8-(3- methylbut-2-enyl)-2,3-	29.83	C20H18O6	+	355.118	355.118	1830000	0.127	299.055
Flavonoids	159	Nobiletin*	30.53	C21H22O8	+	403.139	403.139	5190000	0.163	373.09149, 370.10403, 327.08569, 197.04442, 191.07065, 165.05449
Flavonoids	164	Baohuoside II	31.15	C26H28O10	+	501.176	501.176	4220000	0.193	369.11742, 355.11738, 299.05532
Flavonoids	165	5,6,7,8,3',4',5'-heptamethoxyflavone	31.3	C22H24O9	+	433.149	433.149	171000000	-0.343	403.10159, 400.11472, 399.10693, 371.11270, 241.07164, 165.05543
Flavonoids	167	Anhydroicaritin	31.5	C21H20O6	+	369.133	369.133	2330000	-0.961	369.13352, 313.07044
Flavonoids	170	Icarisid II	31.73	C27H30O10	+	515.191	515.192	7890000	1.857	369.13292, 313.07045
Flavonoids	171	2'-O-RHAMNOSYLICARISIDE II	31.78	C33H40O14	+	661.249	661.25	3650000	1.116	515.19132, 369.13328, 313.07081, 129.05440, 111.04415
Flavonoids	173	Sagittatoside B	31.81	C32H38O14	+	647.233	647.234	3290000	0.136	515.19112, 369.13336, 313.07069, 147.06528, 129.05478, 111.04411
Flavonoids	176	3,3',4',5,6,7,8-heptamethoxyflavone	32.18	C22H24O9	+	433.149	433.15	3250000	0.488	279.086
Flavonoids	177	Luteone	32.19	C20H18O6	+	355.118	355.118	4840000	0.437	299.054
Flavonoids	185	Tangeritin*	33.42	C20H20O7	-	371.114	371.114	105000000	2.804	358.10416, 343.08075, 312.09860, 297.07578, 241.07022
Flavonoids	203	Baohuoside I	37.42	C27H30O10	+	515.191	515.191	26900000	-1.191	369.13326, 313.14344, 129.05473, 111.0439
Saponins	1	2-(alpha-D-galactosyl)glycerol	1.59	C9H18O8	-	253.093	253.093	4670000	4.291	162.02412, 91.04007
Saponins	72	Rhoifolin	16.59	C27H30O14	+	579.171	579.171	2070000	-0.141	271.05957, 129.05420
Saponins	90	Isoacteoside*	18.9	C29H36O15	-	623.198	623.198	3220000	1.385	461.16615, 161.02834
Saponins	109	Ginsenoside Rh4	21.63	C36H60O8	-	619.422	619.421	4280000	1.525	457.368
Saponins	110	(3beta,9xi,14xi,22S,23R)-23-Methoxy-17,23-epoxyveratraman-3-ol	21.67	C28H43NO3	+	442.332	442.331	3000000	-1.019	121.10028, 111.11206
Saponins	121	(4aS,6bS,8aR,9aR,10S,15bR,16aS)-5,15b-Dihydroxy-6b,10,16b-trimethyldocosahydrobenzo[4,5]indeno[1,2-h]pyrido[1,2-b]isoquinolin-3(2H)-one	23.45	C27H43NO3	+	430.332	430.331	28500000	-0.722	412.32083, 287.20126, 126.12769, 124.11204
Saponins	126	Ginsenoside Rg1*	24.63	C42H72O14	+	801.499	801.499	37100000	-0.341	639.44593, 477.39382
Saponins	127	(3β,5α,24S)-4-Methylenestigmasta-7,9(11),14-trien-3-ol	24.66	C30H46O	+	423.362	423.362	20900000	-0.691	405.35107, 177.12724, 163.11197, 151.14839, 137.13257, 125.09577
Saponins	129	Ginsenoside Rf*	25.17	C42H72O14	+	801.499	801.499	5220000	-0.441	639.44552, 477.39373
Saponins	134	Paeoniflorin	25.42	C23H28O11	-	479.156	479.156	4450000	2.947	449.14495, 121.02956
Saponins	148	Obacunone	28.07	C26H30O7	+	455.206	455.206	3470000	-1.164	243.10157, 177.09101, 153.09101, 151.11174, 137.05971
Saponins	156	1-O-[(3beta,5xi,9xi)-3-{[2-O-(6-Deoxy-alpha-L-mannopyranosyl)-alpha-D-glucopyranosyl]oxy}-19-hydroxy-28-oxours-12-en-28-yl]-L-allopyranose	30.02	C48H78O18	+	943.526	943.526	6400000	0.094	781.50924, 129.05453, 127.03889, 85.02847
Saponins	162	(3beta,12beta,17beta)-17-[(2R,3E,5R)-5,6-Dimethyl-3-hepten-2-yl]-6,12-dimethylgona-5(10),6,8-trien-3-yl acetate	31.06	C30H44O2	+	437.341	437.342	11900000	0.83	191.17866, 177.16385, 149.13237, 137.13225, 123.11679, 109.10111
Saponins	166	ophiopojaponin C	31.31	C44H70O18	+	887.463	887.463	57900000	-0.227	753.05722, 442.16813
Saponins	172	Saponin V	31.78	C39H62O14	+	753.407	753.406	4710000	1.191	445.296
Saponins	180	Sitosterol	32.94	C29H50O	+	415.393	415.393	5690000	-1.379	397.383
Saponins	187	Ginsenoside F2	35.018	C42H72O13	-	783.79	783.79	1340000	1.393	621.43705, 459.38392
Saponins	189	Dracaenoside F	35.32	C39H62O13	+	739.426	739.426	8230000	-0.187	593.36855, 431.15372
Saponins	190	Ginsenoside B1	35.33	C54H92O23	-	1107.6	1107.6	3170000	0.988	945.54272, 783.49011, 621.43601, 459.38431
Saponins	191	(16beta,23R)-16,23-Epoxylanosta-8,24-dien-3-one	35.86	C30H46O2	+	439.357	439.356	13100000	-1.337	203.17926, 149.13248, 109.10127, 95.08562
Saponins	192	Notoginsenoside A	36.15	C54H92O24	-	1123.59	1123.59	1910000	1.006	961.53742, 799.48432, 637.43245, 475.37921
Saponins	194	Notoginsenoside R2	36.43	C55H92O23	-	1119.6	1119.6	6030000	0.674	1004.55498, 843.51057, 753.47229, 681.456124, 43.38129
Saponins	195	Ginsenoside Ro	36.56	C48H76O19	-	955.491	955.491	2630000	0.988	810.44035, 631.38532, 617.40621, 455.35314
Saponins	197	Ginsenoside Rb1*	36.88	C54H92O23	-	1107.6	1107.6	9460000	1.061	945.54291, 783.49017, 621.43585, 459.38415
Saponins	198	Ginsenoside Rg2*	36.88	C42H72O13	-	783.49	783.491	3420000	2.823	637.43219, 475.37864
Saponins	199	Ginsenoside Re*	36.92	C48H82O18	-	945.543	945.542	9920000	0.686	991.54762, 945.54239
Saponins	200	Ginsenoside Rb3	36.95	C53H90O22	-	1077.59	1077.59	2230000	1.039	945.54291, 915.53214, 783.49017, 459.3824
Saponins	202	Ginsenoside Rs1	37.04	C55H92O23	-	1119.6	1119.6	1960000	0.54	1004.55531, 948.52917, 825.50019, 753.47822, 621.43719, 459.38391
Saponins	206	quinquenoside R1	37.7	C47H80O18	-	931.527	931.527	8230000	1.447	799.48438, 769.47344, 654.40428
Saponins	208	Ginsenoside Rb2*	37.72	C53H90O22	-	1077.59	1077.59	7490000	1.679	1123.59013, 1107.59581, 945.54213, 915.53179, 783.49022, 459.38427
Saponins	209	Ginsenoside Rc*	38.34	C53H90O22	-	1077.59	1077.59	9330000	1.197	1123.59017, 945.54261, 915.53294, 621.43668, 459.38412
Saponins	212	Ginsenoside Rh2	38.92	C36H62O8	-	621.437	621.437	1270000	1.166	459.384
Saponins	214	Ginsenoside Rd	39.62	C48H82O18	-	945.543	945.542	4960000	0.633	991.54761, 945.54234
Saponins	216	Ophiopogonin D	39.94	C44H70O16	+	855.474	855.473	1970000	-0.552	723.4356, 707.40031, 431.31544
Saponins	220	Ophiopogonin D'	40.3	C44H70O16	+	855.474	855.473	5510000	-0.47	723.4345, 577.37298, 514.32088
Saponins	221	Ophiopogonin B	40.84	C39H62O12	+	723.431	723.431	7880000	0.064	577.37342, 431.31563
Saponins	223	(6aR,6bS,14R,14aR,14bS)-14-Hydroxy-4,4,6a,6b,11,11,14b-heptamethyl-1,4a,5,6,6a,6b,7,9,10,11,12,14,14a,14b-tetradecahydro-3,8(2H,4H)-picenedione	41.85	C29H42O3	+	439.321	439.321	4080000	0.224	215.17940, 207.17434, 205.15894, 199.14783, 187.14795
Saponins	224	Ginsenoside Rg6	42.3	C42H70O12	-	765.479	765.48	6410000	1.667	619.42163, 457.36861
Saponins	225	Echinocystic acid	42.51	C30H48O4	-	471.348	471.348	2380000	1.344	455.354
Saponins	234	Ginsenoside Rg3	45.57	C42H72O13	-	783.49	783.491	2190000	2.989	621.43714, 459.38422
Saponins	235	Ginsenoside Rk3	45.69	C36H60O8	-	619.422	619.421	1290000	1.412	457.368
Saponins	236	Ruscogenin*	46.1	C27H42O4	+	431.316	431.316	13100000	0.078	287.20056, 269.18999, 251.1883
Saponins	239	Ginsenoside Rs3	47.91	C44H74O14	-	825.501	825.501	7820000	1.946	645.43392, 459.38311
Saponins	242	(2R,2''R,3S,4a''S,5S,5'R,6''S,8a''S)-2,5-Dimethoxy-2'',5'',5'',8a''-tetramethyldodecahydro-2''H-dispiro[furan-3,2'-furan-5',1''-naphthalen]-6''-yl acetate	48.39	C24H40O6	+	425.29	425.29	6850000	0.787	261.22220, 151.14764, 127.03916, 111.04322, 109.10126, 99.04415
Saponins	243	(3beta,5xi,9xi)-3-{[2-O-(beta-D-Glucopyranosyl)-beta-D-glucopyranosyl]oxy}-23-hydroxyolean-12-en-28-oic acid	48.57	C42H68O14	-	795.454	795.454	5290000	2.121	487.467
Saponins	245	(4aR,6aS,10aS,10bR)-3,4a,7,7,10a-Pentamethyl-4a,5,6,6a,7,8,9,10,10a,10b-decahydro-1H-benzo[f]chromene	49.59	C18H30O	+	263.237	263.237	217000000	0.562	165.16394, 163.14867, 151.14847, 137.09663, 123.11671, 111.08058
Saponins	248	Ginsenoside Rg5	50.2	C42H70O12	-	765.479	765.479	3290000	1.262	603.42657, 441.37365
Saponins	250	Ginsenoside Rs5	52.78	C44H72O13	-	807.49	807.49	4330000	1.76	603.42651, 441.37369
Saponins	259	Stigmasta-5,25-dien-3-ol	58.12	C29H48O	+	413.378	413.378	5060000	-0.49	255.21075, 215.17947, 125.13226, 111.11694, 109.10120
Saponins	263	Ginsenoside Rh3	59	C36H60O7	-	603.427	603.427	4970000	1.673	603.427
Saponins	265	halosterol A	59.47	C29H48O2	+	429.373	429.372	5290000	-0.972	451.35376, 189.12709, 163.11173, 137.09630, 123.11168, 109.10103
Saponins	266	Camphoratin H	59.49	C29H44O2	-	423.327	423.326	3310000	1.566	423.326
Alkaloids	9	Acortatarin A	3.06	C12H15NO5	+	254.102	254.102	11700000	-0.233	236.09216, 218.08054, 206.08055, 200.07007, 162.05481
Alkaloids	13	Indole-3-lactic acid	3.78	C11H11NO3	+	206.081	206.081	5710000	-0.872	188.07039, 178.04964, 170.06045, 160.07555, 159.06790, 146.06010, 142.06555, 132.08075, 117.05712, 112.03952
Alkaloids	14	Methyl isonicotinate	3.82	C7H7NO2	+	138.055	138.055	4470000	0.253	108.044
Alkaloids	16	(5-Formyl-1H-pyrrol-2-yl)methyl alpha-D-galactopyranoside	4.07	C12H17NO7	-	286.093	286.093	1730000	3.292	124.04040, 113.02435, 101.02436, 59.01363
Alkaloids	18	2,3,4,9-Tetrahydro-1H-beta-carboline-3-carboxylic acid	6.06	C12H12N2O2	+	217.097	217.097	4000000	0.81	200.07065, 188.07027, 172.07527, 144.08067, 143.07326, 118.06458, 103.05426
Alkaloids	19	1,2,3,9-Tetrahydropyrrolo[2,1-b]quinazolin-9-ylacetic acid	6.51	C13H14N2O2	+	231.113	231.113	3380000	-0.018	214.08600, 188.07025, 185.010756, 158.09621, 146.05989, 144.08061, 143.07307, 118.06508
Alkaloids	20	7-Amino-2-[3-amino-4-(2-hydroxy-3,4-dimethoxyphenyl)-5-methyl-6-oxo-1,6-dihydro-2-pyridinyl]-6-methoxy-5,8-quinolinedione	6.51	C24H22N4O7	+	479.156	479.156	3380000	-1.013	179.06998, 133.06474, 109.06484
Alkaloids	22	(4-Hydroxy-3-pyridinyl)acetic acid	6.74	C7H7NO3	+	154.05	154.05	3800000	-0.517	122.02374, 108.04411
Alkaloids	24	Nicotinyl alcohol	7.1	C6H7NO	+	110.06	110.06	16900000	-0.64	92.0497
Alkaloids	26	Norharman	7.41	C11H8N2	+	169.076	169.076	7450000	0.622	168.068
Alkaloids	27	1,1,5-Trimethylfuro[3,4-c]pyridine-3,4(1H,5H)-dione	7.5	C10H11NO3	+	194.081	194.081	9840000	0.877	166.08609, 136.07575, 134.06010, 108.04442, 87.04413, 59.01276
Alkaloids	28	3-(Hydroxymethyl)-6,7-dihydro-8(5H)-indolizinone	7.5	C9H11NO2	+	166.086	166.086	9840000	-0.513	166.08618, 148.07556, 136.07564, 134.06009, 120.08073, 108.04433, 106.06512, 80.04952
Alkaloids	29	Methyl (2Z)-4-(1H-indol-3-yl)-2-methyl-4-oxo-2-butenoate	7.5	C14H13NO3	+	244.097	244.097	9840000	0.001	198.09142, 127.03883, 121.06438, 113.05979, 105.06982, 103.05415, 79.05429
Alkaloids	34	(R)-Salsolinol	8.89	C10H13NO2	+	180.102	180.102	3590000	0.859	162.09119, 145.06479, 137.05971, 120.08078, 119.04914, 103.05423
Alkaloids	41	Isocorydine*	9.98	C20H23NO4	+	342.17	342.17	16900000	0.015	299.12779, 297.11594, 269.11722, 58.06523
Alkaloids	44	Zhebeinone	10.76	C27H43NO3	+	430.332	430.331	5330000	-0.536	412.331
Alkaloids	53	Peimine*	13.38	C27H45NO3	+	432.347	432.347	35100000	0.322	414.336
Alkaloids	54	Peiminine*	13.48	C27H43NO3	+	430.332	430.331	5900000	-0.188	412.321
Alkaloids	55	6-Methoxy-5-methylbenzo[h]pyrrolo[4,3,2-de]quinolin-4(5H)-one	13.66	C16H12N2O2	+	265.097	265.097	7180000	0.776	237.10129, 235.08564
Alkaloids	60	Peimisine*	14.56	C27H41NO3	+	428.316	428.316	9820000	-0.235	410.30529, 126.12773
Alkaloids	64	Zhebeirine	15.7	C27H43NO2	+	414.337	414.336	5810000	-0.908	414.336
Alkaloids	75	ebeiedine	16.82	C27H45NO2	+	416.352	416.353	6430000	1.522	398.342
Alkaloids	85	Solasodine	17.77	C27H43NO2	+	414.337	414.336	9510000	-0.884	414.336
Alkaloids	108	chaetominedione	21.43	C17H12N2O4	+	309.087	309.087	4000000	-1.079	281.09149, 263.08108
Alkaloids	117	(-)-Podophyllotoxin	22.84	C22H22O8	+	415.139	415.139	4770000	0.833	247.06012, 229.04959, 219.06438, 203.07005, 185.06027
Alkaloids	124	nakijinol B	24.28	C22H29NO3	+	356.222	356.222	5540000	0.42	356.222
Alkaloids	133	4,9-Dimethoxy-6H-indolo[3,2,1-de][1,5]naphthyridin-6-one	25.31	C16H12N2O3	+	281.092	281.092	7980000	0.787	249.06558, 221.07080
Alkaloids	149	1-{(2S,6R)-6-[(2S)-2-Hydroxypentyl]-2-piperidinyl}acetone	28.7	C13H25NO2	+	228.196	228.196	7930000	0.501	175.17844, 137.09637, 123.11691, 109.10121, 95.08561
Alkaloids	231	(2R,3S,4S,5R,6E)-3,4,5-Trihydroxy-2,8-dimethyl-N-[(3S)-2-oxo-3-azepanyl]-6-nonenamide	44.81	C17H30N2O5	+	343.223	343.223	17200000	0.267	343.223
Alkaloids	247	2-[(2E,5E,7E,11E)-10-Hydroxy-3,7,9,11-tetramethyl-2,5,7,11-tridecatetraen-1-yl]-6-methoxy-3-methyl-4(1H)-pyridinone	50.08	C24H35NO3	+	386.269	386.269	13800000	0.801	93.06960, 81.06988, 79.05424
Alkaloids	261	Tomatidine	58.56	C27H45NO2	-	414.338	414.337	95900000	2.013	396.327
Coumarins	38	Mellein	9.26	C10H10O3	-	179.07	179.07	10300000	0.052	161.05988, 151.07526, 109.06487
Coumarins	67	(3S)-5-Acetyl-6-hydroxy-1-oxo-3-[(1E,3E)-5-oxo-1,3-pentadien-1-yl]-3,4-dihydro-1H-isochromen-8-yl D-allopyranoside	15.99	C22H24O11	+	465.139	465.139	141000000	0.585	303.08591, 285.07575, 195.02880, 179.03372, 177.05444, 163.03897, 153.01808, 151.03915, 137.05969, 127.03897
Coumarins	71	4-Methylumbelliferyl-alpha-D-glucopyranoside	16.54	C16H18O8	+	339.107	339.108	3920000	0.696	177.05447, 159.36152
Coumarins	116	Wedelolactone*	22.4	C16H10O7	-	313.035	313.035	1820000	3.389	298.01203, 270.01692, 242.02215
Coumarins	118	Pimpinellin	23.02	C13H10O5	+	247.06	247.06	15400000	0.688	203.07069, 201.05541
Coumarins	139	Butyl 4-aminobenzoate	26.55	C11H15NO2	+	194.118	194.118	79800000	0.385	176.10687, 148.07555, 138.05501, 135.04414, 134.05975, 120.04441, 106.06548
Coumarins	150	Decursinol	28.86	C14H14O4	+	247.096	247.096	5400000	-0.872	219.10074, 217.04858, 189.05431, 187.07506, 174.06774, 159.08032
Coumarins	161	Neocnidilide*	30.72	C12H18O2	+	195.138	195.138	13600000	0.685	149.13232, 135.04396, 125.05975, 119.08648, 107.04881, 79.05423
Coumarins	179	7-Methoxycoumarin	32.81	C10H8O3	+	177.055	177.055	2880000	-0.286	149.06
Coumarins	233	calopolyanolide C	45.15	C25H26O5	+	407.185	407.185	4050000	0.441	351.12174, 295.05948
Terpenoids	12	Rehmannioside D*	3.75	C27H42O20	+	687.234	687.235	1700000	1.412	669.23419, 525.18463
Terpenoids	32	Catalpol*	7.82	C15H22O10	+	363.129	363.129	4510000	2.277	201.07575, 283.06519
Terpenoids	56	Bilobalide	13.88	C15H18O8	+	327.107	327.107	67000000	-0.165	309.09628, 299.11269
Terpenoids	57	Ginkgolide B*	14.07	C20H24O10	+	425.144	425.144	3720000	0.204	407.13354, 391.13822,
Terpenoids	82	Ginkgolide C	17.36	C20H24O11	+	441.139	441.14	1890000	0.866	423.12754, 413.14392
Terpenoids	89	xanthatin	18.73	C15H18O3	+	247.133	247.133	17600000	-0.368	229.12140, 201.12714, 191.17039, 159.11662, 151.11160, 149.09596
Terpenoids	157	Ganoderone A	30.05	C30H46O3	+	455.352	455.352	6050000	-0.399	201.16333, 127.11174, 109.11103, 95.08558
Terpenoids	188	(+)-Aspicilin	35.22	C18H32O5	-	327.218	327.218	2420000	3.36	327.218
Terpenoids	218	(19beta)-Lup-20(29)-en-3-one	40.07	C30H48O	+	425.378	425.378	6880000	0.981	245.22589, 219.20999, 191.17889, 177.16423, 151.14789, 137.13251
Terpenoids	219	Betulin	40.07	C30H50O2	+	443.388	443.389	6880000	1.337	207.17416, 121.10107, 109.10123, 81.07004
Terpenoids	255	4-(4,8,12-Trimethyltridecyl)-2(5H)-furanone	55.88	C20H36O2	+	309.279	309.279	91800000	-0.237	69.0336
Terpenoids	256	3-Hydroxyurs-12-en-23-oic acid	56.88	C30H48O3	-	455.353	455.353	2630000	2.741	455.353
Organic acids	7	2-isopropylmalic acid	2.9	C7H12O5	-	175.061	175.061	1380000	3.542	129.056
Organic acids	10	Ethylmalonic acid*	3.53	C5H8O4	+	131.035	131.034	4920000	1.334	113.02415, 87.04488, 69.03432
Organic acids	23	5-Amino-3-[2-(2-hydroxy-3,5-dimethylphenyl)-2-oxoethyl]-5-oxopentanoic acid	6.79	C15H19NO5	+	294.134	294.134	4160000	-0.133	248.12839, 127.03917, 120.04434
Organic acids	33	6-Hydroxycaproic acid	7.96	C6H12O3	-	131.071	131.071	4400000	2.894	113.06141, 85.06579
Organic acids	40	3-phenyllactic acid	9.82	C9H10O3	-	165.056	165.055	2760000	2.359	119.05004, 117.03438, 91.05514
Organic acids	61	2-Acetamido-4-phenylbutanoic acid	14.78	C12H15NO3	+	222.112	222.113	18400000	0.361	190.08640, 162.09112, 144.08070, 134.09641, 119.07295, 118.06519, 117.06995, 106.06520
Organic acids	78	3-tert-Butyladipic acid	16.95	C10H18O4	+	203.128	203.128	4490000	0.711	135.08029, 125.09606, 111.08024
Organic acids	84	(2S)-4-{[4-(beta-L-Gulopyranosyloxy)benzyl]oxy}-2-hydroxy-2-(4-hydroxybenzyl)-4-oxobutanoic acid	17.77	C24H28O12	-	507.151	507.151	5690000	1.927	177.056
Organic acids	93	(2E,4E)-5-[(6S,8R)-2-(Hydroxymethyl)-6,8-dimethyl-5,6,7,8-tetrahydro-1-naphthalenyl]-2,4-pentadienoic acid	19.29	C18H22O3	+	287.164	287.164	202000000	0.031	245.11789, 241.15788, 231.10098, 229.12204, 213.09052, 187.11137
Organic acids	98	Azelaic acid	19.81	C9H16O4	-	187.098	187.098	9180000	3.392	143.10805, 125.09734, 123.08176
Organic acids	193	Corchorifatty acid F	36.21	C18H32O5	-	327.218	327.217	11300000	2.321	309.20734, 225.14893, 201.11231, 171.10176, 167.10690
Organic acids	201	Valerenic acid	37.01	C15H22O2	-	233.155	233.154	2570000	0.865	219.13814, 179.10648, 123.04407, 95.04919
Organic acids	211	(15Z)-9,12,13-Trihydroxy-15-octadecenoic acid	38.88	C18H34O5	-	329.233	329.233	3580000	2.944	293.21176, 171.10193, 157.12265, 155.10693, 139.11220, 127.11212
Organic acids	217	(1E,5Z,7R,8R,9R)-9-Acetoxy-8-isopropyl-5,7-dimethyl-1,5-cyclodecadiene-1-carboxylic acid	40.05	C18H28O4	+	309.206	309.206	5210000	0.854	193.12215, 179.10620, 151.07521, 121.10118, 109.10140
Organic acids	222	(E)-parinaric acid	41.58	C18H28O2	+	277.216	277.216	2610000	-0.89	135.11650, 133.10196, 121.10102, 109.10132, 107.08521
Organic acids	226	α-Linolenic acid	42.91	C18H30O2	+	279.232	279.232	2800000	-0.705	135.11671, 123.11649, 109.10128, 95.08557
Organic acids	229	alpha-Eleostearic acid	43.7	C18H30O2	+	279.232	279.232	22800000	-0.776	135.11671, 124.99971, 121.10162, 109.10128, 95.08557
Organic acids	230	9-oxo-10(E),12(E)-Octadecadienoic Acid	43.79	C18H30O3	+	295.227	295.227	15500000	1.147	151.11150, 133.10123, 109.10112, 105.06992
Organic acids	232	(9Z,16R)-16-Hydroxy-9-octadecenoic acid	44.82	C18H34O3	-	297.244	297.244	15000000	3.999	321.23892, 183.13763, 149.13229, 135.11691
Organic acids	238	12,13-dihydroxy-9Z-octadecenoic acid	47.75	C18H34O4	-	313.238	313.238	3980000	3.397	195.13977, 183.13974, 129.09239
Organic acids	258	16-Hydroxyhexadecanoic acid	57.38	C16H32O3	-	271.228	271.228	3640000	3.203	253.21670, 225.22206
Organic acids	260	Linoleic acid	58.19	C18H32O2	-	279.233	279.233	42100000	4.166	261.222
Organic acids	262	8Z,11Z,14Z-Eicosatrienoic acid	58.87	C20H34O2	-	305.249	305.248	5460000	2.893	305.248
Esters	8	(1S,4R)-1,4-Dihydroxy-2-cyclopentene-1-carboxamide	2.92	C6H9NO3	+	144.066	144.065	15200000	-0.414	116.07091, 98.06016
Esters	31	Diphysidione	7.69	C11H8O4	+	205.05	205.05	2800000	0.169	187.03838, 177.0543, 161.05955, 160.05118, 159.04396, 133.06476, 131.04918
Esters	39	BMK methyl glycidate	9.27	C11H12O3	+	193.086	193.086	9960000	0.462	178.06175, 165.09090, 150.06747, 137.05977, 133.06476, 121.06484
Esters	46	loliolide	11.14	C11H16O3	+	197.117	197.117	5970000	0.097	179.10655, 161.09608, 151.11177, 137.05971, 135.11687
Esters	68	2-(beta-D-Glucopyranosyloxy)-5-hydroxybenzyl (2E)-3-(4-hydroxyphenyl)acrylate	15.99	C22H24O10	+	449.144	449.145	141000000	0.905	177.05455, 135.04414, 85.02850
Esters	101	dihydroactinidiolide	20.23	C11H16O2	+	181.122	181.122	12100000	0.904	163.11153, 153.12671, 137.13261, 135.11675, 123.08027
Esters	158	(Z)-Ligustilide	30.23	C12H14O2	+	191.107	191.107	27800000	-0.818	173.09601, 163.11163, 162.06741, 149.05959, 145.06516, 121.06480
Esters	168	1,4-Butanediol dimethacrylate	31.53	C12H18O4	+	227.128	227.128	21400000	-0.685	141.09109, 87.04406, 81.06995, 69.03355
Esters	181	3-O-methylfunicone	32.97	C20H20O8	+	389.123	389.123	3430000	-0.473	359.07590, 341.06555, 328.09354, 165.05446, 151.07489, 107.04896
Esters	205	(3aS,6S,6aS)-6,6a,8,8-Tetramethyl-3a,4,5,6,6a,7,8,9-octahydroazuleno[4,5-c]furan-1(3H)-one	37.54	C16H24O2	+	249.185	249.185	3030000	-0.387	193.12212, 175.11202, 137.05966
Esters	227	(3aS,5S,6aS)-5,6a-Diethyl-5-[(2R,3E)-2-ethyl-3-hexen-1-yl]tetrahydrofuro[3,2-b]furan-2(3H)-one	43.12	C18H30O3	+	295.227	295.227	28800000	1.147	179.14291, 151.11171, 135.11682, 121.19115, 109.10116, 107.08553
Esters	228	(13Z)-13-Hexadecen-11-yn-1-yl acetate	43.28	C18H30O2	+	279.232	279.232	4330000	-0.74	135.11671, 123.11649, 121.10162, 109.10128, 107.08553
Esters	237	Ethyl palmitoleate	47.24	C18H34O2	+	283.263	283.263	11100000	-0.377	191.17900, 177.16379, 163.14819, 149.13222, 135.11675
Esters	249	astrogorgiadiol	51.33	C27H44O2	+	401.341	401.342	23000000	1.128	177.091
Esters	253	Linolenic acid ethyl ester	53.63	C20H34O2	+	307.263	307.263	17500000	0.01	219.20993, 191.14272, 173.13234, 159.11683, 149.13248, 109.11122
Esters	254	Bis(2-ethylhexyl) phthalate	53.72	C24H38O4	+	391.284	391.285	18800000	0.674	149.023
Phenols	4	Pyrogallol	2.22	C6H6O3	-	125.024	125.024	27400000	2.198	109.028
Phenols	30	2-Methoxyresorcinol	7.68	C7H8O3	+	141.055	141.055	2730000	0.704	126.03115, 125.02332, 124.05188, 123.04406, 109.02841, 108.02058
Phenols	36	Ethyl gallate	9.2	C9H10O5	+	199.06	199.06	2500000	-2.763	185.04382, 171.02863, 153.01813, 139.03891, 135.00781, 127.03894
Phenols	42	Methyl vanillate	10.15	C9H10O4	+	183.065	183.065	3440000	-0.521	165.05466, 150.03104, 137.05971, 123.04406, 109.02841, 109.06479,
Phenols	95	Paeonol*	19.45	C9H10O3	+	167.07	167.07	98200000	0.953	149.05974, 121.06392, 125.05967
Phenols	144	Synephrine	27.11	C9H13NO2	+	168.102	168.102	2540000	-1.34	168.102
Phenols	147	alboatrin	27.6	C14H18O3	+	235.133	235.133	1260000	-0.812	219.10118, 189.18723, 177.09021, 175.11162, 121.06483
Phenols	160	Apocynin	30.57	C9H10O3	+	167.07	167.07	26500000	-0.603	149.05960, 125.05970, 121.06476, 111.04387, 106.04158, 95.04922, 77.03855
Phenols	183	Catechin	33.26	C15H14O6	+	291.086	291.086	2510000	-1.287	247.06
Phenols	196	3,5-Di-t-butyl-4-hydroxybenzaldehyde	36.7	C15H22O2	+	235.169	235.169	23000000	0.865	235.16891, 219.13814, 179.10648, 123.04407
Phenols	204	Curcumin	37.42	C21H20O6	+	369.133	369.133	26900000	0.312	159.08025, 145.06464, 133.06473, 107.04919, 93.06998, 91.05428
Phenols	240	dihydroplakortin	48.2	C18H34O4	-	313.238	313.238	4020000	3.461	313.238
Phenols	257	2,2'-Methylenebis(4-methyl-6-tert-butylphenol)	56.98	C23H32O2	-	339.233	339.233	39100000	2.987	339.233
Phenols	264	Ethyl myristate	59.15	C16H32O2	-	255.233	255.233	6940000	3.539	255.233
Quinones	87	rac 8-Prenylnaringenin	18.21	C20H20O5	+	341.138	341.139	6610000	0.732	255.06491, 217.08572, 187.07509, 175.07552, 137.05968, 133.02821
Quinones	100	1-Hydroxy-3,4-dihydro-1H-benzo[g]isochromene-5,10-dione	20.13	C13H10O4	+	231.065	231.065	12900000	0.02	215.05434, 187.07524, 185.05940, 173.05955, 159.04411
Quinones	113	(+)-Abscisic acid	22.11	C15H20O4	-	263.129	263.129	1360000	3.513	219.13869, 204.11571, 203.10761, 201.12802, 153.09181, 138.06877
Quinones	120	Blattellaquinone	23.4	C12H14O4	+	223.096	223.097	17600000	0.379	177.05458, 163.03891, 149.05969, 135.04421
Quinones	122	ribisin A	23.5	C13H12O5	+	249.076	249.076	32100000	-0.803	105.034
Quinones	145	(6S)-dehydrovomifoliol	27.22	C13H18O3	+	223.133	223.133	14700000	-0.363	93.0699
Quinones	178	(1xi)-1,5-Anhydro-1-[(9S)-4,5,9-trihydroxy-2-methyl-10-oxo-9,10-dihydro-9-anthracenyl]-D-altritol	32.29	C21H22O9	+	419.134	419.133	3950000	-1.023	361.091
Quinones	186	cyercene	34.16	C16H22O3	+	263.164	263.164	4260000	0.301	207.10137, 179.10637, 135.08000, 123.04406
Quinones	251	(2R,4R,6R)-4-Hydroxy-2-tridecyl-1,7-dioxadispiro[5.1.5.2]pentadeca-9,12-dien-11-one	53.22	C26H42O4	+	419.316	419.315	5490000	-0.826	163.07494, 137.05955, 123.04414, 121.06490
Phenolic acids	5	Gallic acid	2.25	C7H6O5	-	169.014	169.014	27400000	2.96	153.01925, 13500862, 125.02439, 109.02953
Phenolic acids	15	gentisic acid	3.85	C7H6O4	-	153.019	153.187	1880000	3.123	109.02927, 108.02151,
Phenolic acids	17	Salicylic acid	5.61	C7H6O3	-	137.024	137.023	2840000	-1.464	109.02917, 93.03462
Phenolic acids	25	caffeic acid	7.19	C9H8O4	-	179.035	179.035	3110000	3.881	135.04555, 134.03778
Phenolic acids	45	Ferulic Acid*	10.93	C10H10O4	+	195.065	195.065	4870000	-0.848	177.05460, 163.03894, 149.05966, 145.02838, 135.04416, 134.03630, 117.03356,
Phenolic acids	49	Isoferulic acid	12.05	C10H10O4	+	195.065	195.065	11000000	0.793	177.05458, 163.03894, 162.03104, 149.05969, 145.02841
Phenolic acids	86	Ellagic acid	17.91	C14H6O8	-	300.999	300.999	5870000	3.776	300.999
Phenolic acids	106	onosmin A	21.15	C15H15NO2	+	242.118	242.118	7000000	0.763	182.09615, 121.06488, 105.06979
Phenolic acids	163	(3aS,6S,6aS,9S,9aS)-6a-Hydroxy-9-(1-hydroxyethoxy)-3,6,9a-trimethyl-3a,4,5,6,6a,9,9a,9b-octahydroazuleno[4,5-b]furan-2(3H)-one	31.13	C17H26O5	-	311.185	311.186	20600000	1.156	255.12190, 237.11173, 209.11688, 193.08513, 191.10632, 181.12209
Ketones	6	(4S,5S)-4,5-Dihydroxy-5-(hydroxymethyl)-2-cyclopenten-1-one	2.43	C6H8O4	+	145.05	145.05	26700000	0.653	127.03911, 99.04416
Ketones	92	3',4'-Dihydroxyphenylacetone	19.27	C9H10O3	+	167.07	167.07	210000000	-0.423	149.05960, 121.06476, 111.04387, 106.04158, 95.04922, 77.03855
Ketones	94	Acetophenone	19.29	C8H8O	+	121.065	121.065	208000000	-0.59	107.04919, 106.04150, 103.05407
Ketones	130	1-(4,6-Dimethoxy-1-benzofuran-2-yl)ethanone	25.1	C12H12O4	+	221.081	221.081	5680000	-0.16	206.05711, 191.07002, 189.05435, 1788.06230, 177.09088, 165.05475
Ketones	132	(5S)-5-(7-Hydroxy-6-methyloctyl)-2(5H)-furanone	25.2	C13H22O3	+	227.164	227.164	4930000	0.832	209.15347, 193.12193, 181.16869, 167.10671, 153.09100, 139.11681
Ketones	169	2-Ethyl-6-methyl-2,3-dihydro-4H-pyran-4-one	31.53	C8H12O2	+	141.091	141.091	21400000	0.665	95.08589, 87.04414, 81.03354, 79.05409
Ketones	174	(3R)-hydoxy-beta-ionone	31.89	C13H20O2	+	209.154	209.154	7530000	0.4	193.12154, 191.14259, 181.15874, 167.10690, 153.09088, 135.08049
Ketones	215	1-[(2S)-3-Hydroxy-2-methyl-2H-chromen-6-yl]ethanone	39.91	C12H12O3	+	205.086	205.086	47600000	-0.54	93.03348, 69.03354
Alcohols	47	xylarinol A	11.18	C10H8O3	+	177.055	177.055	6530000	0.392	163.03903, 149.05974, 135.04417, 131.00157, 121.12802, 119.04925
Alcohols	62	Icariside F2	15.08	C18H26O10	+	403.16	403.159	1710000	-2.315	271.118
Alcohols	63	Stigmasterol	15.11	C29H48O	+	413.378	413.377	3470000	-0.902	395.367
Alcohols	103	Brazilin	20.75	C16H14O5	+	287.091	287.092	22900000	0.801	161.05949, 137.05916
Alcohols	175	(±)-Gingerol	32.14	C17H26O4	+	295.19	295.19	4530000	-0.155	221.11725, 203.10687, 179.10634, 165.05450, 151.11183, 139.11160
Alcohols	182	(3R)-3-Hydroxy-12-{(2S,5S)-5-[(1S)-1-hydroxyethyl]-2-pyrrolidinyl}dodecanoic acid	33.05	C18H35NO4	+	330.264	330.264	2630000	1.075	284.25793, 73.02850
Alcohols	207	Panaxytriol	38.03	C17H26O3	+	279.195	279.195	86000000	-0.219	135.11671, 123.11649, 121.10162, 109.10128, 95.08557
Alcohols	241	panaxynol	48.38	C17H24O	+	245.19	245.19	1220000	-1.435	245.19
Alcohols	244	(2S,6E,10R)-11-Methoxy-3,7,11-trimethyl-1-(5-nitro-1H-pyrrol-3-yl)-6-dodecene-2,3,10-triol	49	C20H34N2O6	+	399.249	399.248	20100000	-1.336	83.0851
Alcohols	246	1-Linoleoyl Glycerol	49.61	C21H38O4	+	355.284	355.284	223000000	-0.862	263.23718, 245.22621, 219.21059, 189.16341, 175.14825, 161.13248, 137.13252
Alcohols	252	6§-isovaleroxylabda-8,13-dien-7a,15-diol	53.54	C25H42O4	+	407.316	407.316	33800000	0.083	197.11713, 151.11163, 137.09598, 123.11661, 119.08560
Phenylpropanoids	11	2,6-Anhydro-1-O-(3,4,5-trihydroxybenzoyl)-D-mannitol	3.57	C13H16O9	-	315.072	315.072	4280000	2.861	153.01907, 152.01129, 109.02930, 108.02144
Phenylpropanoids	21	2-Methoxy-4-[(1S,2S)-1,2,3-trihydroxypropyl]phenyl 6-O-(4-hydroxybenzoyl)-D-erythro-hexopyranoside	6.61	C23H28O12	-	495.151	495.151	6210000	2.721	281.06754, 177.05652, 165.05635, 137.02481
Phenylpropanoids	48	1-Caffeoylquinic acid	11.86	C16H18O9	-	353.088	353.088	1760000	2.553	219.051
Phenylpropanoids	70	4,4'-[(1E,3S)-3-(Hydroxymethyl)-1-butene-1,4-diyl]bis(2-methoxyphenol)	16.5	C19H22O5	+	331.154	331.154	5260000	-1.209	285.11221, 267.10132, 189.09070, 175.07536, 163.07510, 161.05963
Phenylpropanoids	91	2-(3,4-Dihydroxyphenyl)ethyl (5xi)-3-O-[(4xi)-6-deoxy-L-lyxo-hexopyranosyl]-4-O-[(2E)-3-(3,4-dihydroxyphenyl)-2-propenoyl]-D	18.95	C29H36O15	-	623.198	623.198	15500000	1.129	233.04512, 179.03542, 161.02548
Phenylpropanoids	119	3,6-Bis-O-[(2E)-3-(4-hydroxy-3-methoxyphenyl)-2-propenoyl]-beta-D-glycero-hex-2-ulofuranosyl (5xi)-alpha-D-xylo-hexopyranoside	23.33	C32H38O17	+	695.218	695.217	21000000	-1.389	127.03878, 103.03879, 85.02852
Phenylpropanoids	128	1-Methyl-4-[(2S)-6-methyl-5-hepten-2-yl]benzene	24.66	C15H22	+	203.179	203.18	20900000	0.801	175.14722, 161.13229, 147.11675, 133.10117, 121.10114, 119.08549
Amides	99	4-(2-Hydroxy-2-propanyl)-4-chromanecarboxamide	19.99	C13H17NO3	+	236.128	236.128	16100000	0.085	192.10191, 178.08626, 160.07569, 124.07569
Amides	105	Kalasinamide	21.15	C16H15NO3	+	270.112	270.112	7000000	-0.518	242.117
Amides	213	brevisamide	39.34	C18H29NO4	+	324.217	324.217	21200000	1.126	85.0284
Glycosides	102	2-(3,4-Dihydroxyphenyl)ethyl (4xi)-4-O-(6-deoxy-beta-D-talopyranosyl)-2-O-[(2E)-3-(3,4-dihydroxyphenyl)-2-propenoyl]-beta-L-threo-pentopyranoside	20.75	C28H34O14	+	595.202	595.203	22900000	1.055	281.06519, 263.05481, 221.04515, 185.04401, 179.03381, 135.04364
Glycosides	210	(4xi)-6-O-[(3S)-3,4-Dihydroxy-2-methylenebutanoyl]-alpha-D-xylo-hexopyranose	38.35	C11H18O9	+	295.102	295.103	5510000	0.649	133.04944, 127.03880, 115.03913
Ether	184	Asarone	33.42	C12H16O3	+	207.103	207.102	1420000	3.569	207.102
Amino acid	2	L-(-)-Tyrosine	1.59	C9H11NO3	+	182.081	182.081	19500000	-0.383	165.05462, 164.07037, 154.08553, 136.07567
Nucleotide	3	Adenosine	2.07	C10H13N5O4	+	268.104	268.104	20400000	0.707	136.062
