# Supplementary material for: Systematic characterization of the components and molecular mechanisms of Jinshui Huanxian granules using UPLC-Orbitrap Fusion MS integrated with network pharmacology
Source: Sci Rep. 2022 Jul 21;12:12476. doi: 10.1038/s41598-022-16711-4 (PMC9304367; doi:10.1038/s41598-022-16711-4)
Supplement: Supplementary file 3 — Supplementary Table S2. [file 41598_2022_16711_MOESM3_ESM.xlsx]

## Sheet: Components targets
JSHX					Total components targets
ID	Name	Targets			HSP90AA1
1	2-(alpha-D-galactosyl)glycerol	HSP90AA1			KDM4E
2	L-(-)-Tyrosine	KDM4E			FYN
2	L-(-)-Tyrosine	FYN			EGFR
2	L-(-)-Tyrosine	EGFR			LCK
2	L-(-)-Tyrosine	LCK			TH
2	L-(-)-Tyrosine	TH			CACNA2D1
2	L-(-)-Tyrosine	CACNA2D1			ADORA1
3	Adenosine	ADORA1			ADORA2A
3	Adenosine	ADORA2A			ADORA3
3	Adenosine	ADORA3			DPP4
3	Adenosine	DPP4			ADK
3	Adenosine	ADK			HSPA8
3	Adenosine	HSPA8			HSPA5
3	Adenosine	HSPA5			ADA
3	Adenosine	ADA			AHCY
3	Adenosine	AHCY			GAPDH
3	Adenosine	GAPDH			EHMT1
3	Adenosine	EHMT1			EHMT2
3	Adenosine	EHMT2			MCL1
3	Adenosine	MCL1			SETD7
3	Adenosine	SETD7			AMD1
3	Adenosine	EGFR			SRM
3	Adenosine	AMD1			PDCD4
3	Adenosine	SRM			SRC
3	Adenosine	PDCD4			ADORA2B
3	Adenosine	SRC			MAPK1
3	Adenosine	ADORA2B			SLC29A1
3	Adenosine	MAPK1			PNP
3	Adenosine	SLC29A1			SETD2
3	Adenosine	PNP			CARM1
3	Adenosine	SETD2			PRMT1
3	Adenosine	CARM1			DOT1L
3	Adenosine	PRMT1			GRK1
3	Adenosine	DOT1L			P2RY1
3	Adenosine	GRK1			P2RY11
3	Adenosine	P2RY1			MTAP
3	Adenosine	P2RY11			ROCK2
3	Adenosine	MTAP			PRKACA
3	Adenosine	ROCK2			FBP1
3	Adenosine	PRKACA			SMS
3	Adenosine	FBP1			CDA
3	Adenosine	SMS			FHIT
3	Adenosine	CDA			QARS
3	Adenosine	FHIT			KMT2A
3	Adenosine	QARS			SUV39H1
3	Adenosine	KMT2A			DNMT1
3	Adenosine	SUV39H1			INMT
3	Adenosine	DNMT1			SMYD2
3	Adenosine	INMT			EZH2
3	Adenosine	SMYD2			EZH1
3	Adenosine	EZH2			SETDB1
3	Adenosine	EZH1			PNMT
3	Adenosine	SETDB1			DNMT3B
3	Adenosine	PNMT			MAPKAPK2
3	Adenosine	DNMT3B			HSPA1A
3	Adenosine	MAPKAPK2			CA2
3	Adenosine	HSPA1A			CA1
3	Adenosine	CA2			CA12
3	Adenosine	CA1			CA9
3	Adenosine	CA12			RARS
3	Adenosine	CA9			OGA
3	Adenosine	RARS			CCND1
3	Adenosine	OGA			CDK4
3	Adenosine	CCND1			GSK3B
3	Adenosine	CDK4			GBA
3	Adenosine	GSK3B			GAA
3	Adenosine	GBA			PIM1
3	Adenosine	GAA			FUCA1
3	Adenosine	PIM1			CA14
3	Adenosine	FUCA1			HSD17B1
3	Adenosine	CA14			MARS
3	Adenosine	HSD17B1			IDO1
3	Adenosine	MARS			PRMT7
3	Adenosine	IDO1			PARG
3	Adenosine	PRMT7			F2
3	Adenosine	PARG			SLC28A2
3	Adenosine	F2			IARS
3	Adenosine	SLC28A2			DAO
3	Adenosine	IARS			CA6
3	Adenosine	DAO			NQO2
4	Pyrogallol	FYN			CA7
4	Pyrogallol	EGFR			CA3
4	Pyrogallol	CA2			FUT7
4	Pyrogallol	CA1			CA4
4	Pyrogallol	CA6			CA5B
4	Pyrogallol	NQO2			CA5A
5	Gallic acid	CA2			CA13
5	Gallic acid	CA7			SQLE
5	Gallic acid	CA1			LDHA
5	Gallic acid	CA3			LDHB
5	Gallic acid	CA6			TTR
5	Gallic acid	CA12			IGF1R
5	Gallic acid	CA14			ALK
5	Gallic acid	CA9			SERPINE1
5	Gallic acid	FUT7			ESR2
5	Gallic acid	CA4			BCL2L1
5	Gallic acid	CA5B			GPR35
5	Gallic acid	CA5A			COMT
5	Gallic acid	CA13			TPMT
5	Gallic acid	SQLE			ACLY
5	Gallic acid	LDHA			CHRNA7
5	Gallic acid	LDHB			FDFT1
5	Gallic acid	TTR			EGLN1
5	Gallic acid	IGF1R			HMGCR
5	Gallic acid	ALK			KDM6B
5	Gallic acid	SERPINE1			P00918
5	Gallic acid	ESR2			P00915
5	Gallic acid	BCL2L1			O43570
5	Gallic acid	GPR35			Q16790
5	Gallic acid	COMT			P43166
5	Gallic acid	TPMT			Q9ULX7
7	2-isopropylmalic acid	ACLY			P23280
7	2-isopropylmalic acid	CHRNA7			P07451
7	2-isopropylmalic acid	FDFT1			P22748
7	2-isopropylmalic acid	EGLN1			Q9Y2D0
7	2-isopropylmalic acid	HMGCR			P35218
7	2-isopropylmalic acid	KDM4E			Q8N1Q1
7	2-isopropylmalic acid	KDM6B			NOS2
15	gentisic acid	CA2			P09917
15	gentisic acid	CA1			P14780
15	gentisic acid	CA12			P03956
15	gentisic acid	CA9			P08253
15	gentisic acid	CA6			P18031
15	gentisic acid	CA7			P15121
15	gentisic acid	CA14			Q92731
15	gentisic acid	CA4			MAOB
17	Salicylic acid	P00918			CCR1
17	Salicylic acid	P00915			CCR5
17	Salicylic acid	O43570			CCR8
17	Salicylic acid	Q16790			GABRB3
17	Salicylic acid	P43166			GABRA1
17	Salicylic acid	Q9ULX7			GABRA2
17	Salicylic acid	P23280			GABRA3
17	Salicylic acid	P07451			GABRA5
17	Salicylic acid	P22748			GABRG2
17	Salicylic acid	Q9Y2D0			SLC22A6
17	Salicylic acid	P35218			FABP4
17	Salicylic acid	Q8N1Q1			PPARA
18	2,3,4,9-Tetrahydro-1H-beta-carboline-3-carboxylic acid	NOS2			FABP3
25	caffeic acid	P00918			FABP5
25	caffeic acid	P09917			PPARD
25	caffeic acid	P43166			FFAR1
25	caffeic acid	P00915			FABP2
25	caffeic acid	P23280			HSD11B1
25	caffeic acid	P14780			AR
25	caffeic acid	O43570			VDR
25	caffeic acid	P03956			NR1H4
25	caffeic acid	P08253			POLB
25	caffeic acid	P18031			CDC25A
25	caffeic acid	Q9ULX7			GPBAR1
25	caffeic acid	Q16790			AKR1B10
25	caffeic acid	Q9Y2D0			DRD2
25	caffeic acid	P35218			DRD4
25	caffeic acid	P07451			DRD3
25	caffeic acid	P15121			MAOA
25	caffeic acid	Q92731			DRD1
25	caffeic acid	P22748			PLG
26	Norharman	MAOB			AKR1B1
26	Norharman	IDO1			NOX4
26	Norharman	NQO2			ALOX5
26	Norharman	CCR1			CYP1B1
26	Norharman	CCR5			APP
26	Norharman	CCR8			TERT
26	Norharman	GABRB3			GLO1
26	Norharman	GABRA1			CD38
26	Norharman	GABRA2			ARG1
26	Norharman	GABRA3			MMP9
26	Norharman	GABRA5			MMP2
26	Norharman	GABRG2			PTPRS
30	2-Methoxyresorcinol	MAOB			PARP1
30	2-Methoxyresorcinol	CA2			ABCC1
30	2-Methoxyresorcinol	CA7			ABCG2
30	2-Methoxyresorcinol	CA12			BACE1
30	2-Methoxyresorcinol	CA14			TNKS2
30	2-Methoxyresorcinol	CA9			TNKS
33	6-Hydroxycaproic acid	SLC22A6			MMP12
33	6-Hydroxycaproic acid	FABP4			OPRD1
33	6-Hydroxycaproic acid	PPARA			SYK
33	6-Hydroxycaproic acid	FABP3			HSD17B2
33	6-Hydroxycaproic acid	FABP5			FLT3
33	6-Hydroxycaproic acid	PPARD			CDK5R1
33	6-Hydroxycaproic acid	FFAR1			CDK5
33	6-Hydroxycaproic acid	FABP2			CFTR
33	6-Hydroxycaproic acid	HSD11B1			TOP1
33	6-Hydroxycaproic acid	AR			AMY1A
33	6-Hydroxycaproic acid	VDR			GRK6
33	6-Hydroxycaproic acid	NR1H4			ESR1
33	6-Hydroxycaproic acid	POLB			PTGS2
33	6-Hydroxycaproic acid	CDC25A			ST6GAL1
33	6-Hydroxycaproic acid	GPBAR1			XDH
33	6-Hydroxycaproic acid	AKR1B10			AURKB
34	(R)-Salsolinol	DRD2			CCNB3
34	(R)-Salsolinol	DRD4			CDK1
34	(R)-Salsolinol	DRD3			CCNB1
34	(R)-Salsolinol	MAOA			CCNB2
34	(R)-Salsolinol	PNMT			CYP19A1
34	(R)-Salsolinol	DRD1			ALOX15
35	Hydroxygenkwanin	PLG			TOP2A
35	Hydroxygenkwanin	AKR1B1			MPO
35	Hydroxygenkwanin	NOX4			PIK3R1
35	Hydroxygenkwanin	ALOX5			PKN1
35	Hydroxygenkwanin	CYP1B1			NEK2
35	Hydroxygenkwanin	CA7			CXCR1
35	Hydroxygenkwanin	CA12			CAMK2B
35	Hydroxygenkwanin	CA4			NEK6
35	Hydroxygenkwanin	APP			PLA2G1B
35	Hydroxygenkwanin	TERT			APEX1
35	Hydroxygenkwanin	ADORA1			NUAK1
35	Hydroxygenkwanin	GLO1			AKR1C2
35	Hydroxygenkwanin	TTR			AKR1C1
35	Hydroxygenkwanin	CD38			AKR1C3
35	Hydroxygenkwanin	ARG1			AKR1C4
35	Hydroxygenkwanin	HSD17B1			AKR1A1
35	Hydroxygenkwanin	MMP9			ABCB1
35	Hydroxygenkwanin	MMP2			KDR
35	Hydroxygenkwanin	PTPRS			PLA2G2A
35	Hydroxygenkwanin	ESR2			MMP13
35	Hydroxygenkwanin	ADORA3			MMP3
35	Hydroxygenkwanin	PARP1			CBR1
35	Hydroxygenkwanin	ABCC1			NAE1
35	Hydroxygenkwanin	CA2			KIT
35	Hydroxygenkwanin	MAOA			CDK2
35	Hydroxygenkwanin	ABCG2			BCL2
35	Hydroxygenkwanin	BACE1			INSR
35	Hydroxygenkwanin	TNKS2			OPRM1
35	Hydroxygenkwanin	TNKS			AHR
35	Hydroxygenkwanin	MMP12			PIK3CG
35	Hydroxygenkwanin	OPRD1			CSNK2A1
35	Hydroxygenkwanin	SYK			ACHE
35	Hydroxygenkwanin	HSD17B2			MET
35	Hydroxygenkwanin	FLT3			NMUR2
35	Hydroxygenkwanin	GSK3B			ADRA2A
35	Hydroxygenkwanin	ADORA2A			ADRA2C
35	Hydroxygenkwanin	AKR1B10			RPS6KA3
35	Hydroxygenkwanin	CDK5R1			CXCL8
35	Hydroxygenkwanin	CDK5			CPA1
35	Hydroxygenkwanin	CFTR			PTGDR2
35	Hydroxygenkwanin	TOP1			FOLH1
35	Hydroxygenkwanin	SRC			GPR17
35	Hydroxygenkwanin	AMY1A			HTR2B
35	Hydroxygenkwanin	GRK6			HTR1A
35	Hydroxygenkwanin	ESR1			HTR7
35	Hydroxygenkwanin	PIM1			HTR6
35	Hydroxygenkwanin	PTGS2			HTR5A
35	Hydroxygenkwanin	ST6GAL1			HTR2A
35	Hydroxygenkwanin	XDH			ADRA1A
35	Hydroxygenkwanin	AURKB			SLC6A4
35	Hydroxygenkwanin	CCNB3			CHRNA4
35	Hydroxygenkwanin	CDK1			CHRNB2
35	Hydroxygenkwanin	CCNB1			ADRA1D
35	Hydroxygenkwanin	CCNB2			ADRA1B
35	Hydroxygenkwanin	KDM4E			SLC6A3
35	Hydroxygenkwanin	CYP19A1			HTR1D
35	Hydroxygenkwanin	ALOX15			HTR1B
35	Hydroxygenkwanin	GPR35			PTPRCAP
35	Hydroxygenkwanin	TOP2A			HTR2C
35	Hydroxygenkwanin	MPO			DRD5
35	Hydroxygenkwanin	PIK3R1			ADRA2B
35	Hydroxygenkwanin	CA3			KCNH2
35	Hydroxygenkwanin	PKN1			HRH2
35	Hydroxygenkwanin	NEK2			ADRB1
35	Hydroxygenkwanin	CXCR1			TSPO
35	Hydroxygenkwanin	CAMK2B			CDK6
35	Hydroxygenkwanin	NEK6			ALOX12
35	Hydroxygenkwanin	PLA2G1B			AVPR2
35	Hydroxygenkwanin	APEX1			DAPK1
35	Hydroxygenkwanin	NUAK1			PYGL
35	Hydroxygenkwanin	AKR1C2			PTK2
35	Hydroxygenkwanin	AKR1C1			PLK1
35	Hydroxygenkwanin	AKR1C3			AKT1
35	Hydroxygenkwanin	AKR1C4			AXL
35	Hydroxygenkwanin	AKR1A1			MAPT
35	Hydroxygenkwanin	ABCB1			SLC5A1
35	Hydroxygenkwanin	EGFR			SLC5A4
35	Hydroxygenkwanin	CA1			SLC5A2
35	Hydroxygenkwanin	CA9			SLC28A3
35	Hydroxygenkwanin	AR			TYR
35	Hydroxygenkwanin	CA6			EPHX2
35	Hydroxygenkwanin	CA14			EIF4A1
35	Hydroxygenkwanin	CA5A			TAS2R31
35	Hydroxygenkwanin	KDR			SRD5A1
35	Hydroxygenkwanin	CDK1			SHBG
35	Hydroxygenkwanin	PLA2G2A			MMP1
35	Hydroxygenkwanin	MMP13			MMP7
35	Hydroxygenkwanin	MMP3			MMP8
35	Hydroxygenkwanin	CBR1			PTPN2
35	Hydroxygenkwanin	NAE1			PTGS1
35	Hydroxygenkwanin	IGF1R			SLC18A3
35	Hydroxygenkwanin	KIT			LSS
35	Hydroxygenkwanin	CDK2			MGAM
35	Hydroxygenkwanin	DRD4			GLB1
35	Hydroxygenkwanin	BCL2			SI
35	Hydroxygenkwanin	INSR			SIGMAR1
35	Hydroxygenkwanin	OPRM1			MAN2B1
35	Hydroxygenkwanin	AHR			GANAB
35	Hydroxygenkwanin	PIK3CG			HSD17B3
35	Hydroxygenkwanin	CSNK2A1			FUCA2
35	Hydroxygenkwanin	ACHE			GANC
35	Hydroxygenkwanin	MAOB			GLA
35	Hydroxygenkwanin	LCK			EBP
35	Hydroxygenkwanin	MET			GBA2
36	Ethyl gallate	SQLE			DNM1
36	Ethyl gallate	CA2			UGCG
36	Ethyl gallate	CA7			MANBA
36	Ethyl gallate	CA1			PABPC1
36	Ethyl gallate	CA12			MDM2
36	Ethyl gallate	CA14			CCR3
36	Ethyl gallate	CA9			AKT2
37	Rutinum	NMUR2			AKT3
37	Rutinum	ADRA2A			AGL
37	Rutinum	ADRA2C			OPRL1
37	Rutinum	ACHE			PRKCD
37	Rutinum	AKR1B1			PRKCQ
37	Rutinum	CA7			TACR2
37	Rutinum	CA12			BCHE
37	Rutinum	CA4			CHRM2
37	Rutinum	NOX4			CHRM1
37	Rutinum	CA2			REN
37	Rutinum	NQO2			SRD5A2
37	Rutinum	RPS6KA3			KISS1R
37	Rutinum	XDH			MME
40	3-phenyllactic acid	CXCL8			PRKCA
40	3-phenyllactic acid	CPA1			CNR1
40	3-phenyllactic acid	PTGDR2			ITGA2B
40	3-phenyllactic acid	FOLH1			ITGB3
40	3-phenyllactic acid	AKR1B1			PLA2G2C
40	3-phenyllactic acid	CA12			PLA2G10
40	3-phenyllactic acid	CA9			SLC1A2
40	3-phenyllactic acid	HSD11B1			MCHR1
40	3-phenyllactic acid	FBP1			PTGER4
40	3-phenyllactic acid	GPR17			PTGER2
40	3-phenyllactic acid	ESR1			PTGER3
41	Isocorydine	DRD2			ADRB2
41	Isocorydine	HTR2B			ADRB3
41	Isocorydine	DRD1			GPR88
41	Isocorydine	HTR1A			PRKG1
41	Isocorydine	HTR7			CNR2
41	Isocorydine	HTR6			DNPEP
41	Isocorydine	HTR5A			GC
41	Isocorydine	HTR2A			TNF
41	Isocorydine	ADRA1A			IL2
41	Isocorydine	SLC6A4			ALDH2
41	Isocorydine	CHRNA4			GRM5
41	Isocorydine	CHRNB2			CES1
41	Isocorydine	ADRA1D			PPARG
41	Isocorydine	ADRA1B			CES2
41	Isocorydine	SLC6A3			PLA2G5
41	Isocorydine	HTR1D			KLK1
41	Isocorydine	DRD3			KLK2
41	Isocorydine	OPRM1			RXRA
41	Isocorydine	HTR1B			FGFR1
41	Isocorydine	PTPRCAP			HSD17B14
41	Isocorydine	HTR2C			CLK1
41	Isocorydine	DRD5			DYRK1B
41	Isocorydine	DRD4			ESRRA
41	Isocorydine	ADRA2A			ESRRB
41	Isocorydine	ADRA2C			EDNRA
41	Isocorydine	ADRA2B			DYRK1A
41	Isocorydine	KCNH2			SIRT2
41	Isocorydine	HRH2			IGFBP3
41	Isocorydine	ADRB1			PTGER1
41	Isocorydine	TH			PIK3CB
41	Isocorydine	TSPO			CYP2C9
42	Methyl vanillate	CA2			CYP3A4
42	Methyl vanillate	CA7			PIK3CA
42	Methyl vanillate	CA1			F3
42	Methyl vanillate	CA12			ADCY5
42	Methyl vanillate	CA14			PGF
42	Methyl vanillate	CA9			VEGFA
42	Methyl vanillate	CA6			YWHAG
43	Tricin	AKR1B1			CTSL
43	Tricin	CYP1B1			VCP
43	Tricin	ABCC1			WEE1
43	Tricin	XDH			HNF4A
43	Tricin	CA2			SHH
43	Tricin	CA7			SMO
43	Tricin	CA12			NOS1
43	Tricin	CA4			NOS3
43	Tricin	PLG			JAK3
43	Tricin	OPRD1			JAK1
43	Tricin	APP			TNK2
43	Tricin	PLA2G2A			CYP24A1
43	Tricin	ABCB1			CSF1R
43	Tricin	NOX4			HRH3
43	Tricin	ABCG2			ESRRG
43	Tricin	ESR2			CTSC
43	Tricin	CYP19A1			FKBP1A
43	Tricin	CDK5R1			JAK2
43	Tricin	CCNB3			FGF1
43	Tricin	CDK1			HPSE
43	Tricin	CCNB1			SLC6A2
43	Tricin	CCNB2			FGF2
43	Tricin	CDK5			SSTR5
43	Tricin	ARG1			SSTR2
43	Tricin	HSD17B1			SSTR4
43	Tricin	MAOA			SSTR1
43	Tricin	BACE1			SSTR3
43	Tricin	KIT			LGALS3
43	Tricin	FLT3			LGALS9
43	Tricin	ALOX5			PDE4D
43	Tricin	ADORA1			HK2
43	Tricin	GLO1			HK1
43	Tricin	GSK3B			NEU2
43	Tricin	MMP9			MGMT
43	Tricin	MMP2			PTAFR
43	Tricin	PTPRS			HPRT1
43	Tricin	SYK			HRAS
43	Tricin	ADORA2A			AMY2A
43	Tricin	ESR1			TREH
43	Tricin	TERT			NEU3
43	Tricin	CBR1			NEU4
43	Tricin	PARP1			NAALAD2
43	Tricin	TTR			PTPN1
43	Tricin	MMP12			NPC1L1
43	Tricin	CD38			NR1H3
43	Tricin	AKR1B10			RORC
43	Tricin	TNKS2			SREBF2
43	Tricin	TNKS			CYP17A1
43	Tricin	TOP1			RORA
43	Tricin	HSD17B2			CYP51A1
43	Tricin	PIM1			CYP2C19
43	Tricin	F2			SERPINA6
43	Tricin	ST6GAL1			G6PD
43	Tricin	OPRM1			NR1I3
43	Tricin	ACHE			TBXAS1
43	Tricin	CDK6			NR1H2
43	Tricin	IGF1R			PTGES
43	Tricin	EGFR			PTPN6
43	Tricin	CSNK2A1			DHCR7
43	Tricin	PIK3CG			UGT2B7
43	Tricin	NAE1			MYLK
43	Tricin	ALOX15			MPG
43	Tricin	ALOX12			SLC22A12
43	Tricin	AR			PFKFB3
43	Tricin	CA1			MIF
43	Tricin	CA9			TLR9
43	Tricin	MCL1			PON1
43	Tricin	CDK1			DHODH
43	Tricin	AVPR2			STS
43	Tricin	AURKB			ERCC5
43	Tricin	DRD4			FEN1
43	Tricin	MPO			RAF1
43	Tricin	PIK3R1			CCNA1
43	Tricin	DAPK1			CCNA2
43	Tricin	PYGL			ADAM17
43	Tricin	SRC			TK1
43	Tricin	PTK2			PYGM
43	Tricin	KDR			TYMP
43	Tricin	MMP13			MAP2K1
43	Tricin	MMP3			OPRK1
43	Tricin	CA3			CHRM4
43	Tricin	PLK1			CHRM3
43	Tricin	CA6			CHRM5
43	Tricin	PKN1			CXCR3
43	Tricin	CA14			OGFRL1
43	Tricin	MET			HRH1
43	Tricin	NEK2			CTSD
43	Tricin	CXCR1			NPY5R
43	Tricin	CAMK2B			KCNA3
43	Tricin	ALK			PDE5A
43	Tricin	AKT1			MC4R
43	Tricin	NEK6			ERBB2
43	Tricin	PLA2G1B			PDGFRB
43	Tricin	CA5A			FLT4
43	Tricin	AXL			PLK4
43	Tricin	NUAK1			TEK
43	Tricin	AKR1C2			AURKA
43	Tricin	AKR1C1			MAP3K8
43	Tricin	AKR1C3			BRAF
43	Tricin	AKR1C4			EPHB4
43	Tricin	CA13			FGR
43	Tricin	AKR1A1			LYN
43	Tricin	MAPT			GSR
43	Tricin	KDM4E			TNNC1
45	Ferulic Acid	CA2			TNNT2
45	Ferulic Acid	CA7			TNNI3
45	Ferulic Acid	CA1			SNCA
45	Ferulic Acid	CA6			ERN1
45	Ferulic Acid	CA12			MB
45	Ferulic Acid	CA14			CCNE1
45	Ferulic Acid	CA9			PTK2B
45	Ferulic Acid	CA5A			EP300
45	Ferulic Acid	CA5B			ALPG
48	1-Caffeoylquinic acid	AKR1B1			PLAA
48	1-Caffeoylquinic acid	AKR1B10			FASN
48	1-Caffeoylquinic acid	MMP13			KCNMA1
48	1-Caffeoylquinic acid	MMP2			CISD1
48	1-Caffeoylquinic acid	APP			PIM3
48	1-Caffeoylquinic acid	MMP12			CDC25B
49	Isoferulic acid	CA2			NAT1
49	Isoferulic acid	CA7			ASF1A
49	Isoferulic acid	CA1			PLEC
49	Isoferulic acid	CA6			CSNK1A1
49	Isoferulic acid	CA12			CSNK1D
49	Isoferulic acid	CA14			PTPN22
49	Isoferulic acid	CA9			GABBR1
49	Isoferulic acid	CA5A			KDM2A
49	Isoferulic acid	CA5B			KDM5C
50	Naringin	CYP19A1			ATP12A
52	Liquiritin	SLC5A1			RPS6KA5
52	Liquiritin	SLC5A4			GSK3A
52	Liquiritin	SLC5A2			BDKRB2
52	Liquiritin	CYP19A1			PRMT3
52	Liquiritin	SLC28A3			PRKCG
52	Liquiritin	TYR			MTNR1A
52	Liquiritin	ADORA1			PRKD1
52	Liquiritin	EPHX2			GRM4
52	Liquiritin	ADORA3			GCK
52	Liquiritin	EIF4A1			BRD4
52	Liquiritin	MMP13			CREBBP
52	Liquiritin	MMP12			TYK2
52	Liquiritin	CA12			P2RX7
52	Liquiritin	MAOB			IRAK4
52	Liquiritin	CYP1B1			PTP4A3
52	Liquiritin	TAS2R31			CCNC
52	Liquiritin	SRD5A1			CDK8
52	Liquiritin	ABCC1			ICAM1
52	Liquiritin	HSD17B1			MALT1
52	Liquiritin	SHBG			VCAM1
52	Liquiritin	CBR1			SELE
52	Liquiritin	MMP1			PRF1
52	Liquiritin	MMP7			RPS6KA2
52	Liquiritin	MMP8			MTNR1B
52	Liquiritin	ADORA2A			PPIA
52	Liquiritin	ABCG2			MECP2
52	Liquiritin	PTPN2			MAPK8
52	Liquiritin	AKR1B1			EPHB3
52	Liquiritin	ESR1			CHUK
52	Liquiritin	ESR2			NR3C2
52	Liquiritin	CA4			ACE
52	Liquiritin	TERT			HDAC2
52	Liquiritin	SLC29A1			TGM2
52	Liquiritin	PTGS1			HDAC1
52	Liquiritin	ADORA2B			TAAR1
52	Liquiritin	CA14			LRRK2
53	Peimine	SLC18A3			SIRT1
53	Peimine	GBA			CSNK1G1
53	Peimine	LSS			RPS6KA1
53	Peimine	MGAM			CAMK2D
53	Peimine	GLB1			MAPK10
53	Peimine	GAA			PKN2
53	Peimine	SI			GPR139
53	Peimine	SIGMAR1			MAPK9
53	Peimine	PLA2G1B			SCN2A
53	Peimine	MAN2B1			SCN10A
53	Peimine	GANAB			CDC42
53	Peimine	FUCA1			CTSS
53	Peimine	HSD17B3			CTSB
53	Peimine	FUCA2			PDE1B
53	Peimine	GANC			HDAC3
53	Peimine	GLA			BTK
53	Peimine	EBP			DUSP3
53	Peimine	GBA2			SCN9A
53	Peimine	DNM1			CAPN1
53	Peimine	UGCG			CMA1
53	Peimine	MANBA			TRPV1
53	Peimine	PLA2G2A			BRPF1
53	Peimine	PABPC1			PTPRC
53	Peimine	MDM2			KCNA5
53	Peimine	CCR3			QPCT
53	Peimine	AKT2			PFKFB4
53	Peimine	ROCK2			TRPA1
53	Peimine	AKT1			RARG
53	Peimine	AKT3			RXRG
53	Peimine	AGL			RARB
53	Peimine	DRD2			RARA
53	Peimine	OPRL1			NR3C1
53	Peimine	PRKCD			RASGRP3
53	Peimine	PRKCQ			AMPD2
53	Peimine	TACR2			ITGAL
53	Peimine	DRD4			ITGB2
54	Peiminine	HSD17B3			CTNNB1
54	Peiminine	BCHE			AMPD3
54	Peiminine	HSD11B1			PSEN2
54	Peiminine	SLC18A3			PSENEN
54	Peiminine	CHRM2			NCSTN
54	Peiminine	CHRM1			APH1A
54	Peiminine	REN			PSEN1
54	Peiminine	LSS			APH1B
54	Peiminine	UGCG			CXCR2
54	Peiminine	GBA			PIM2
54	Peiminine	GBA2			LTA4H
54	Peiminine	AR			EZR
54	Peiminine	SRD5A2			GRM2
54	Peiminine	AKT2			GUSB
54	Peiminine	AKT1			MMP14
54	Peiminine	AKT3			ST3GAL3
54	Peiminine	KISS1R			FUT4
54	Peiminine	MME			STAT1
54	Peiminine	PRKCA			PDPK1
54	Peiminine	CNR1			MPI
54	Peiminine	SIGMAR1			RET
54	Peiminine	ITGA2B			NTRK1
54	Peiminine	ITGB3			ODC1
54	Peiminine	TACR2			ALPL
54	Peiminine	PLA2G2C			MTOR
54	Peiminine	PLA2G10			PDE2A
54	Peiminine	MDM2			PDE10A
54	Peiminine	HTR7			TRPM8
54	Peiminine	HTR6			ABCC9
54	Peiminine	EBP			CCNE2
54	Peiminine	SLC1A2			CDC7
54	Peiminine	MCHR1			CASP8
54	Peiminine	PLA2G1B			BDKRB1
54	Peiminine	PTGER4			CASP1
54	Peiminine	PTGER2			CX3CR1
54	Peiminine	PTGER3			ADCY1
54	Peiminine	OPRL1			IMPDH2
54	Peiminine	DRD1			CFD
54	Peiminine	ADRB2			ZAP70
54	Peiminine	ADRB3			MERTK
54	Peiminine	DRD4			KARS
54	Peiminine	GPR88			ABL1
54	Peiminine	PRKG1			PDE4B
54	Peiminine	MGAM			MKNK2
54	Peiminine	GLB1			MAP3K14
54	Peiminine	GAA			PAK4
54	Peiminine	SI			RPS6KB1
54	Peiminine	INSR			EDNRB
54	Peiminine	ROCK2			CHEK1
54	Peiminine	ALK			KCNK3
54	Peiminine	PRKCQ			KIF11
54	Peiminine	CNR2			FAP
54	Peiminine	DNPEP			ERBB4
54	Peiminine	NR1H4			BRD3
54	Peiminine	ADRA1D			CLK3
54	Peiminine	ADRA1A			DYRK2
54	Peiminine	MAN2B1			FNTB
54	Peiminine	GC			FNTA
58	Cynaroside	TNF			HSP90AB1
58	Cynaroside	IL2			ANPEP
58	Cynaroside	AKR1B1			HDAC6
58	Cynaroside	XDH			PDGFRA
58	Cynaroside	ADORA1			HDAC8
58	Cynaroside	CA2			HDAC7
58	Cynaroside	CA12			MAP2K2
58	Cynaroside	ALDH2			IKBKB
58	Cynaroside	NOX4			NTRK2
58	Cynaroside	ADRA2C			CALM1
58	Cynaroside	NMUR2			CYP1A1
58	Cynaroside	ADRA2A			PRKDC
58	Cynaroside	ACHE			MAPK3
58	Cynaroside	RPS6KA3			PLA2G4A
58	Cynaroside	NQO2			F10
58	Cynaroside	CA4			SELP
58	Cynaroside	CD38			NRAS
58	Cynaroside	CA7			IMPDH1
58	Cynaroside	CA1			NADK
58	Cynaroside	CA9			CD274
58	Cynaroside	PRKCA			BCL2A1
58	Cynaroside	ALOX5			HTR3A
58	Cynaroside	SLC29A1			GRIN2B
58	Cynaroside	MMP1			GRIN1
58	Cynaroside	HSP90AA1			PGK1
58	Cynaroside	MMP7			KDM4C
58	Cynaroside	MMP8			MAPK14
58	Cynaroside	PLG			PIK3CD
59	Naringenin	CYP19A1			PARP10
59	Naringenin	CA7			PDE7A
59	Naringenin	ABCC1			CHEK2
59	Naringenin	HSD17B1			PDE3A
59	Naringenin	CA12			PDE3B
59	Naringenin	SHBG			P2RX3
59	Naringenin	CA4			AOC3
59	Naringenin	CYP1B1			BACE2
59	Naringenin	CBR1			CTSK
59	Naringenin	ESR1			CTSV
59	Naringenin	ESR2			C5AR1
59	Naringenin	PTGS1			AVPR1A
59	Naringenin	MAOB			ITK
59	Naringenin	ADORA1			BRS3
59	Naringenin	ADORA3			SCN5A
59	Naringenin	ABCG2			OXTR
59	Naringenin	TAS2R31			EPHX1
59	Naringenin	AKR1C3			HDAC4
59	Naringenin	PLA2G1B			PER2
59	Naringenin	GRM5			NR1I2
59	Naringenin	CES1			CDK9
59	Naringenin	PPARG			PSMB8
59	Naringenin	CES2			PREP
59	Naringenin	MMP12			CLK4
59	Naringenin	SLC5A2			CLK2
59	Naringenin	POLB			LIPE
59	Naringenin	MMP13			NAMPT
59	Naringenin	PLA2G2A			LIMK2
59	Naringenin	PLA2G5			WNT3A
59	Naringenin	PLA2G10			PGR
59	Naringenin	BACE1			PDE9A
59	Naringenin	SERPINE1			MAPK11
59	Naringenin	KLK1			F2R
59	Naringenin	KLK2			HSP90B1
59	Naringenin	RXRA			GCGR
59	Naringenin	CHRNA7			CCR4
59	Naringenin	SRC			DHFR
59	Naringenin	CA2			FABP1
59	Naringenin	CA1			HSD11B2
59	Naringenin	CA3			PRKCH
59	Naringenin	CA6			PTPN11
59	Naringenin	CA13			TACR1
59	Naringenin	CA5B			MDM4
59	Naringenin	CA5A			ICMT
59	Naringenin	KIT			HCRTR2
59	Naringenin	KDR			HCRTR1
59	Naringenin	FGFR1			CCKBR
59	Naringenin	MET			AGTR1
59	Naringenin	NQO2			PRCP
59	Naringenin	HSD17B14			MAST3
59	Naringenin	AKR1B1			ALOX5AP
59	Naringenin	BCHE			CALCRL
59	Naringenin	NOX4			S1PR3
59	Naringenin	CA9			PGGT1B
59	Naringenin	IGF1R			CACNA1B
59	Naringenin	INSR			BRD2
59	Naringenin	CLK1			SLC10A2
59	Naringenin	DYRK1B			S1PR1
59	Naringenin	CDK5R1			SLC16A1
59	Naringenin	CDK5			ALDH1A1
59	Naringenin	ESRRA			PRKCB
59	Naringenin	ESRRB			PRKCE
59	Naringenin	HSD17B2			PPP5C
59	Naringenin	EDNRA			PRKD2
59	Naringenin	DYRK1A			BMP1
59	Naringenin	SIRT2			PDK1
59	Naringenin	IGFBP3			YES1
59	Naringenin	PTGER1			BLK
59	Naringenin	PTGER4			CSK
59	Naringenin	PTGER2			EPHB2
59	Naringenin	PTGER3			PLA2G7
59	Naringenin	PIK3CB			BMX
59	Naringenin	CYP2C9			EPHA4
59	Naringenin	CYP3A4			TXK
59	Naringenin	PIK3CA			EPHA6
59	Naringenin	BCL2L1			PTK6
59	Naringenin	F3			TYRO3
59	Naringenin	ADCY5			COQ8B
59	Naringenin	PGF			CDK3
59	Naringenin	VEGFA			GRK2
59	Naringenin	MMP2			THRA
59	Naringenin	YWHAG			THRB
59	Naringenin	CTSL			DUT
59	Naringenin	ALOX12			MMP16
59	Naringenin	MMP3			LTB4R
59	Naringenin	APP			EPHA8
59	Naringenin	BCL2			EPHA7
59	Naringenin	VCP			STAT6
59	Naringenin	LCK			ACACB
59	Naringenin	SYK			LYPLA1
59	Naringenin	WEE1			LYPLA2
59	Naringenin	HNF4A			RPS6KB2
60	Peimisine	SHH			PLAT
60	Peimisine	SMO			PRSS1
60	Peimisine	EBP			PLAU
60	Peimisine	NOS1			PRKCZ
60	Peimisine	NOS3			GLRA1
60	Peimisine	AKT2			PDE4A
60	Peimisine	PRKG1			ATM
60	Peimisine	AKT1			KNG1
60	Peimisine	AKT3			HCAR2
60	Peimisine	JAK3			TACR3
60	Peimisine	JAK1			NR5A1
60	Peimisine	TNK2			PSMB5
60	Peimisine	DPP4			TTK
60	Peimisine	CYP24A1			ELANE
60	Peimisine	IGF1R			SLC33A1
60	Peimisine	INSR			CTRB1
60	Peimisine	ALK			CPT1A
60	Peimisine	CSF1R			LGMN
60	Peimisine	KIT			SENP1
60	Peimisine	HRH3			TGFBR1
60	Peimisine	ESRRG			PDE8B
60	Peimisine	ADRA2A			PARP3
60	Peimisine	ADRA2C			GPR119
60	Peimisine	ADRA2B			CYP1A2
60	Peimisine	DRD2			BMP4
60	Peimisine	ADRA1D			TUBB1
60	Peimisine	ADRA1A			AGPAT2
60	Peimisine	ADRA1B			PRKAB1
60	Peimisine	DRD3			BMPR1A
60	Peimisine	CTSC			ACVR1B
60	Peimisine	FKBP1A			STAT3
60	Peimisine	JAK2			PTGIR
60	Peimisine	HTR7			PTGFR
60	Peimisine	HTR6			PTGDR
60	Peimisine	HTR5A			TYMS
60	Peimisine	ROCK2			GART
62	Icariside F2	VEGFA			FAAH
62	Icariside F2	FGF1			CASP3
62	Icariside F2	HPSE			GIPR
62	Icariside F2	SLC6A2			CD81
62	Icariside F2	FGF2			DGAT1
62	Icariside F2	SSTR5			NFE2L2
62	Icariside F2	SSTR2			IKBKG
62	Icariside F2	SSTR4			MELK
62	Icariside F2	SSTR1			GRIK1
62	Icariside F2	SSTR3			ADAM10
62	Icariside F2	LGALS3			CELA1
62	Icariside F2	LGALS9			SGK1
62	Icariside F2	PDE4D			DPP7
62	Icariside F2	SLC5A2			HIF1A
62	Icariside F2	CA14			PAK1
62	Icariside F2	MGAM			UPP1
62	Icariside F2	SI			GYS1
62	Icariside F2	FOLH1			KDM5A
62	Icariside F2	ADORA2A			SCD
62	Icariside F2	HK2			NR4A2
62	Icariside F2	HK1			CBFB
62	Icariside F2	NEU2			CASP7
62	Icariside F2	SERPINE1			SORD
62	Icariside F2	ADA			CDK7
62	Icariside F2	FUCA1			STK16
62	Icariside F2	MGMT			CDK16
62	Icariside F2	PTAFR			MAPK15
62	Icariside F2	MMP13			CDK18
62	Icariside F2	MMP1			MAPK7
62	Icariside F2	MMP7			CDK17
62	Icariside F2	MMP12			CCNT1
62	Icariside F2	MMP8			EIF2AK1
62	Icariside F2	HPRT1			PTPRF
62	Icariside F2	HSP90AA1			CASR
62	Icariside F2	HRAS			ACP1
62	Icariside F2	AMY2A			CTSA
62	Icariside F2	ADORA3			PTGIS
62	Icariside F2	TREH			SOAT1
62	Icariside F2	SLC29A1			CYSLTR1
62	Icariside F2	NEU3			ITGAV
62	Icariside F2	NEU4			PDE6D
62	Icariside F2	NAALAD2			ITGB1
62	Icariside F2	CDA			ITGB6
62	Icariside F2	PTPN1			P2RY12
63	Stigmasterol	NPC1L1			DBF4
63	Stigmasterol	NR1H3			GRM1
63	Stigmasterol	RORC			LIPG
63	Stigmasterol	SHBG			S1PR2
63	Stigmasterol	HMGCR			ACKR3
63	Stigmasterol	SREBF2			ROCK1
63	Stigmasterol	CYP19A1			CSNK2A2
63	Stigmasterol	AR			SUZ12
63	Stigmasterol	CYP17A1			EED
63	Stigmasterol	RORA			TTL
63	Stigmasterol	ESR1			MAP3K5
63	Stigmasterol	ESR2			UBA2
63	Stigmasterol	CYP51A1			SAE1
63	Stigmasterol	CYP2C19			GRM3
63	Stigmasterol	BCHE			SLC10A1
63	Stigmasterol	PTPN1			POLA1
63	Stigmasterol	SERPINA6			GRIK2
63	Stigmasterol	G6PD			RXRB
63	Stigmasterol	ACHE			CYP26B1
63	Stigmasterol	SLC6A4			CYP26A1
63	Stigmasterol	NR1I3			CTSG
63	Stigmasterol	CHRM2			FFAR4
63	Stigmasterol	SLC6A2			IL6
63	Stigmasterol	PTGER1			GLUL
63	Stigmasterol	PTGER2			ENPP2
63	Stigmasterol	TBXAS1			DAGLA
63	Stigmasterol	NR1H2			RORB
63	Stigmasterol	PTGES			RBP4
63	Stigmasterol	PPARA			OXER1
63	Stigmasterol	PPARD			PRKAA2
63	Stigmasterol	SQLE			PRKAG1
63	Stigmasterol	PTPN6			PTGES2
63	Stigmasterol	PTPN2			ABHD6
63	Stigmasterol	VDR			PDE4C
63	Stigmasterol	DHCR7			DAGLB
63	Stigmasterol	FDFT1			CPT1B
63	Stigmasterol	NOS2			TP53
63	Stigmasterol	HSD11B1			GCG
63	Stigmasterol	PPARG			ADAMTS5
63	Stigmasterol	UGT2B7			TBXA2R
63	Stigmasterol	POLB			GSAP
65	Quercetin	NOX4			CCKAR
65	Quercetin	AVPR2			CYP11B1
65	Quercetin	AKR1B1			CYP11B2
65	Quercetin	XDH			FPR1
65	Quercetin	MAOA			PLAUR
65	Quercetin	IGF1R			KDM4A
65	Quercetin	FLT3			F9
65	Quercetin	CYP19A1			CAPN2
65	Quercetin	EGFR			TNFRSF1A
65	Quercetin	F2			ADAMTS4
65	Quercetin	CA2			IDH1
65	Quercetin	PIM1			LDLR
65	Quercetin	ALOX5			CYP2D6
65	Quercetin	AURKB			GRIN2A
65	Quercetin	DRD4			GRIA2
65	Quercetin	ADORA1			CRHR1
65	Quercetin	CA7			NLRP3
65	Quercetin	GLO1			EPAS1
65	Quercetin	MPO			NAAA
65	Quercetin	PIK3R1			HRH4
65	Quercetin	ADORA2A			ASAH1
65	Quercetin	DAPK1			PKM
65	Quercetin	PYGL			MGLL
65	Quercetin	CA1			LIPC
65	Quercetin	GSK3B			GRB2
65	Quercetin	SRC			ITGA4
65	Quercetin	PTK2			FLT1
65	Quercetin	HSD17B2			CCND3
65	Quercetin	KDR			CCND2
65	Quercetin	MMP13			CETP
65	Quercetin	MMP3			GCKR
65	Quercetin	CA3			GABRB2
65	Quercetin	ALOX15			CPB1
65	Quercetin	ABCC1			GPER1
65	Quercetin	PLK1			ADCY10
65	Quercetin	CA6			MAP3K20
65	Quercetin	CDK1			FRK
65	Quercetin	MMP9			DDR1
65	Quercetin	CA12			CIT
65	Quercetin	MMP2			CDK19
65	Quercetin	PKN1			MAP3K19
65	Quercetin	CA14			SLC9A1
65	Quercetin	CA9			SLC9A2
65	Quercetin	CSNK2A1			TRIM24
65	Quercetin	ALOX12			KCNK9
65	Quercetin	MET			ITGB7
65	Quercetin	CA4			TRPC6
65	Quercetin	NEK2			TRPC3
65	Quercetin	CXCR1			SLC2A1
65	Quercetin	CAMK2B			SLC2A3
65	Quercetin	ALK			SLC2A2
65	Quercetin	AKT1			TRPV4
65	Quercetin	ABCB1			ELOVL6
65	Quercetin	NEK6			KCNN4
65	Quercetin	PLA2G1B			SLC6A9
65	Quercetin	CA5A			GABRA6
65	Quercetin	BACE1			GPR18
65	Quercetin	CYP1B1			QRFPR
65	Quercetin	AXL			SCARB1
65	Quercetin	ABCG2			CPT2
65	Quercetin	NUAK1			NMBR
65	Quercetin	AKR1C2			UBLCP1
65	Quercetin	AKR1C1			HAO1
65	Quercetin	AKR1C3			PHF8
65	Quercetin	AKR1C4			GSTK1
65	Quercetin	CA13			CDC45
65	Quercetin	AKR1A1			SELL
65	Quercetin	GPR35			KEAP1
65	Quercetin	SYK			MGAT2
65	Quercetin	MAPT			DGAT2
65	Quercetin	KDM4E			C3AR1
65	Quercetin	TOP2A
65	Quercetin	INSR
65	Quercetin	ACHE
65	Quercetin	MYLK
65	Quercetin	PIK3CG
65	Quercetin	APEX1
65	Quercetin	CDK5R1
65	Quercetin	CCNB3
65	Quercetin	CDK1
65	Quercetin	CCNB1
65	Quercetin	CCNB2
65	Quercetin	CDK5
65	Quercetin	ARG1
65	Quercetin	PTPRS
65	Quercetin	ESR2
65	Quercetin	MPG
65	Quercetin	SLC22A12
65	Quercetin	CDK6
65	Quercetin	CDK2
65	Quercetin	TYR
65	Quercetin	HSD17B1
65	Quercetin	AHR
65	Quercetin	ESRRA
65	Quercetin	APP
65	Quercetin	PARP1
65	Quercetin	TTR
65	Quercetin	MMP12
65	Quercetin	CD38
65	Quercetin	AKR1B10
65	Quercetin	TNKS2
65	Quercetin	TNKS
65	Quercetin	TOP1
65	Quercetin	TERT
66	Formononetin	IL2
66	Formononetin	CYP19A1
66	Formononetin	ALDH2
66	Formononetin	ESR1
66	Formononetin	CA12
66	Formononetin	ADORA1
66	Formononetin	ADORA2A
66	Formononetin	TBXAS1
66	Formononetin	MAOA
66	Formononetin	MGAM
66	Formononetin	HTR2A
66	Formononetin	HTR2C
66	Formononetin	ESRRA
66	Formononetin	ESRRB
66	Formononetin	ABCG2
66	Formononetin	CA7
66	Formononetin	HSD17B2
66	Formononetin	CA4
66	Formononetin	CBR1
66	Formononetin	SLC6A2
66	Formononetin	ALOX12
66	Formononetin	EGFR
66	Formononetin	TYR
66	Formononetin	XDH
66	Formononetin	PFKFB3
66	Formononetin	ESR2
66	Formononetin	PTPRS
66	Formononetin	HSD17B1
66	Formononetin	ABCB1
66	Formononetin	ALOX15
66	Formononetin	MIF
66	Formononetin	PPARA
66	Formononetin	PTGS1
66	Formononetin	TLR9
66	Formononetin	MAOB
66	Formononetin	CA2
66	Formononetin	CA1
66	Formononetin	NOX4
66	Formononetin	PON1
66	Formononetin	TNKS2
66	Formononetin	TNKS
66	Formononetin	ACHE
66	Formononetin	CA3
66	Formononetin	CA6
66	Formononetin	CA14
66	Formononetin	CA13
66	Formononetin	CA5B
66	Formononetin	CA5A
66	Formononetin	DHODH
66	Formononetin	STS
66	Formononetin	ERCC5
66	Formononetin	FEN1
66	Formononetin	RAF1
66	Formononetin	CA9
66	Formononetin	PTPN1
66	Formononetin	BACE1
69	Hesperidin	CYP19A1
71	4-Methylumbelliferyl-alpha-D-glucopyranoside	CA12
71	4-Methylumbelliferyl-alpha-D-glucopyranoside	CA9
71	4-Methylumbelliferyl-alpha-D-glucopyranoside	CA1
71	4-Methylumbelliferyl-alpha-D-glucopyranoside	CA2
71	4-Methylumbelliferyl-alpha-D-glucopyranoside	CA7
71	4-Methylumbelliferyl-alpha-D-glucopyranoside	CA13
71	4-Methylumbelliferyl-alpha-D-glucopyranoside	HK2
71	4-Methylumbelliferyl-alpha-D-glucopyranoside	HK1
71	4-Methylumbelliferyl-alpha-D-glucopyranoside	GBA
71	4-Methylumbelliferyl-alpha-D-glucopyranoside	ADORA1
71	4-Methylumbelliferyl-alpha-D-glucopyranoside	ADORA2A
71	4-Methylumbelliferyl-alpha-D-glucopyranoside	ADORA3
71	4-Methylumbelliferyl-alpha-D-glucopyranoside	MANBA
71	4-Methylumbelliferyl-alpha-D-glucopyranoside	ALDH2
71	4-Methylumbelliferyl-alpha-D-glucopyranoside	IL2
71	4-Methylumbelliferyl-alpha-D-glucopyranoside	ADK
71	4-Methylumbelliferyl-alpha-D-glucopyranoside	TNF
71	4-Methylumbelliferyl-alpha-D-glucopyranoside	SLC29A1
71	4-Methylumbelliferyl-alpha-D-glucopyranoside	HSPA8
71	4-Methylumbelliferyl-alpha-D-glucopyranoside	GAPDH
71	4-Methylumbelliferyl-alpha-D-glucopyranoside	ADORA2B
71	4-Methylumbelliferyl-alpha-D-glucopyranoside	GRK1
71	4-Methylumbelliferyl-alpha-D-glucopyranoside	OGA
71	4-Methylumbelliferyl-alpha-D-glucopyranoside	HSPA5
71	4-Methylumbelliferyl-alpha-D-glucopyranoside	AHCY
71	4-Methylumbelliferyl-alpha-D-glucopyranoside	CDK1
71	4-Methylumbelliferyl-alpha-D-glucopyranoside	CDK2
71	4-Methylumbelliferyl-alpha-D-glucopyranoside	CCNB1
71	4-Methylumbelliferyl-alpha-D-glucopyranoside	CCNA1
71	4-Methylumbelliferyl-alpha-D-glucopyranoside	CCNA2
71	4-Methylumbelliferyl-alpha-D-glucopyranoside	GAA
71	4-Methylumbelliferyl-alpha-D-glucopyranoside	GSK3B
71	4-Methylumbelliferyl-alpha-D-glucopyranoside	SLC28A2
71	4-Methylumbelliferyl-alpha-D-glucopyranoside	ADA
71	4-Methylumbelliferyl-alpha-D-glucopyranoside	PNP
71	4-Methylumbelliferyl-alpha-D-glucopyranoside	DAO
71	4-Methylumbelliferyl-alpha-D-glucopyranoside	MMP13
71	4-Methylumbelliferyl-alpha-D-glucopyranoside	MMP3
71	4-Methylumbelliferyl-alpha-D-glucopyranoside	MMP9
71	4-Methylumbelliferyl-alpha-D-glucopyranoside	MMP1
71	4-Methylumbelliferyl-alpha-D-glucopyranoside	ADAM17
71	4-Methylumbelliferyl-alpha-D-glucopyranoside	MMP7
71	4-Methylumbelliferyl-alpha-D-glucopyranoside	MMP12
71	4-Methylumbelliferyl-alpha-D-glucopyranoside	MMP8
71	4-Methylumbelliferyl-alpha-D-glucopyranoside	PYGL
71	4-Methylumbelliferyl-alpha-D-glucopyranoside	F2
71	4-Methylumbelliferyl-alpha-D-glucopyranoside	HRAS
71	4-Methylumbelliferyl-alpha-D-glucopyranoside	TK1
71	4-Methylumbelliferyl-alpha-D-glucopyranoside	PYGM
71	4-Methylumbelliferyl-alpha-D-glucopyranoside	MCL1
71	4-Methylumbelliferyl-alpha-D-glucopyranoside	CDC25A
71	4-Methylumbelliferyl-alpha-D-glucopyranoside	TYMP
71	4-Methylumbelliferyl-alpha-D-glucopyranoside	MAP2K1
71	4-Methylumbelliferyl-alpha-D-glucopyranoside	CA14
71	4-Methylumbelliferyl-alpha-D-glucopyranoside	DPP4
71	4-Methylumbelliferyl-alpha-D-glucopyranoside	MAPK1
72	Rhoifolin	TNF
72	Rhoifolin	IL2
72	Rhoifolin	AKR1B1
72	Rhoifolin	ADORA1
72	Rhoifolin	XDH
73	Apigenin-7-O-Glucoside	TNF
73	Apigenin-7-O-Glucoside	IL2
73	Apigenin-7-O-Glucoside	AKR1B1
73	Apigenin-7-O-Glucoside	ADORA1
73	Apigenin-7-O-Glucoside	XDH
73	Apigenin-7-O-Glucoside	ALDH2
73	Apigenin-7-O-Glucoside	CA2
73	Apigenin-7-O-Glucoside	CA12
73	Apigenin-7-O-Glucoside	RPS6KA3
73	Apigenin-7-O-Glucoside	ACHE
73	Apigenin-7-O-Glucoside	NQO2
73	Apigenin-7-O-Glucoside	NOX4
73	Apigenin-7-O-Glucoside	ADRA2C
73	Apigenin-7-O-Glucoside	NMUR2
73	Apigenin-7-O-Glucoside	ADRA2A
73	Apigenin-7-O-Glucoside	CA7
73	Apigenin-7-O-Glucoside	CA4
73	Apigenin-7-O-Glucoside	CA1
73	Apigenin-7-O-Glucoside	CA9
73	Apigenin-7-O-Glucoside	ADORA2A
73	Apigenin-7-O-Glucoside	CD38
73	Apigenin-7-O-Glucoside	PRKCA
73	Apigenin-7-O-Glucoside	MMP1
73	Apigenin-7-O-Glucoside	MMP7
73	Apigenin-7-O-Glucoside	MMP8
73	Apigenin-7-O-Glucoside	HSP90AA1
73	Apigenin-7-O-Glucoside	SLC29A1
73	Apigenin-7-O-Glucoside	SLC28A3
73	Apigenin-7-O-Glucoside	SLC5A1
73	Apigenin-7-O-Glucoside	ABCB1
75	ebeiedine	SIGMAR1
75	ebeiedine	EBP
75	ebeiedine	SLC18A3
75	ebeiedine	PABPC1
75	ebeiedine	CHRM1
75	ebeiedine	OPRK1
75	ebeiedine	PLA2G2A
75	ebeiedine	PLA2G1B
75	ebeiedine	CHRM4
75	ebeiedine	CHRM3
75	ebeiedine	KCNH2
75	ebeiedine	CHRM2
75	ebeiedine	LSS
75	ebeiedine	SLC6A2
75	ebeiedine	HRH3
75	ebeiedine	DRD2
75	ebeiedine	SLC6A3
75	ebeiedine	ACHE
75	ebeiedine	BCHE
75	ebeiedine	AR
75	ebeiedine	HSD17B3
75	ebeiedine	CHRM5
75	ebeiedine	HTR5A
75	ebeiedine	CXCR3
75	ebeiedine	AKT2
75	ebeiedine	AKT1
75	ebeiedine	AKT3
75	ebeiedine	GBA
75	ebeiedine	FYN
75	ebeiedine	EGFR
75	ebeiedine	DRD3
75	ebeiedine	SRD5A2
75	ebeiedine	OGFRL1
75	ebeiedine	GBA2
75	ebeiedine	HRH1
75	ebeiedine	CCR3
75	ebeiedine	CTSD
75	ebeiedine	BACE1
75	ebeiedine	DNM1
75	ebeiedine	DRD1
75	ebeiedine	CCR5
75	ebeiedine	TACR2
75	ebeiedine	OPRL1
75	ebeiedine	MDM2
75	ebeiedine	ADRA1B
75	ebeiedine	MCHR1
75	ebeiedine	NPY5R
75	ebeiedine	HTR7
75	ebeiedine	UGCG
75	ebeiedine	MGAM
75	ebeiedine	GLB1
75	ebeiedine	GAA
75	ebeiedine	SI
75	ebeiedine	GPR88
75	ebeiedine	KCNA3
75	ebeiedine	OPRM1
75	ebeiedine	HTR2A
75	ebeiedine	ITGB3
75	ebeiedine	ITGA2B
75	ebeiedine	PRKCD
75	ebeiedine	PRKCQ
75	ebeiedine	ADRA2C
75	ebeiedine	CHRNB2
75	ebeiedine	ADRA2B
75	ebeiedine	CHRNA4
76	Isorhamnetin	XDH
76	Isorhamnetin	CA2
76	Isorhamnetin	CA7
76	Isorhamnetin	CA12
76	Isorhamnetin	CA4
76	Isorhamnetin	CYP1B1
76	Isorhamnetin	ABCC1
76	Isorhamnetin	NOX4
76	Isorhamnetin	AKR1B1
76	Isorhamnetin	ABCG2
76	Isorhamnetin	IGF1R
76	Isorhamnetin	EGFR
76	Isorhamnetin	ACHE
76	Isorhamnetin	ALOX15
76	Isorhamnetin	ALOX12
76	Isorhamnetin	AVPR2
76	Isorhamnetin	MAOA
76	Isorhamnetin	FLT3
76	Isorhamnetin	CYP19A1
76	Isorhamnetin	F2
76	Isorhamnetin	PIM1
76	Isorhamnetin	ALOX5
76	Isorhamnetin	AURKB
76	Isorhamnetin	DRD4
76	Isorhamnetin	ADORA1
76	Isorhamnetin	GLO1
76	Isorhamnetin	MPO
76	Isorhamnetin	PIK3R1
76	Isorhamnetin	ADORA2A
76	Isorhamnetin	DAPK1
76	Isorhamnetin	PYGL
76	Isorhamnetin	CA1
76	Isorhamnetin	GSK3B
76	Isorhamnetin	SRC
76	Isorhamnetin	PTK2
76	Isorhamnetin	HSD17B2
76	Isorhamnetin	KDR
76	Isorhamnetin	MMP13
76	Isorhamnetin	MMP3
76	Isorhamnetin	CA3
76	Isorhamnetin	PLK1
76	Isorhamnetin	CA6
76	Isorhamnetin	CDK1
76	Isorhamnetin	MMP9
76	Isorhamnetin	MMP2
76	Isorhamnetin	PKN1
76	Isorhamnetin	CA14
76	Isorhamnetin	CA9
76	Isorhamnetin	CSNK2A1
76	Isorhamnetin	MET
76	Isorhamnetin	NEK2
76	Isorhamnetin	CXCR1
76	Isorhamnetin	CAMK2B
76	Isorhamnetin	ALK
76	Isorhamnetin	AKT1
76	Isorhamnetin	ABCB1
76	Isorhamnetin	NEK6
76	Isorhamnetin	PLA2G1B
76	Isorhamnetin	CA5A
76	Isorhamnetin	BACE1
76	Isorhamnetin	AXL
76	Isorhamnetin	NUAK1
76	Isorhamnetin	AKR1C2
76	Isorhamnetin	AKR1C1
76	Isorhamnetin	AKR1C3
76	Isorhamnetin	AKR1C4
76	Isorhamnetin	CA13
76	Isorhamnetin	AKR1A1
76	Isorhamnetin	GPR35
76	Isorhamnetin	MAPT
76	Isorhamnetin	KDM4E
76	Isorhamnetin	TOP2A
76	Isorhamnetin	INSR
76	Isorhamnetin	MYLK
76	Isorhamnetin	SYK
76	Isorhamnetin	PIK3CG
76	Isorhamnetin	APEX1
76	Isorhamnetin	CDK5R1
76	Isorhamnetin	CCNB3
76	Isorhamnetin	CDK1
76	Isorhamnetin	CCNB1
76	Isorhamnetin	CCNB2
76	Isorhamnetin	CDK5
76	Isorhamnetin	CDK6
76	Isorhamnetin	CDK2
76	Isorhamnetin	ARG1
76	Isorhamnetin	APP
76	Isorhamnetin	MCL1
76	Isorhamnetin	TERT
76	Isorhamnetin	TYR
76	Isorhamnetin	HSD17B1
76	Isorhamnetin	AHR
76	Isorhamnetin	ESRRA
76	Isorhamnetin	PTPRS
76	Isorhamnetin	PLG
76	Isorhamnetin	ESR2
76	Isorhamnetin	MPG
76	Isorhamnetin	SLC22A12
76	Isorhamnetin	PARP1
76	Isorhamnetin	TTR
76	Isorhamnetin	MMP12
76	Isorhamnetin	CD38
76	Isorhamnetin	AKR1B10
76	Isorhamnetin	TNKS2
78	3-tert-Butyladipic acid	SLC22A6
78	3-tert-Butyladipic acid	FABP4
78	3-tert-Butyladipic acid	FABP3
78	3-tert-Butyladipic acid	FABP5
78	3-tert-Butyladipic acid	PPARD
78	3-tert-Butyladipic acid	FFAR1
78	3-tert-Butyladipic acid	FABP2
78	3-tert-Butyladipic acid	PPARA
78	3-tert-Butyladipic acid	HSD11B1
79	Quercitrin	AKR1B1
79	Quercitrin	CA2
79	Quercitrin	CA7
79	Quercitrin	CA12
79	Quercitrin	CA4
79	Quercitrin	NQO2
79	Quercitrin	ACHE
79	Quercitrin	NOX4
79	Quercitrin	ADRA2C
79	Quercitrin	RPS6KA3
79	Quercitrin	NMUR2
79	Quercitrin	ADRA2A
79	Quercitrin	CD38
79	Quercitrin	PTGS2
79	Quercitrin	TNF
79	Quercitrin	IL2
79	Quercitrin	XDH
79	Quercitrin	ADORA1
79	Quercitrin	PDE5A
79	Quercitrin	ALOX5
79	Quercitrin	SLC29A1
81	Astragalin	AKR1B1
81	Astragalin	CA2
81	Astragalin	CA7
81	Astragalin	CA12
81	Astragalin	CA4
81	Astragalin	ACHE
81	Astragalin	NQO2
81	Astragalin	NOX4
81	Astragalin	ADRA2C
81	Astragalin	RPS6KA3
81	Astragalin	NMUR2
81	Astragalin	ADRA2A
81	Astragalin	PTGS2
81	Astragalin	CD38
81	Astragalin	PDE5A
81	Astragalin	ADORA1
81	Astragalin	TNF
81	Astragalin	IL2
81	Astragalin	XDH
81	Astragalin	ALOX5
81	Astragalin	SLC29A1
83	Chryseriol	ABCC1
83	Chryseriol	CYP1B1
83	Chryseriol	AKR1B1
83	Chryseriol	XDH
83	Chryseriol	CA2
83	Chryseriol	CA7
83	Chryseriol	CA12
83	Chryseriol	CA4
83	Chryseriol	CDK5R1
83	Chryseriol	CCNB3
83	Chryseriol	CDK1
83	Chryseriol	CCNB1
83	Chryseriol	CCNB2
83	Chryseriol	CDK5
83	Chryseriol	ARG1
83	Chryseriol	PTPRS
83	Chryseriol	ABCB1
83	Chryseriol	PLG
83	Chryseriol	APP
83	Chryseriol	ALOX5
83	Chryseriol	PARP1
83	Chryseriol	TNKS2
83	Chryseriol	TNKS
83	Chryseriol	NOX4
83	Chryseriol	FLT3
83	Chryseriol	ABCG2
83	Chryseriol	MAOA
83	Chryseriol	ADORA1
83	Chryseriol	GLO1
83	Chryseriol	SYK
83	Chryseriol	GSK3B
83	Chryseriol	TTR
83	Chryseriol	MMP9
83	Chryseriol	MMP2
83	Chryseriol	MMP12
83	Chryseriol	CD38
83	Chryseriol	AKR1B10
83	Chryseriol	TOP1
83	Chryseriol	ESR2
83	Chryseriol	ACHE
83	Chryseriol	CDK6
83	Chryseriol	PLA2G2A
83	Chryseriol	ADORA2A
83	Chryseriol	PIM1
83	Chryseriol	TERT
83	Chryseriol	HSD17B1
83	Chryseriol	ALOX15
83	Chryseriol	ALOX12
83	Chryseriol	ESR1
83	Chryseriol	CYP19A1
83	Chryseriol	CSNK2A1
83	Chryseriol	IGF1R
83	Chryseriol	EGFR
83	Chryseriol	OPRD1
83	Chryseriol	CDK2
83	Chryseriol	MCL1
83	Chryseriol	PTGS2
83	Chryseriol	CFTR
83	Chryseriol	HSD17B2
83	Chryseriol	CBR1
83	Chryseriol	CA1
83	Chryseriol	CA9
83	Chryseriol	F2
83	Chryseriol	CDK1
83	Chryseriol	AVPR2
83	Chryseriol	AURKB
83	Chryseriol	DRD4
83	Chryseriol	MPO
83	Chryseriol	PIK3R1
83	Chryseriol	DAPK1
83	Chryseriol	PYGL
83	Chryseriol	SRC
83	Chryseriol	PTK2
83	Chryseriol	KDR
83	Chryseriol	MMP13
83	Chryseriol	MMP3
83	Chryseriol	CA3
83	Chryseriol	PLK1
83	Chryseriol	CA6
83	Chryseriol	PKN1
83	Chryseriol	CA14
83	Chryseriol	MET
83	Chryseriol	NEK2
83	Chryseriol	CXCR1
83	Chryseriol	CAMK2B
83	Chryseriol	ALK
83	Chryseriol	AKT1
83	Chryseriol	NEK6
83	Chryseriol	PLA2G1B
83	Chryseriol	CA5A
83	Chryseriol	BACE1
83	Chryseriol	AXL
83	Chryseriol	NUAK1
83	Chryseriol	AKR1C2
83	Chryseriol	AKR1C1
83	Chryseriol	AKR1C3
83	Chryseriol	AKR1C4
83	Chryseriol	CA13
83	Chryseriol	AKR1A1
83	Chryseriol	GPR35
83	Chryseriol	AMY1A
83	Chryseriol	GRK6
83	Chryseriol	TYR
83	Chryseriol	AR
85	Solasodine	SIGMAR1
85	Solasodine	EBP
85	Solasodine	UGCG
85	Solasodine	GBA
85	Solasodine	GBA2
85	Solasodine	SHH
85	Solasodine	ABCB1
85	Solasodine	MC4R
85	Solasodine	JAK3
85	Solasodine	JAK1
85	Solasodine	JAK2
85	Solasodine	ESR1
85	Solasodine	MCHR1
85	Solasodine	ESRRG
85	Solasodine	AKT2
85	Solasodine	AKT1
85	Solasodine	AKT3
85	Solasodine	REN
86	Ellagic acid	GPR35
86	Ellagic acid	ERBB2
86	Ellagic acid	AKR1B1
86	Ellagic acid	CDK4
86	Ellagic acid	CCND1
86	Ellagic acid	PDGFRB
86	Ellagic acid	FLT4
86	Ellagic acid	IGF1R
86	Ellagic acid	INSR
86	Ellagic acid	EGFR
86	Ellagic acid	CA2
86	Ellagic acid	CDK2
86	Ellagic acid	CCNA1
86	Ellagic acid	CCNA2
86	Ellagic acid	AURKB
86	Ellagic acid	CA7
86	Ellagic acid	CA1
86	Ellagic acid	GSK3B
86	Ellagic acid	SRC
86	Ellagic acid	PTK2
86	Ellagic acid	KDR
86	Ellagic acid	PLK1
86	Ellagic acid	CA6
86	Ellagic acid	CA12
86	Ellagic acid	CA14
86	Ellagic acid	CA9
86	Ellagic acid	CSNK2A1
86	Ellagic acid	MET
86	Ellagic acid	CA4
86	Ellagic acid	PLK4
86	Ellagic acid	CA13
86	Ellagic acid	TEK
86	Ellagic acid	AKT1
86	Ellagic acid	AURKA
86	Ellagic acid	CA5A
86	Ellagic acid	BACE1
86	Ellagic acid	MAP3K8
86	Ellagic acid	BRAF
86	Ellagic acid	EPHB4
86	Ellagic acid	HSPA1A
86	Ellagic acid	NUAK1
86	Ellagic acid	SQLE
86	Ellagic acid	FGR
86	Ellagic acid	LYN
86	Ellagic acid	GSR
86	Ellagic acid	TNNC1
86	Ellagic acid	TNNT2
86	Ellagic acid	TNNI3
86	Ellagic acid	XDH
86	Ellagic acid	DAO
86	Ellagic acid	PTGS2
86	Ellagic acid	ESR1
86	Ellagic acid	ESR2
86	Ellagic acid	MAOA
86	Ellagic acid	HSD17B3
86	Ellagic acid	PTPN1
86	Ellagic acid	ALOX5
86	Ellagic acid	CBR1
86	Ellagic acid	CES2
86	Ellagic acid	CDK5
86	Ellagic acid	CDK5R1
86	Ellagic acid	CA5B
86	Ellagic acid	SNCA
87	rac 8-Prenylnaringenin	ESR1
87	rac 8-Prenylnaringenin	ESR2
87	rac 8-Prenylnaringenin	ABCG2
87	rac 8-Prenylnaringenin	CYP19A1
87	rac 8-Prenylnaringenin	HSD17B1
87	rac 8-Prenylnaringenin	PPARG
87	rac 8-Prenylnaringenin	SLC5A2
87	rac 8-Prenylnaringenin	BACE1
87	rac 8-Prenylnaringenin	PTGS1
87	rac 8-Prenylnaringenin	CES1
87	rac 8-Prenylnaringenin	CA12
87	rac 8-Prenylnaringenin	ACHE
87	rac 8-Prenylnaringenin	BCHE
87	rac 8-Prenylnaringenin	CES2
87	rac 8-Prenylnaringenin	ADORA1
87	rac 8-Prenylnaringenin	CA7
87	rac 8-Prenylnaringenin	CA4
87	rac 8-Prenylnaringenin	TAS2R31
87	rac 8-Prenylnaringenin	ADORA3
87	rac 8-Prenylnaringenin	PLA2G1B
87	rac 8-Prenylnaringenin	SHBG
87	rac 8-Prenylnaringenin	CYP1B1
87	rac 8-Prenylnaringenin	CTSL
88	Baicalin	AKR1B1
88	Baicalin	ADORA1
88	Baicalin	TNF
88	Baicalin	IL2
88	Baicalin	XDH
88	Baicalin	PTGS2
88	Baicalin	RPS6KA3
88	Baicalin	EGFR
88	Baicalin	ACHE
88	Baicalin	NQO2
88	Baicalin	NMUR2
88	Baicalin	ADRA2A
88	Baicalin	ADRA2C
88	Baicalin	NOX4
88	Baicalin	ALDH2
88	Baicalin	FDFT1
88	Baicalin	CA2
88	Baicalin	CA12
90	Isoacteoside	MMP2
90	Isoacteoside	MMP12
90	Isoacteoside	PRKCA
92	3',4'-Dihydroxyphenylacetone	COMT
92	3',4'-Dihydroxyphenylacetone	TTR
92	3',4'-Dihydroxyphenylacetone	ERN1
92	3',4'-Dihydroxyphenylacetone	MB
92	3',4'-Dihydroxyphenylacetone	CCNE1
92	3',4'-Dihydroxyphenylacetone	CDK2
92	3',4'-Dihydroxyphenylacetone	PARP1
92	3',4'-Dihydroxyphenylacetone	PTK2B
92	3',4'-Dihydroxyphenylacetone	FYN
92	3',4'-Dihydroxyphenylacetone	CES1
92	3',4'-Dihydroxyphenylacetone	CA2
92	3',4'-Dihydroxyphenylacetone	ALOX5
94	Acetophenone	GSK3B
95	Paeonol	ERN1
95	Paeonol	HMGCR
95	Paeonol	EP300
95	Paeonol	CA9
95	Paeonol	CA2
95	Paeonol	CA1
95	Paeonol	ALPG
95	Paeonol	PLAA
95	Paeonol	MAOB
95	Paeonol	CA7
95	Paeonol	CA12
95	Paeonol	CA14
95	Paeonol	FASN
95	Paeonol	KCNMA1
95	Paeonol	CISD1
95	Paeonol	PIM3
95	Paeonol	CDC25B
95	Paeonol	MB
95	Paeonol	ACHE
95	Paeonol	NAT1
95	Paeonol	GSK3B
95	Paeonol	MAOA
95	Paeonol	ASF1A
95	Paeonol	PLEC
95	Paeonol	CSNK1A1
95	Paeonol	CSNK1D
95	Paeonol	PTPN22
96	Epimedoside C	PDE5A
96	Epimedoside C	ADORA1
96	Epimedoside C	TNF
96	Epimedoside C	AKR1B1
96	Epimedoside C	RPS6KA3
96	Epimedoside C	ACHE
96	Epimedoside C	NQO2
96	Epimedoside C	PRKCA
96	Epimedoside C	IL2
96	Epimedoside C	NOX4
96	Epimedoside C	ADRA2C
96	Epimedoside C	TOP1
96	Epimedoside C	NMUR2
96	Epimedoside C	ADRA2A
96	Epimedoside C	CA2
96	Epimedoside C	CA12
96	Epimedoside C	HSP90AA1
96	Epimedoside C	CA4
96	Epimedoside C	F3
96	Epimedoside C	SLC28A2
96	Epimedoside C	XDH
96	Epimedoside C	CA7
96	Epimedoside C	SLC28A3
98	Azelaic acid	FABP4
98	Azelaic acid	FABP3
98	Azelaic acid	FABP5
98	Azelaic acid	PPARD
98	Azelaic acid	FFAR1
98	Azelaic acid	FABP2
98	Azelaic acid	PPARA
98	Azelaic acid	HSD11B1
98	Azelaic acid	AR
98	Azelaic acid	VDR
98	Azelaic acid	NR1H4
98	Azelaic acid	POLB
98	Azelaic acid	CDC25A
98	Azelaic acid	GPBAR1
98	Azelaic acid	SLC22A6
98	Azelaic acid	UGT2B7
98	Azelaic acid	CYP19A1
98	Azelaic acid	SERPINA6
98	Azelaic acid	SHBG
98	Azelaic acid	HSD17B3
98	Azelaic acid	G6PD
98	Azelaic acid	GABBR1
98	Azelaic acid	KDM2A
98	Azelaic acid	KDM5C
101	dihydroactinidiolide	ATP12A
101	dihydroactinidiolide	RPS6KA5
101	dihydroactinidiolide	TAS2R31
101	dihydroactinidiolide	CYP19A1
104	KAEMPFEROL 3-O-GLUCORHAMNOSIDE	NMUR2
104	KAEMPFEROL 3-O-GLUCORHAMNOSIDE	ADRA2A
104	KAEMPFEROL 3-O-GLUCORHAMNOSIDE	ADRA2C
104	KAEMPFEROL 3-O-GLUCORHAMNOSIDE	ACHE
104	KAEMPFEROL 3-O-GLUCORHAMNOSIDE	AKR1B1
104	KAEMPFEROL 3-O-GLUCORHAMNOSIDE	CA7
104	KAEMPFEROL 3-O-GLUCORHAMNOSIDE	CA12
104	KAEMPFEROL 3-O-GLUCORHAMNOSIDE	CA4
104	KAEMPFEROL 3-O-GLUCORHAMNOSIDE	CA2
104	KAEMPFEROL 3-O-GLUCORHAMNOSIDE	RPS6KA3
104	KAEMPFEROL 3-O-GLUCORHAMNOSIDE	NOX4
104	KAEMPFEROL 3-O-GLUCORHAMNOSIDE	NQO2
104	KAEMPFEROL 3-O-GLUCORHAMNOSIDE	PTGS2
105	Kalasinamide	NQO2
105	Kalasinamide	CYP19A1
105	Kalasinamide	JAK2
105	Kalasinamide	CCNB3
105	Kalasinamide	CDK2
105	Kalasinamide	CDK1
105	Kalasinamide	CCNB1
105	Kalasinamide	CCNB2
105	Kalasinamide	CCNA1
105	Kalasinamide	CCNA2
105	Kalasinamide	GSK3A
105	Kalasinamide	BDKRB2
105	Kalasinamide	PRMT3
105	Kalasinamide	PRKCA
105	Kalasinamide	PRKCG
105	Kalasinamide	MTNR1A
105	Kalasinamide	MAPKAPK2
105	Kalasinamide	PRKD1
105	Kalasinamide	GRM4
105	Kalasinamide	GCK
105	Kalasinamide	BRD4
105	Kalasinamide	CREBBP
105	Kalasinamide	PRKACA
105	Kalasinamide	JAK1
105	Kalasinamide	TYK2
105	Kalasinamide	P2RX7
105	Kalasinamide	IRAK4
105	Kalasinamide	PTP4A3
105	Kalasinamide	CCNC
105	Kalasinamide	CDK8
105	Kalasinamide	ICAM1
105	Kalasinamide	MALT1
105	Kalasinamide	VCAM1
105	Kalasinamide	SELE
105	Kalasinamide	PRF1
105	Kalasinamide	RPS6KA2
105	Kalasinamide	MTNR1B
105	Kalasinamide	PPIA
105	Kalasinamide	CA12
105	Kalasinamide	CA9
105	Kalasinamide	MECP2
105	Kalasinamide	TSPO
105	Kalasinamide	CES1
105	Kalasinamide	MAPK8
105	Kalasinamide	PDE4D
105	Kalasinamide	CES2
105	Kalasinamide	EPHB3
105	Kalasinamide	CA7
105	Kalasinamide	CA1
105	Kalasinamide	CHUK
105	Kalasinamide	NR3C2
105	Kalasinamide	ACE
105	Kalasinamide	FLT3
105	Kalasinamide	STS
105	Kalasinamide	MAP2K1
105	Kalasinamide	HDAC2
105	Kalasinamide	CA2
105	Kalasinamide	TGM2
105	Kalasinamide	HDAC1
105	Kalasinamide	SIRT2
105	Kalasinamide	TAAR1
105	Kalasinamide	SHH
105	Kalasinamide	LRRK2
105	Kalasinamide	ROCK2
105	Kalasinamide	HSP90AA1
105	Kalasinamide	SIRT1
105	Kalasinamide	CSNK1G1
105	Kalasinamide	RPS6KA1
105	Kalasinamide	CSNK1A1
105	Kalasinamide	MAPK1
105	Kalasinamide	XDH
105	Kalasinamide	CA13
105	Kalasinamide	MDM2
105	Kalasinamide	RAF1
105	Kalasinamide	CAMK2D
105	Kalasinamide	MAPK10
105	Kalasinamide	CCR5
105	Kalasinamide	PKN2
105	Kalasinamide	GPR139
105	Kalasinamide	MAPK9
105	Kalasinamide	SCN2A
105	Kalasinamide	SCN10A
105	Kalasinamide	CDC42
105	Kalasinamide	ERBB2
105	Kalasinamide	CTSS
105	Kalasinamide	CTSB
105	Kalasinamide	PDE1B
105	Kalasinamide	HDAC3
105	Kalasinamide	JAK3
105	Kalasinamide	CA6
105	Kalasinamide	CA4
105	Kalasinamide	BTK
105	Kalasinamide	CSF1R
105	Kalasinamide	DUSP3
105	Kalasinamide	SCN9A
105	Kalasinamide	PTGS1
105	Kalasinamide	CAPN1
105	Kalasinamide	CMA1
105	Kalasinamide	HSD11B1
105	Kalasinamide	TRPV1
105	Kalasinamide	GABRA1
105	Kalasinamide	CHRM1
105	Kalasinamide	BRPF1
105	Kalasinamide	PTPRC
105	Kalasinamide	KCNA5
105	Kalasinamide	QPCT
106	onosmin A	DHODH
107	hexandraside E	PDE5A
108	chaetominedione	PYGL
108	chaetominedione	IGFBP3
108	chaetominedione	MCL1
108	chaetominedione	PFKFB4
111	luteolin	NOX4
111	luteolin	AKR1B1
111	luteolin	CDK5R1
111	luteolin	CDK5
111	luteolin	XDH
111	luteolin	MAOA
111	luteolin	FLT3
111	luteolin	CA2
111	luteolin	CCNB3
111	luteolin	CDK1
111	luteolin	CCNB1
111	luteolin	CCNB2
111	luteolin	ALOX5
111	luteolin	ADORA1
111	luteolin	CA7
111	luteolin	GLO1
111	luteolin	APP
111	luteolin	SYK
111	luteolin	GSK3B
111	luteolin	PARP1
111	luteolin	TTR
111	luteolin	MMP9
111	luteolin	CA12
111	luteolin	MMP2
111	luteolin	CA4
111	luteolin	MMP12
111	luteolin	CD38
111	luteolin	CYP1B1
111	luteolin	ABCG2
111	luteolin	AKR1B10
111	luteolin	TNKS2
111	luteolin	TNKS
111	luteolin	TOP1
111	luteolin	ARG1
111	luteolin	PTPRS
111	luteolin	ABCC1
111	luteolin	HSD17B1
111	luteolin	ACHE
111	luteolin	CDK6
111	luteolin	ABCB1
111	luteolin	HSD17B2
111	luteolin	ALOX15
111	luteolin	ALOX12
111	luteolin	ESR2
111	luteolin	CYP19A1
111	luteolin	ADORA2A
111	luteolin	CSNK2A1
111	luteolin	ESR1
111	luteolin	PTGS2
111	luteolin	CFTR
111	luteolin	AMY1A
111	luteolin	GRK6
111	luteolin	CDK2
111	luteolin	TERT
111	luteolin	CA1
111	luteolin	CA9
111	luteolin	CDK1
111	luteolin	TYR
111	luteolin	AHR
111	luteolin	ESRRA
111	luteolin	GPR35
111	luteolin	DAPK1
111	luteolin	AVPR2
111	luteolin	IGF1R
111	luteolin	EGFR
111	luteolin	F2
111	luteolin	PIM1
111	luteolin	AURKB
111	luteolin	DRD4
111	luteolin	MPO
111	luteolin	PIK3R1
111	luteolin	PYGL
111	luteolin	SRC
111	luteolin	PTK2
111	luteolin	KDR
111	luteolin	MMP13
111	luteolin	MMP3
111	luteolin	CA3
111	luteolin	PLK1
111	luteolin	CA6
111	luteolin	PKN1
111	luteolin	CA14
111	luteolin	MET
111	luteolin	NEK2
111	luteolin	CXCR1
111	luteolin	CAMK2B
111	luteolin	ALK
111	luteolin	AKT1
111	luteolin	NEK6
111	luteolin	PLA2G1B
111	luteolin	CA5A
111	luteolin	BACE1
111	luteolin	AXL
111	luteolin	NUAK1
111	luteolin	AKR1C2
111	luteolin	AKR1C1
111	luteolin	AKR1C3
111	luteolin	AKR1C4
111	luteolin	CA13
111	luteolin	AKR1A1
111	luteolin	PFKFB3
111	luteolin	KDM4E
111	luteolin	PLG
111	luteolin	AR
112	Hyperoside	AKR1B1
112	Hyperoside	CA2
112	Hyperoside	CA7
112	Hyperoside	CA12
112	Hyperoside	CA4
112	Hyperoside	NOX4
112	Hyperoside	ADRA2C
112	Hyperoside	ACHE
112	Hyperoside	NQO2
112	Hyperoside	RPS6KA3
112	Hyperoside	NMUR2
112	Hyperoside	ADRA2A
112	Hyperoside	PTGS2
112	Hyperoside	CD38
112	Hyperoside	PDE5A
112	Hyperoside	TNF
112	Hyperoside	IL2
112	Hyperoside	ADORA1
112	Hyperoside	XDH
112	Hyperoside	ALOX5
112	Hyperoside	SLC29A1
112	Hyperoside	TERT
113	(+)-Abscisic acid	ALOX12
113	(+)-Abscisic acid	TRPA1
113	(+)-Abscisic acid	SRD5A2
113	(+)-Abscisic acid	CYP19A1
113	(+)-Abscisic acid	SHBG
113	(+)-Abscisic acid	PPARG
113	(+)-Abscisic acid	RARG
113	(+)-Abscisic acid	RXRG
113	(+)-Abscisic acid	RARB
113	(+)-Abscisic acid	RARA
113	(+)-Abscisic acid	RXRA
113	(+)-Abscisic acid	ALOX15
113	(+)-Abscisic acid	NR3C1
113	(+)-Abscisic acid	CPA1
113	(+)-Abscisic acid	ACE
113	(+)-Abscisic acid	MME
113	(+)-Abscisic acid	PRKCA
113	(+)-Abscisic acid	RASGRP3
113	(+)-Abscisic acid	CDK2
113	(+)-Abscisic acid	CCNA1
113	(+)-Abscisic acid	CCNA2
113	(+)-Abscisic acid	SLC22A12
113	(+)-Abscisic acid	AMPD2
113	(+)-Abscisic acid	ITGAL
113	(+)-Abscisic acid	ICAM1
113	(+)-Abscisic acid	ITGB2
113	(+)-Abscisic acid	TTR
113	(+)-Abscisic acid	HSPA1A
113	(+)-Abscisic acid	CTNNB1
113	(+)-Abscisic acid	CA2
113	(+)-Abscisic acid	CA1
113	(+)-Abscisic acid	CA14
113	(+)-Abscisic acid	CA4
113	(+)-Abscisic acid	CA13
113	(+)-Abscisic acid	CA5A
113	(+)-Abscisic acid	NR3C2
113	(+)-Abscisic acid	FOLH1
113	(+)-Abscisic acid	SRC
113	(+)-Abscisic acid	ALOX5
113	(+)-Abscisic acid	AMPD3
113	(+)-Abscisic acid	AKR1B1
113	(+)-Abscisic acid	PSEN2
113	(+)-Abscisic acid	PSENEN
113	(+)-Abscisic acid	NCSTN
113	(+)-Abscisic acid	APH1A
113	(+)-Abscisic acid	PSEN1
113	(+)-Abscisic acid	APH1B
113	(+)-Abscisic acid	CXCR2
113	(+)-Abscisic acid	PIM1
113	(+)-Abscisic acid	PIM2
113	(+)-Abscisic acid	LTA4H
113	(+)-Abscisic acid	PTGDR2
114	Ikarisoside B	PDE5A
115	Hesperetin	CA7
115	Hesperetin	CA12
115	Hesperetin	CA4
115	Hesperetin	CYP1B1
115	Hesperetin	ADORA3
115	Hesperetin	CYP19A1
115	Hesperetin	ABCG2
115	Hesperetin	HSD17B1
115	Hesperetin	ADORA1
115	Hesperetin	ESR2
115	Hesperetin	ESR1
115	Hesperetin	TAS2R31
115	Hesperetin	ABCC1
115	Hesperetin	MAOB
115	Hesperetin	SHBG
115	Hesperetin	CBR1
115	Hesperetin	MMP13
115	Hesperetin	MMP12
115	Hesperetin	PTGS1
115	Hesperetin	CA2
115	Hesperetin	BACE1
115	Hesperetin	AKR1C3
115	Hesperetin	PLA2G1B
115	Hesperetin	KLK1
115	Hesperetin	KLK2
115	Hesperetin	SRC
115	Hesperetin	CA3
115	Hesperetin	CA1
115	Hesperetin	PPARG
115	Hesperetin	CA6
115	Hesperetin	CA5A
115	Hesperetin	ABCB1
[truncated: 4,133 more rows]

## Sheet: PF targets
Genecards					OMIM	TTD		Selected targets (according to median value)
Gene Symbol	Description	Relevance score			TERC	IL4R		Gene Symbol	Relevance score
CFTR	CF Transmembrane Conductance Regulator	210.361			TERT	IL4		CFTR	210.361
TERT	Telomerase Reverse Transcriptase	172.811			MUC5B	IL13		TERT	172.811
SFTPC	Surfactant Protein C	136.095			FAM111B	TGFBR1		SFTPC	136.095
RTEL1	Regulator Of Telomere Elongation Helicase 1	126.381			ZCCHC8	CCL2		RTEL1	126.381
BMPR2	Bone Morphogenetic Protein Receptor Type 2	123.375			PARN	PPARG		BMPR2	123.375
RTEL1-TNFRSF6B	RTEL1-TNFRSF6B Readthrough (NMD Candidate)	115.638			RTEL1	PPARA		RTEL1-TNFRSF6B	115.638
TGFB1	Transforming Growth Factor Beta 1	109.508			TRC3	PFKFB3		TGFB1	109.508
ABCA3	ATP Binding Cassette Subfamily A Member 3	100.425			TCS1	PDHK1		ABCA3	100.425
PARN	Poly(A)-Specific Ribonuclease	95.4013			POIKTMP	CASP		PARN	95.4013
SFTPA1	Surfactant Protein A1	95.2295			PFBMFT5	ITGAV		SFTPA1	95.2295
SFTPA2	Surfactant Protein A2	93.4942			DAN	CTSB		SFTPA2	93.4942
SFTPB	Surfactant Protein B	93.1921			C20orf41			SFTPB	93.1921
MUC5B	Mucin 5B, Oligomeric Mucus/Gel-Forming	86.8212			TR			MUC5B	86.8212
TERC	Telomerase RNA Component	86.3754			EST2			TERC	86.3754
LOC110806263	TERT 5' Regulatory Region	77.0592			DKCB6			LOC110806263	77.0592
TNF	Tumor Necrosis Factor	76.0349			NHL			TNF	76.0349
SFTPD	Surfactant Protein D	71.2972			DKCA1			SFTPD	71.2972
ENG	Endoglin	71.2579			DKCA2			ENG	71.2579
CAV1	Caveolin 1	68.38			PFBMFT4			CAV1	68.38
ACVRL1	Activin A Receptor Like Type 1	66.8787			KIAA1088			ACVRL1	66.8787
CXCL8	C-X-C Motif Chemokine Ligand 8	65.5591			PFBMFT2			CXCL8	65.5591
SERPINA1	Serpin Family A Member 1	65.1786			DKCB4			SERPINA1	65.1786
FAM13A	Family With Sequence Similarity 13 Member A	62.5846			DKCB5			FAM13A	62.5846
IL6	Interleukin 6	60.5366			PFBMFT1			IL6	60.5366
MMP1	Matrix Metallopeptidase 1	60.136			DKCA4			MMP1	60.136
CCN2	Cellular Communication Network Factor 2	58.9151			CMM9			CCN2	58.9151
ACE	Angiotensin I Converting Enzyme	58.8081			PFBMFT3			ACE	58.8081
DSP	Desmoplakin	58.2073						DSP	58.2073
EDN1	Endothelin 1	58.1785						EDN1	58.1785
FAM111B	FAM111 Trypsin Like Peptidase B	56.4167						FAM111B	56.4167
KCNK3	Potassium Two Pore Domain Channel Subfamily K Member 3	55.9949						KCNK3	55.9949
IL10	Interleukin 10	55.8396						IL10	55.8396
IFNG	Interferon Gamma	55.4015						IFNG	55.4015
EIF2AK4	Eukaryotic Translation Initiation Factor 2 Alpha Kinase 4	55.0791						EIF2AK4	55.0791
STN1	STN1 Subunit Of CST Complex	52.7639						STN1	52.7639
ELANE	Elastase, Neutrophil Expressed	52.7041						ELANE	52.7041
MMP9	Matrix Metallopeptidase 9	51.6808						MMP9	51.6808
IL1B	Interleukin 1 Beta	51.5387						IL1B	51.5387
ATP11A	ATPase Phospholipid Transporting 11A	50.1003						ATP11A	50.1003
DPP9	Dipeptidyl Peptidase 9	49.9854						DPP9	49.9854
CCL2	C-C Motif Chemokine Ligand 2	49.2526						CCL2	49.2526
NKX2-1	NK2 Homeobox 1	48.6541						NKX2-1	48.6541
ELN	Elastin	48.4835						ELN	48.4835
HMOX1	Heme Oxygenase 1	48.2171						HMOX1	48.2171
EXOC3-AS1	EXOC3 Antisense RNA 1	47.0014						EXOC3-AS1	47.0014
IL13	Interleukin 13	46.6609						IL13	46.6609
SERPINE1	Serpin Family E Member 1	46.4775						SERPINE1	46.4775
HLA-DRB1	Major Histocompatibility Complex, Class II, DR Beta 1	46.1731						HLA-DRB1	46.1731
TIMP1	TIMP Metallopeptidase Inhibitor 1	45.1043						TIMP1	45.1043
FOXF1	Forkhead Box F1	45.0205						FOXF1	45.0205
ALB	Albumin	44.8984						ALB	44.8984
TLR4	Toll Like Receptor 4	44.8217						TLR4	44.8217
BMP6	Bone Morphogenetic Protein 6	44.1232						BMP6	44.1232
VEGFA	Vascular Endothelial Growth Factor A	43.626						VEGFA	43.626
HPS4	HPS4 Biogenesis Of Lysosomal Organelles Complex 3 Subunit 2	43.4973						HPS4	43.4973
CRP	C-Reactive Protein	43.456						CRP	43.456
LOC111674472	DNase I Hypersensitive Sites In Introns 16 And 17a Of CFTR	42.8479						LOC111674472	42.8479
MPO	Myeloperoxidase	42.1776						MPO	42.1776
HPS1	HPS1 Biogenesis Of Lysosomal Organelles Complex 3 Subunit 1	41.8902						HPS1	41.8902
F2	Coagulation Factor II, Thrombin	41.4134						F2	41.4134
TBX4	T-Box Transcription Factor 4	41.3966						TBX4	41.3966
CD28	CD28 Molecule	40.8776						CD28	40.8776
IL4	Interleukin 4	40.8059						IL4	40.8059
CFTR-AS1	CFTR Antisense RNA 1	40.5242						CFTR-AS1	40.5242
MIR21	MicroRNA 21	40.3103						MIR21	40.3103
SMAD4	SMAD Family Member 4	40.1253						SMAD4	40.1253
SMAD3	SMAD Family Member 3	40.1166						SMAD3	40.1166
MUC1	Mucin 1, Cell Surface Associated	39.3305						MUC1	39.3305
MMP2	Matrix Metallopeptidase 2	38.9848						MMP2	38.9848
IL1RN	Interleukin 1 Receptor Antagonist	38.8156						IL1RN	38.8156
AKT1	AKT Serine/Threonine Kinase 1	38.5767						AKT1	38.5767
LOC111674463	CFTR Promoter Region	38.5149						LOC111674463	38.5149
ZCCHC8	Zinc Finger CCHC-Type Containing 8	38.4856						ZCCHC8	38.4856
SMAD9	SMAD Family Member 9	38.341						SMAD9	38.341
NPPB	Natriuretic Peptide B	38.105						NPPB	38.105
IL5	Interleukin 5	37.4787						IL5	37.4787
TP53	Tumor Protein P53	37.4757						TP53	37.4757
HIF1A	Hypoxia Inducible Factor 1 Subunit Alpha	37.3741						HIF1A	37.3741
MBL2	Mannose Binding Lectin 2	37.3655						MBL2	37.3655
CSF2RA	Colony Stimulating Factor 2 Receptor Subunit Alpha	37.1152						CSF2RA	37.1152
PMS2	PMS1 Homolog 2, Mismatch Repair System Component	36.9876						PMS2	36.9876
TUBB3	Tubulin Beta 3 Class III	36.9151						TUBB3	36.9151
HPS5	HPS5 Biogenesis Of Lysosomal Organelles Complex 2 Subunit 2	36.5835						HPS5	36.5835
HPS3	HPS3 Biogenesis Of Lysosomal Organelles Complex 2 Subunit 1	36.5056						HPS3	36.5056
NOS2	Nitric Oxide Synthase 2	36.0469						NOS2	36.0469
HGF	Hepatocyte Growth Factor	36.0317						HGF	36.0317
FCGR2A	Fc Fragment Of IgG Receptor IIa	36.0303						FCGR2A	36.0303
CTNNB1	Catenin Beta 1	36.017						CTNNB1	36.017
EGFR	Epidermal Growth Factor Receptor	35.9881						EGFR	35.9881
HPS6	HPS6 Biogenesis Of Lysosomal Organelles Complex 2 Subunit 3	35.3303						HPS6	35.3303
ICAM1	Intercellular Adhesion Molecule 1	35.3169						ICAM1	35.3169
PPARG	Peroxisome Proliferator Activated Receptor Gamma	35.1504						PPARG	35.1504
AGT	Angiotensinogen	34.9978						AGT	34.9978
CCL5	C-C Motif Chemokine Ligand 5	34.6688						CCL5	34.6688
IL1A	Interleukin 1 Alpha	34.6092						IL1A	34.6092
NOS3	Nitric Oxide Synthase 3	34.5874						NOS3	34.5874
LOC111674477	CFTR Intron 23 Enhancer	34.4524						LOC111674477	34.4524
DTNBP1	Dystrobrevin Binding Protein 1	34.4497						DTNBP1	34.4497
LTBP4	Latent Transforming Growth Factor Beta Binding Protein 4	34.1002						LTBP4	34.1002
COL1A1	Collagen Type I Alpha 1 Chain	33.9599						COL1A1	33.9599
STAT3	Signal Transducer And Activator Of Transcription 3	33.9356						STAT3	33.9356
TMEM67	Transmembrane Protein 67	33.9336						TMEM67	33.9336
FGF2	Fibroblast Growth Factor 2	33.774						FGF2	33.774
IL17A	Interleukin 17A	33.6365						IL17A	33.6365
REN	Renin	33.453						REN	33.453
SPP1	Secreted Phosphoprotein 1	33.2192						SPP1	33.2192
CCL3	C-C Motif Chemokine Ligand 3	33.183						CCL3	33.183
ADRB2	Adrenoceptor Beta 2	33.1386						ADRB2	33.1386
TGFBR1	Transforming Growth Factor Beta Receptor 1	33.1252						TGFBR1	33.1252
CSF2	Colony Stimulating Factor 2	33.0028						CSF2	33.0028
CXCL10	C-X-C Motif Chemokine Ligand 10	32.7728						CXCL10	32.7728
NF1	Neurofibromin 1	32.711						NF1	32.711
TLR2	Toll Like Receptor 2	32.5591						TLR2	32.5591
NOP58	NOP58 Ribonucleoprotein	32.5357						NOP58	32.5357
AGTR1	Angiotensin II Receptor Type 1	32.3371						AGTR1	32.3371
SMAD2	SMAD Family Member 2	32.2919						SMAD2	32.2919
CCL18	C-C Motif Chemokine Ligand 18	32.0243						CCL18	32.0243
MIR204	MicroRNA 204	31.6665						MIR204	31.6665
SCNN1A	Sodium Channel Epithelial 1 Subunit Alpha	31.6071						SCNN1A	31.6071
PTGS2	Prostaglandin-Endoperoxide Synthase 2	31.3546						PTGS2	31.3546
LOC113664106	CFTR Intron 2 DNase I Hypersensitive Site	31.2961						LOC113664106	31.2961
CXCR3	C-X-C Motif Chemokine Receptor 3	31.2501						CXCR3	31.2501
MMP12	Matrix Metallopeptidase 12	31.1567						MMP12	31.1567
PDGFB	Platelet Derived Growth Factor Subunit B	31.1179						PDGFB	31.1179
ACTC1	Actin Alpha Cardiac Muscle 1	31.0223						ACTC1	31.0223
CCR6	C-C Motif Chemokine Receptor 6	30.8496						CCR6	30.8496
EDNRA	Endothelin Receptor Type A	30.5427						EDNRA	30.5427
SCGB1A1	Secretoglobin Family 1A Member 1	30.5204						SCGB1A1	30.5204
FASLG	Fas Ligand	30.3563						FASLG	30.3563
MUC5AC	Mucin 5AC, Oligomeric Mucus/Gel-Forming	30.3346						MUC5AC	30.3346
F5	Coagulation Factor V	30.225						F5	30.225
IL18	Interleukin 18	30.1739						IL18	30.1739
TINF2	TERF1 Interacting Nuclear Factor 2	29.9011						TINF2	29.9011
LOC110806306	Telomerase RNA Component (TERC) Promoter	29.8241						LOC110806306	29.8241
FN1	Fibronectin 1	29.7861						FN1	29.7861
THBD	Thrombomodulin	29.6422						THBD	29.6422
RNASE3	Ribonuclease A Family Member 3	29.5968						RNASE3	29.5968
DIPK1A	Divergent Protein Kinase Domain 1A	29.5762						DIPK1A	29.5762
MMP3	Matrix Metallopeptidase 3	29.5645						MMP3	29.5645
LGALS3	Galectin 3	29.4734						LGALS3	29.4734
MMP7	Matrix Metallopeptidase 7	29.384						MMP7	29.384
CC2D2A	Coiled-Coil And C2 Domain Containing 2A	29.133						CC2D2A	29.133
TGFB2	Transforming Growth Factor Beta 2	29.041						TGFB2	29.041
NOX4	NADPH Oxidase 4	28.9243						NOX4	28.9243
INPP5E	Inositol Polyphosphate-5-Phosphatase E	28.8929						INPP5E	28.8929
HLA-B	Major Histocompatibility Complex, Class I, B	28.8837						HLA-B	28.8837
GSTM1	Glutathione S-Transferase Mu 1	28.88						GSTM1	28.88
IGF1	Insulin Like Growth Factor 1	28.8757						IGF1	28.8757
MIR17	MicroRNA 17	28.7232						MIR17	28.7232
FGF7	Fibroblast Growth Factor 7	28.6878						FGF7	28.6878
RPGRIP1L	RPGRIP1 Like	28.4492						RPGRIP1L	28.4492
PRTN3	Proteinase 3	28.4125						PRTN3	28.4125
JUN	Jun Proto-Oncogene, AP-1 Transcription Factor Subunit	28.3903						JUN	28.3903
C2CD6	C2 Calcium Dependent Domain Containing 6	28.3763						C2CD6	28.3763
NHP2	NHP2 Ribonucleoprotein	28.2929						NHP2	28.2929
IL2	Interleukin 2	28.1159						IL2	28.1159
STX1A	Syntaxin 1A	28.1033						STX1A	28.1033
NKX2-5	NK2 Homeobox 5	27.9743						NKX2-5	27.9743
CD36	CD36 Molecule	27.9688						CD36	27.9688
GATA6	GATA Binding Protein 6	27.8975						GATA6	27.8975
CCL11	C-C Motif Chemokine Ligand 11	27.7172						CCL11	27.7172
NPPA	Natriuretic Peptide A	27.6553						NPPA	27.6553
AGER	Advanced Glycosylation End-Product Specific Receptor	27.5962						AGER	27.5962
GATA4	GATA Binding Protein 4	27.54						GATA4	27.54
KRT18	Keratin 18	27.3829						KRT18	27.3829
INS	Insulin	27.3261						INS	27.3261
COL1A2	Collagen Type I Alpha 2 Chain	27.3226						COL1A2	27.3226
EGF	Epidermal Growth Factor	27.2351						EGF	27.2351
NOP10	NOP10 Ribonucleoprotein	27.1769						NOP10	27.1769
MTHFR	Methylenetetrahydrofolate Reductase	27.1201						MTHFR	27.1201
JAK2	Janus Kinase 2	27.1126						JAK2	27.1126
NOTCH1	Notch Receptor 1	26.9845						NOTCH1	26.9845
CDH1	Cadherin 1	26.9754						CDH1	26.9754
PTEN	Phosphatase And Tensin Homolog	26.7533						PTEN	26.7533
TGFBR2	Transforming Growth Factor Beta Receptor 2	26.7335						TGFBR2	26.7335
F3	Coagulation Factor III, Tissue Factor	26.6884						F3	26.6884
MARS1	Methionyl-TRNA Synthetase 1	26.5969						MARS1	26.5969
KRAS	KRAS Proto-Oncogene, GTPase	26.5145						KRAS	26.5145
IL1R1	Interleukin 1 Receptor Type 1	26.4972						IL1R1	26.4972
FAS	Fas Cell Surface Death Receptor	26.4671						FAS	26.4671
PKHD1	PKHD1 Ciliary IPT Domain Containing Fibrocystin/Polyductin	26.4389						PKHD1	26.4389
PTPN11	Protein Tyrosine Phosphatase Non-Receptor Type 11	26.3357						PTPN11	26.3357
CHI3L1	Chitinase 3 Like 1	26.2967						CHI3L1	26.2967
SERPINC1	Serpin Family C Member 1	26.2673						SERPINC1	26.2673
CSF2RB	Colony Stimulating Factor 2 Receptor Subunit Beta	26.2329						CSF2RB	26.2329
SOD1	Superoxide Dismutase 1	26.1939						SOD1	26.1939
CXCR4	C-X-C Motif Chemokine Receptor 4	26.1004						CXCR4	26.1004
GREM1	Gremlin 1, DAN Family BMP Antagonist	26.0865						GREM1	26.0865
SLC34A2	Solute Carrier Family 34 Member 2	25.9458						SLC34A2	25.9458
DKC1	Dyskerin Pseudouridine Synthase 1	25.8271						DKC1	25.8271
VCAM1	Vascular Cell Adhesion Molecule 1	25.8093						VCAM1	25.8093
SERPINH1	Serpin Family H Member 1	25.7565						SERPINH1	25.7565
CSF3	Colony Stimulating Factor 3	25.7258						CSF3	25.7258
CLCA4	Chloride Channel Accessory 4	25.46						CLCA4	25.46
HMGB1	High Mobility Group Box 1	25.4322						HMGB1	25.4322
ALOX5	Arachidonate 5-Lipoxygenase	25.4282						ALOX5	25.4282
POSTN	Periostin	25.161						POSTN	25.161
LEP	Leptin	25.1608						LEP	25.1608
HFE	Homeostatic Iron Regulator	25.1398						HFE	25.1398
LOC113633876	CFTR Intron 18b DNase I Hypersensitive Site	25.1038						LOC113633876	25.1038
JAG1	Jagged Canonical Notch Ligand 1	25.0675						JAG1	25.0675
LOC113633875	CFTR Intron 18a DNase I Hypersensitive Site	25.0548						LOC113633875	25.0548
GSTP1	Glutathione S-Transferase Pi 1	25.009						GSTP1	25.009
DCTN4	Dynactin Subunit 4	25.0026						DCTN4	25.0026
PLAT	Plasminogen Activator, Tissue Type	24.8465						PLAT	24.8465
RHOA	Ras Homolog Family Member A	24.7964						RHOA	24.7964
BMP7	Bone Morphogenetic Protein 7	24.6618						BMP7	24.6618
FENDRR	FOXF1 Adjacent Non-Coding Developmental Regulatory RNA	24.6605						FENDRR	24.6605
GPT	Glutamic--Pyruvic Transaminase	24.6545						GPT	24.6545
CASP3	Caspase 3	24.5458						CASP3	24.5458
SCNN1G	Sodium Channel Epithelial 1 Subunit Gamma	24.4898						SCNN1G	24.4898
CCL17	C-C Motif Chemokine Ligand 17	24.4265						CCL17	24.4265
EPHX1	Epoxide Hydrolase 1	24.3869						EPHX1	24.3869
CCL4	C-C Motif Chemokine Ligand 4	24.2573						CCL4	24.2573
SCNN1B	Sodium Channel Epithelial 1 Subunit Beta	24.2104						SCNN1B	24.2104
ARG1	Arginase 1	24.21						ARG1	24.21
TNFRSF1A	TNF Receptor Superfamily Member 1A	24.1442						TNFRSF1A	24.1442
RARB	Retinoic Acid Receptor Beta	24.0945						RARB	24.0945
SMAD7	SMAD Family Member 7	24.0243						SMAD7	24.0243
IL33	Interleukin 33	24.0225						IL33	24.0225
CXCL9	C-X-C Motif Chemokine Ligand 9	23.9817						CXCL9	23.9817
VWF	Von Willebrand Factor	23.9316						VWF	23.9316
NFKB1	Nuclear Factor Kappa B Subunit 1	23.8727						NFKB1	23.8727
NPHP3	Nephrocystin 3	23.8603						NPHP3	23.8603
LOX	Lysyl Oxidase	23.6963						LOX	23.6963
COL3A1	Collagen Type III Alpha 1 Chain	23.6951						COL3A1	23.6951
SLPI	Secretory Leukocyte Peptidase Inhibitor	23.6823						SLPI	23.6823
HLA-DQB1	Major Histocompatibility Complex, Class II, DQ Beta 1	23.5683						HLA-DQB1	23.5683
MMP8	Matrix Metallopeptidase 8	23.5221						MMP8	23.5221
PDGFRA	Platelet Derived Growth Factor Receptor Alpha	23.4777						PDGFRA	23.4777
STAT1	Signal Transducer And Activator Of Transcription 1	23.449						STAT1	23.449
HP	Haptoglobin	23.4128						HP	23.4128
CXCL1	C-X-C Motif Chemokine Ligand 1	23.3866						CXCL1	23.3866
MAPK1	Mitogen-Activated Protein Kinase 1	23.321						MAPK1	23.321
TGFB3	Transforming Growth Factor Beta 3	23.2801						TGFB3	23.2801
PDE5A	Phosphodiesterase 5A	23.2631						PDE5A	23.2631
VIP	Vasoactive Intestinal Peptide	23.2601						VIP	23.2601
VDR	Vitamin D Receptor	23.2513						VDR	23.2513
SOD3	Superoxide Dismutase 3	23.2424						SOD3	23.2424
GRP	Gastrin Releasing Peptide	23.2056						GRP	23.2056
SPARC	Secreted Protein Acidic And Cysteine Rich	23.1973						SPARC	23.1973
SLC6A4	Solute Carrier Family 6 Member 4	23.0707						SLC6A4	23.0707
FBN1	Fibrillin 1	22.8488						FBN1	22.8488
CXCL5	C-X-C Motif Chemokine Ligand 5	22.8339						CXCL5	22.8339
ELMOD2	ELMO Domain Containing 2	22.8165						ELMOD2	22.8165
CXCL12	C-X-C Motif Chemokine Ligand 12	22.8079						CXCL12	22.8079
CPS1	Carbamoyl-Phosphate Synthase 1	22.6808						CPS1	22.6808
IRF5	Interferon Regulatory Factor 5	22.6789						IRF5	22.6789
MIF	Macrophage Migration Inhibitory Factor	22.6507						MIF	22.6507
DES	Desmin	22.5735						DES	22.5735
TUBA1A	Tubulin Alpha 1a	22.5221						TUBA1A	22.5221
MAPK14	Mitogen-Activated Protein Kinase 14	22.3972						MAPK14	22.3972
KNG1	Kininogen 1	22.3942						KNG1	22.3942
IL9	Interleukin 9	22.2899						IL9	22.2899
PDE4A	Phosphodiesterase 4A	22.2487						PDE4A	22.2487
ITGAM	Integrin Subunit Alpha M	22.1519						ITGAM	22.1519
EDNRB	Endothelin Receptor Type B	22.1201						EDNRB	22.1201
GC	GC Vitamin D Binding Protein	22.1136						GC	22.1136
AP3B1	Adaptor Related Protein Complex 3 Subunit Beta 1	21.9972						AP3B1	21.9972
VIM	Vimentin	21.9795						VIM	21.9795
CALCA	Calcitonin Related Polypeptide Alpha	21.9679						CALCA	21.9679
CCR4	C-C Motif Chemokine Receptor 4	21.9647						CCR4	21.9647
SPINK1	Serine Peptidase Inhibitor Kazal Type 1	21.9338						SPINK1	21.9338
SOD2	Superoxide Dismutase 2	21.9133						SOD2	21.9133
CXCR2	C-X-C Motif Chemokine Receptor 2	21.8993						CXCR2	21.8993
MAPK3	Mitogen-Activated Protein Kinase 3	21.8864						MAPK3	21.8864
PKD1	Polycystin 1, Transient Receptor Potential Channel Interacting	21.8725						PKD1	21.8725
PIK3CA	Phosphatidylinositol-4,5-Bisphosphate 3-Kinase Catalytic Subunit Alpha	21.8653						PIK3CA	21.8653
BRAF	B-Raf Proto-Oncogene, Serine/Threonine Kinase	21.7989						BRAF	21.7989
CD4	CD4 Molecule	21.7938						CD4	21.7938
CXCR1	C-X-C Motif Chemokine Receptor 1	21.7913						CXCR1	21.7913
CTLA4	Cytotoxic T-Lymphocyte Associated Protein 4	21.7473						CTLA4	21.7473
TSLP	Thymic Stromal Lymphopoietin	21.7162						TSLP	21.7162
COPD	Pulmonary Disease, Chronic Obstructive, Severe Early-Onset	21.6702						COPD	21.6702
KRT7	Keratin 7	21.5913						KRT7	21.5913
DEFB1	Defensin Beta 1	21.4611						DEFB1	21.4611
NPHP1	Nephrocystin 1	21.4327						NPHP1	21.4327
ACTA2	Actin Alpha 2, Smooth Muscle	21.1886						ACTA2	21.1886
ADM	Adrenomedullin	21.1555						ADM	21.1555
TNNT2	Troponin T2, Cardiac Type	21.1388						TNNT2	21.1388
WRAP53	WD Repeat Containing Antisense To TP53	21.1237						WRAP53	21.1237
SRC	SRC Proto-Oncogene, Non-Receptor Tyrosine Kinase	21.1201						SRC	21.1201
CEP290	Centrosomal Protein 290	21.1144						CEP290	21.1144
PDGFA	Platelet Derived Growth Factor Subunit A	21.0484						PDGFA	21.0484
CCL22	C-C Motif Chemokine Ligand 22	21.0315						CCL22	21.0315
CCR5	C-C Motif Chemokine Receptor 5	21.0167						CCR5	21.0167
LOC111674475	CFTR Intron 11 Enhancer	20.8726						LOC111674475	20.8726
SELP	Selectin P	20.8007						SELP	20.8007
PDGFRB	Platelet Derived Growth Factor Receptor Beta	20.7262						PDGFRB	20.7262
MPL	MPL Proto-Oncogene, Thrombopoietin Receptor	20.6824						MPL	20.6824
CLCA1	Chloride Channel Accessory 1	20.6208						CLCA1	20.6208
AGTR2	Angiotensin II Receptor Type 2	20.5821						AGTR2	20.5821
CP	Ceruloplasmin	20.5751						CP	20.5751
CR1	Complement C3b/C4b Receptor 1 (Knops Blood Group)	20.5385						CR1	20.5385
S100A4	S100 Calcium Binding Protein A4	20.5231						S100A4	20.5231
TNNI3	Troponin I3, Cardiac Type	20.4854						TNNI3	20.4854
IL2RA	Interleukin 2 Receptor Subunit Alpha	20.4593						IL2RA	20.4593
ADIPOQ	Adiponectin, C1Q And Collagen Domain Containing	20.4182						ADIPOQ	20.4182
EPO	Erythropoietin	20.4141						EPO	20.4141
SMPD1	Sphingomyelin Phosphodiesterase 1	20.348						SMPD1	20.348
SOS1	SOS Ras/Rac Guanine Nucleotide Exchange Factor 1	20.2654						SOS1	20.2654
HSPA4	Heat Shock Protein Family A (Hsp70) Member 4	20.2585						HSPA4	20.2585
BMP1	Bone Morphogenetic Protein 1	20.2438						BMP1	20.2438
GSTT1	Glutathione S-Transferase Theta 1	20.2049						GSTT1	20.2049
GBA	Glucosylceramidase Beta	20.1919						GBA	20.1919
MIR130A	MicroRNA 130a	20.1637						MIR130A	20.1637
BMP2	Bone Morphogenetic Protein 2	20.129						BMP2	20.129
CALR	Calreticulin	20.1148						CALR	20.1148
WDR19	WD Repeat Domain 19	20.1006						WDR19	20.1006
BMP4	Bone Morphogenetic Protein 4	20.084						BMP4	20.084
MIR20A	MicroRNA 20a	20.0713						MIR20A	20.0713
NFE2L2	Nuclear Factor, Erythroid 2 Like 2	20.0558						NFE2L2	20.0558
NOD2	Nucleotide Binding Oligomerization Domain Containing 2	20.016						NOD2	20.016
SLC11A1	Solute Carrier Family 11 Member 1	19.9492						SLC11A1	19.9492
NHLRC2	NHL Repeat Containing 2	19.8841						NHLRC2	19.8841
LTA	Lymphotoxin Alpha	19.8475						LTA	19.8475
MIR199A1	MicroRNA 199a-1	19.8059						MIR199A1	19.8059
RYR1	Ryanodine Receptor 1	19.8008						RYR1	19.8008
SLC9A3R1	SLC9A3 Regulator 1	19.7695						SLC9A3R1	19.7695
MET	MET Proto-Oncogene, Receptor Tyrosine Kinase	19.7311						MET	19.7311
GJA1	Gap Junction Protein Alpha 1	19.703						GJA1	19.703
ADA	Adenosine Deaminase	19.6882						ADA	19.6882
WNT7B	Wnt Family Member 7B	19.6473						WNT7B	19.6473
SERPINB1	Serpin Family B Member 1	19.6292						SERPINB1	19.6292
IL12B	Interleukin 12B	19.6213						IL12B	19.6213
S100A8	S100 Calcium Binding Protein A8	19.5832						S100A8	19.5832
CAT	Catalase	19.5597						CAT	19.5597
IGFBP5	Insulin Like Growth Factor Binding Protein 5	19.5518						IGFBP5	19.5518
GSN	Gelsolin	19.4596						GSN	19.4596
CYP1A1	Cytochrome P450 Family 1 Subfamily A Member 1	19.3845						CYP1A1	19.3845
TSC2	TSC Complex Subunit 2	19.2791						TSC2	19.2791
ABCB1	ATP Binding Cassette Subfamily B Member 1	19.2243						ABCB1	19.2243
TIMP2	TIMP Metallopeptidase Inhibitor 2	19.1862						TIMP2	19.1862
FHIT	Fragile Histidine Triad Diadenosine Triphosphatase	19.1801						FHIT	19.1801
INVS	Inversin	19.1619						INVS	19.1619
TTC21B	Tetratricopeptide Repeat Domain 21B	19.1278						TTC21B	19.1278
S100A9	S100 Calcium Binding Protein A9	19.1035						S100A9	19.1035
NPHP4	Nephrocystin 4	19.0532						NPHP4	19.0532
MAPK8	Mitogen-Activated Protein Kinase 8	19.0513						MAPK8	19.0513
GDF2	Growth Differentiation Factor 2	19.0302						GDF2	19.0302
LOXL2	Lysyl Oxidase Like 2	19.001						LOXL2	19.001
TF	Transferrin	18.9749						TF	18.9749
KITLG	KIT Ligand	18.9674						KITLG	18.9674
MKS1	MKS Transition Zone Complex Subunit 1	18.9616						MKS1	18.9616
THBS1	Thrombospondin 1	18.9279						THBS1	18.9279
HBB	Hemoglobin Subunit Beta	18.9268						HBB	18.9268
TLR9	Toll Like Receptor 9	18.9207						TLR9	18.9207
CFM1	Cystic Fibrosis Modifier 1	18.9181						CFM1	18.9181
HDAC2	Histone Deacetylase 2	18.9139						HDAC2	18.9139
HSP90AA1	Heat Shock Protein 90 Alpha Family Class A Member 1	18.831						HSP90AA1	18.831
ENPP2	Ectonucleotide Pyrophosphatase/Phosphodiesterase 2	18.6609						ENPP2	18.6609
TOLLIP	Toll Interacting Protein	18.5672						TOLLIP	18.5672
GDF1	Growth Differentiation Factor 1	18.4881						GDF1	18.4881
IFNGR1	Interferon Gamma Receptor 1	18.4849						IFNGR1	18.4849
PTX3	Pentraxin 3	18.4687						PTX3	18.4687
TET2	Tet Methylcytosine Dioxygenase 2	18.4514						TET2	18.4514
CD34	CD34 Molecule	18.3396						CD34	18.3396
THPO	Thrombopoietin	18.3324						THPO	18.3324
PRSS1	Serine Protease 1	18.3312						PRSS1	18.3312
LPAR1	Lysophosphatidic Acid Receptor 1	18.3163						LPAR1	18.3163
CCR7	C-C Motif Chemokine Receptor 7	18.302						CCR7	18.302
DDR1	Discoidin Domain Receptor Tyrosine Kinase 1	18.2764						DDR1	18.2764
MIR29A	MicroRNA 29a	18.2713						MIR29A	18.2713
IL12A	Interleukin 12A	18.1601						IL12A	18.1601
GGT1	Gamma-Glutamyltransferase 1	18.0825						GGT1	18.0825
TMEM216	Transmembrane Protein 216	18.0083						TMEM216	18.0083
F13A1	Coagulation Factor XIII A Chain	17.9826						F13A1	17.9826
CXCL2	C-X-C Motif Chemokine Ligand 2	17.9649						CXCL2	17.9649
SERPINA3	Serpin Family A Member 3	17.9324						SERPINA3	17.9324
CAMP	Cathelicidin Antimicrobial Peptide	17.9014						CAMP	17.9014
ANGPT1	Angiopoietin 1	17.8741						ANGPT1	17.8741
ANXA5	Annexin A5	17.8687						ANXA5	17.8687
TRPV4	Transient Receptor Potential Cation Channel Subfamily V Member 4	17.8678						TRPV4	17.8678
TCTN2	Tectonic Family Member 2	17.8414						TCTN2	17.8414
RAF1	Raf-1 Proto-Oncogene, Serine/Threonine Kinase	17.7945						RAF1	17.7945
PLAU	Plasminogen Activator, Urokinase	17.7401						PLAU	17.7401
CTSG	Cathepsin G	17.7313						CTSG	17.7313
MYRF	Myelin Regulatory Factor	17.6948						MYRF	17.6948
MIR214	MicroRNA 214	17.6834						MIR214	17.6834
ABCB11	ATP Binding Cassette Subfamily B Member 11	17.6781						ABCB11	17.6781
MIRLET7D	MicroRNA Let-7d	17.6628						MIRLET7D	17.6628
LMNA	Lamin A/C	17.6564						LMNA	17.6564
KRT8	Keratin 8	17.6037						KRT8	17.6037
MRC1	Mannose Receptor C-Type 1	17.5975						MRC1	17.5975
CCR2	C-C Motif Chemokine Receptor 2	17.5852						CCR2	17.5852
NOX1	NADPH Oxidase 1	17.5675						NOX1	17.5675
CD14	CD14 Molecule	17.5391						CD14	17.5391
ABCB4	ATP Binding Cassette Subfamily B Member 4	17.5154						ABCB4	17.5154
MTOR	Mechanistic Target Of Rapamycin Kinase	17.4755						MTOR	17.4755
SNAI1	Snail Family Transcriptional Repressor 1	17.4428						SNAI1	17.4428
B9D1	B9 Domain Containing 1	17.4348						B9D1	17.4348
SLC17A5	Solute Carrier Family 17 Member 5	17.4082						SLC17A5	17.4082
MAP2K1	Mitogen-Activated Protein Kinase Kinase 1	17.3976						MAP2K1	17.3976
CD80	CD80 Molecule	17.3851						CD80	17.3851
SP110	SP110 Nuclear Body Protein	17.3679						SP110	17.3679
S100A1	S100 Calcium Binding Protein A1	17.3102						S100A1	17.3102
IFNA1	Interferon Alpha 1	17.2756						IFNA1	17.2756
MGP	Matrix Gla Protein	17.2449						MGP	17.2449
ACD	ACD Shelterin Complex Subunit And Telomerase Recruitment Factor	17.2407						ACD	17.2407
PLG	Plasminogen	17.2378						PLG	17.2378
HLA-DPB1	Major Histocompatibility Complex, Class II, DP Beta 1	17.2149						HLA-DPB1	17.2149
FGFR1	Fibroblast Growth Factor Receptor 1	17.1983						FGFR1	17.1983
CCN4	Cellular Communication Network Factor 4	17.1613						CCN4	17.1613
B9D2	B9 Domain Containing 2	17.1269						B9D2	17.1269
ANKS6	Ankyrin Repeat And Sterile Alpha Motif Domain Containing 6	17.1243						ANKS6	17.1243
ACE2	Angiotensin Converting Enzyme 2	17.0903						ACE2	17.0903
KDR	Kinase Insert Domain Receptor	17.0902						KDR	17.0902
CSF1	Colony Stimulating Factor 1	17.0147						CSF1	17.0147
HLA-A	Major Histocompatibility Complex, Class I, A	16.92						HLA-A	16.92
TBX1	T-Box Transcription Factor 1	16.809						TBX1	16.809
ALMS1	ALMS1 Centrosome And Basal Body Associated Protein	16.7805						ALMS1	16.7805
AQP5	Aquaporin 5	16.7365						AQP5	16.7365
TMEM231	Transmembrane Protein 231	16.7244						TMEM231	16.7244
MIR140	MicroRNA 140	16.71						MIR140	16.71
THY1	Thy-1 Cell Surface Antigen	16.7084						THY1	16.7084
FGF10	Fibroblast Growth Factor 10	16.6999						FGF10	16.6999
NR3C1	Nuclear Receptor Subfamily 3 Group C Member 1	16.6941						NR3C1	16.6941
OFD1	OFD1 Centriole And Centriolar Satellite Protein	16.6866						OFD1	16.6866
MIR30A	MicroRNA 30a	16.678						MIR30A	16.678
TGFA	Transforming Growth Factor Alpha	16.6284						TGFA	16.6284
PIK3CG	Phosphatidylinositol-4,5-Bisphosphate 3-Kinase Catalytic Subunit Gamma	16.5823						PIK3CG	16.5823
GDF15	Growth Differentiation Factor 15	16.557						GDF15	16.557
SELE	Selectin E	16.5309						SELE	16.5309
CSPP1	Centrosome And Spindle Pole Associated Protein 1	16.5308						CSPP1	16.5308
HSPG2	Heparan Sulfate Proteoglycan 2	16.5299						HSPG2	16.5299
CDKN3	Cyclin Dependent Kinase Inhibitor 3	16.506						CDKN3	16.506
F2RL1	F2R Like Trypsin Receptor 1	16.4261						F2RL1	16.4261
NLRP3	NLR Family Pyrin Domain Containing 3	16.421						NLRP3	16.421
SIRT1	Sirtuin 1	16.4024						SIRT1	16.4024
ADORA2B	Adenosine A2b Receptor	16.3716						ADORA2B	16.3716
CCND1	Cyclin D1	16.3495						CCND1	16.3495
NOTCH2	Notch Receptor 2	16.3295						NOTCH2	16.3295
FLT4	Fms Related Receptor Tyrosine Kinase 4	16.3243						FLT4	16.3243
HRAS	HRas Proto-Oncogene, GTPase	16.3238						HRAS	16.3238
CD40LG	CD40 Ligand	16.2702						CD40LG	16.2702
NR1H4	Nuclear Receptor Subfamily 1 Group H Member 4	16.255						NR1H4	16.255
CYP2E1	Cytochrome P450 Family 2 Subfamily E Member 1	16.2278						CYP2E1	16.2278
XDH	Xanthine Dehydrogenase	16.2087						XDH	16.2087
NEK8	NIMA Related Kinase 8	16.1864						NEK8	16.1864
TBX5	T-Box Transcription Factor 5	16.1843						TBX5	16.1843
TUBB2B	Tubulin Beta 2B Class IIb	16.1739						TUBB2B	16.1739
IGHE	Immunoglobulin Heavy Constant Epsilon	16.1669						IGHE	16.1669
MIR34A	MicroRNA 34a	16.1574						MIR34A	16.1574
STAT6	Signal Transducer And Activator Of Transcription 6	16.1382						STAT6	16.1382
MYOD1	Myogenic Differentiation 1	16.1097						MYOD1	16.1097
LACTB	Lactamase Beta	16.097						LACTB	16.097
APOE	Apolipoprotein E	16.0954						APOE	16.0954
SHH	Sonic Hedgehog Signaling Molecule	16.0887						SHH	16.0887
NAT2	N-Acetyltransferase 2	16.0095						NAT2	16.0095
PMPCA	Peptidase, Mitochondrial Processing Subunit Alpha	16.0009						PMPCA	16.0009
BPIFA1	BPI Fold Containing Family A Member 1	15.9882						BPIFA1	15.9882
MIR145	MicroRNA 145	15.9288						MIR145	15.9288
IGFBP3	Insulin Like Growth Factor Binding Protein 3	15.9269						IGFBP3	15.9269
PTPRC	Protein Tyrosine Phosphatase Receptor Type C	15.9138						PTPRC	15.9138
FBLN5	Fibulin 5	15.8889						FBLN5	15.8889
CD40	CD40 Molecule	15.8456						CD40	15.8456
TSC1	TSC Complex Subunit 1	15.799						TSC1	15.799
CCR3	C-C Motif Chemokine Receptor 3	15.7676						CCR3	15.7676
EZR	Ezrin	15.7584						EZR	15.7584
DICER1	Dicer 1, Ribonuclease III	15.7576						DICER1	15.7576
MIR126	MicroRNA 126	15.7303						MIR126	15.7303
PTPN22	Protein Tyrosine Phosphatase Non-Receptor Type 22	15.7213						PTPN22	15.7213
PRKG1	Protein Kinase CGMP-Dependent 1	15.6958						PRKG1	15.6958
CDKN1A	Cyclin Dependent Kinase Inhibitor 1A	15.6555						CDKN1A	15.6555
F10	Coagulation Factor X	15.5416						F10	15.5416
DNAH8	Dynein Axonemal Heavy Chain 8	15.5351						DNAH8	15.5351
PRKCA	Protein Kinase C Alpha	15.5321						PRKCA	15.5321
ERBB2	Erb-B2 Receptor Tyrosine Kinase 2	15.5213						ERBB2	15.5213
F2R	Coagulation Factor II Thrombin Receptor	15.5138						F2R	15.5138
DCN	Decorin	15.5016						DCN	15.5016
MYH7	Myosin Heavy Chain 7	15.4735						MYH7	15.4735
DEFB4A	Defensin Beta 4A	15.4421						DEFB4A	15.4421
MEG3	Maternally Expressed 3	15.4361						MEG3	15.4361
STAT4	Signal Transducer And Activator Of Transcription 4	15.4203						STAT4	15.4203
BTNL2	Butyrophilin Like 2	15.3736						BTNL2	15.3736
TTN	Titin	15.3692						TTN	15.3692
ABCC1	ATP Binding Cassette Subfamily C Member 1	15.3619						ABCC1	15.3619
PI3	Peptidase Inhibitor 3	15.3426						PI3	15.3426
RAC1	Rac Family Small GTPase 1	15.3409						RAC1	15.3409
MIR200B	MicroRNA 200b	15.3384						MIR200B	15.3384
KIT	KIT Proto-Oncogene, Receptor Tyrosine Kinase	15.3358						KIT	15.3358
MIR155	MicroRNA 155	15.313						MIR155	15.313
NR3C2	Nuclear Receptor Subfamily 3 Group C Member 2	15.296						NR3C2	15.296
FGA	Fibrinogen Alpha Chain	15.294						FGA	15.294
ZFPM2	Zinc Finger Protein, FOG Family Member 2	15.2833						ZFPM2	15.2833
RSPO2	R-Spondin 2	15.282						RSPO2	15.282
SMAD1	SMAD Family Member 1	15.2655						SMAD1	15.2655
WT1	WT1 Transcription Factor	15.1707						WT1	15.1707
CD274	CD274 Molecule	15.1657						CD274	15.1657
TNC	Tenascin C	15.1477						TNC	15.1477
APEX1	Apurinic/Apyrimidinic Endodeoxyribonuclease 1	15.1388						APEX1	15.1388
LBP	Lipopolysaccharide Binding Protein	15.1386						LBP	15.1386
STAT5B	Signal Transducer And Activator Of Transcription 5B	15.1298						STAT5B	15.1298
TRPC6	Transient Receptor Potential Cation Channel Subfamily C Member 6	15.1126						TRPC6	15.1126
TLR5	Toll Like Receptor 5	15.1023						TLR5	15.1023
ATP12A	ATPase H+/K+ Transporting Non-Gastric Alpha2 Subunit	15.0998						ATP12A	15.0998
CMA1	Chymase 1	15.0713						CMA1	15.0713
MYH6	Myosin Heavy Chain 6	15.0522						MYH6	15.0522
CDKN2A	Cyclin Dependent Kinase Inhibitor 2A	15.0358						CDKN2A	15.0358
NDUFAF6	NADH:Ubiquinone Oxidoreductase Complex Assembly Factor 6	14.9876						NDUFAF6	14.9876
CHGA	Chromogranin A	14.9782						CHGA	14.9782
KRT19	Keratin 19	14.902						KRT19	14.902
PKD2	Polycystin 2, Transient Receptor Potential Cation Channel	14.8728						PKD2	14.8728
TAC1	Tachykinin Precursor 1	14.866						TAC1	14.866
HTR2A	5-Hydroxytryptamine Receptor 2A	14.8561						HTR2A	14.8561
RBPJ	Recombination Signal Binding Protein For Immunoglobulin Kappa J Region	14.8184						RBPJ	14.8184
ANO1	Anoctamin 1	14.7788						ANO1	14.7788
IFT172	Intraflagellar Transport 172	14.7551						IFT172	14.7551
DLL4	Delta Like Canonical Notch Ligand 4	14.7421						DLL4	14.7421
IL12RB1	Interleukin 12 Receptor Subunit Beta 1	14.7037						IL12RB1	14.7037
BCL2	BCL2 Apoptosis Regulator	14.6887						BCL2	14.6887
CD8A	CD8a Molecule	14.6541						CD8A	14.6541
LTF	Lactotransferrin	14.6529						LTF	14.6529
HSPA5	Heat Shock Protein Family A (Hsp70) Member 5	14.6289						HSPA5	14.6289
EGR1	Early Growth Response 1	14.5969						EGR1	14.5969
BPI	Bactericidal Permeability Increasing Protein	14.5959						BPI	14.5959
TEK	TEK Receptor Tyrosine Kinase	14.5792						TEK	14.5792
ADCY10	Adenylate Cyclase 10	14.5724						ADCY10	14.5724
EPX	Eosinophil Peroxidase	14.5534						EPX	14.5534
HSPA1A	Heat Shock Protein Family A (Hsp70) Member 1A	14.5447						HSPA1A	14.5447
TBX20	T-Box Transcription Factor 20	14.5433						TBX20	14.5433
IGF2	Insulin Like Growth Factor 2	14.5418						IGF2	14.5418
HYDIN	HYDIN Axonemal Central Pair Apparatus Protein	14.503						HYDIN	14.503
FLT1	Fms Related Receptor Tyrosine Kinase 1	14.4814						FLT1	14.4814
TNFRSF1B	TNF Receptor Superfamily Member 1B	14.4582						TNFRSF1B	14.4582
SPPL2C	Signal Peptide Peptidase Like 2C	14.4302						SPPL2C	14.4302
GJA5	Gap Junction Protein Alpha 5	14.4171						GJA5	14.4171
PPARA	Peroxisome Proliferator Activated Receptor Alpha	14.3726						PPARA	14.3726
CD44	CD44 Molecule (Indian Blood Group)	14.3596						CD44	14.3596
WDR35	WD Repeat Domain 35	14.3117						WDR35	14.3117
EDN3	Endothelin 3	14.3002						EDN3	14.3002
KCNN4	Potassium Calcium-Activated Channel Subfamily N Member 4	14.2896						KCNN4	14.2896
PTK2	Protein Tyrosine Kinase 2	14.28						PTK2	14.28
IL13RA2	Interleukin 13 Receptor Subunit Alpha 2	14.2753						IL13RA2	14.2753
SYP	Synaptophysin	14.2498						SYP	14.2498
SGCB	Sarcoglycan Beta	14.2183						SGCB	14.2183
ANGPT2	Angiopoietin 2	14.1725						ANGPT2	14.1725
TGIF1	TGFB Induced Factor Homeobox 1	14.1681						TGIF1	14.1681
ACTA1	Actin Alpha 1, Skeletal Muscle	14.1524						ACTA1	14.1524
MIR221	MicroRNA 221	14.1454						MIR221	14.1454
CYCS	Cytochrome C, Somatic	14.1428						CYCS	14.1428
NOS1	Nitric Oxide Synthase 1	14.1321						NOS1	14.1321
SGK1	Serum/Glucocorticoid Regulated Kinase 1	14.1293						SGK1	14.1293
ANXA2	Annexin A2	14.1215						ANXA2	14.1215
HSPD1	Heat Shock Protein Family D (Hsp60) Member 1	14.1208						HSPD1	14.1208
MDM2	MDM2 Proto-Oncogene	14.0866						MDM2	14.0866
HSPA8	Heat Shock Protein Family A (Hsp70) Member 8	14.0849						HSPA8	14.0849
NBAS	NBAS Subunit Of NRZ Tethering Complex	14.0836						NBAS	14.0836
BLOC1S6	Biogenesis Of Lysosomal Organelles Complex 1 Subunit 6	14.0801						BLOC1S6	14.0801
IQCB1	IQ Motif Containing B1	14.0552						IQCB1	14.0552
HAMP	Hepcidin Antimicrobial Peptide	14.0357						HAMP	14.0357
GZMB	Granzyme B	14.0058						GZMB	14.0058
BMPR1A	Bone Morphogenetic Protein Receptor Type 1A	14.0048						BMPR1A	14.0048
SERPINE2	Serpin Family E Member 2	13.9928						SERPINE2	13.9928
SST	Somatostatin	13.976						SST	13.976
CASP8	Caspase 8	13.9675						CASP8	13.9675
EPAS1	Endothelial PAS Domain Protein 1	13.946						EPAS1	13.946
ACTB	Actin Beta	13.9352						ACTB	13.9352
ATM	ATM Serine/Threonine Kinase	13.8523						ATM	13.8523
CERS1	Ceramide Synthase 1	13.8416						CERS1	13.8416
AFP	Alpha Fetoprotein	13.836						AFP	13.836
PCNA	Proliferating Cell Nuclear Antigen	13.8045						PCNA	13.8045
TLR3	Toll Like Receptor 3	13.7935						TLR3	13.7935
HSPB1	Heat Shock Protein Family B (Small) Member 1	13.7803						HSPB1	13.7803
MKKS	McKusick-Kaufman Syndrome	13.7798						MKKS	13.7798
RELA	RELA Proto-Oncogene, NF-KB Subunit	13.771						RELA	13.771
BMPR1B	Bone Morphogenetic Protein Receptor Type 1B	13.7554						BMPR1B	13.7554
TMCO1	Transmembrane And Coiled-Coil Domains 1	13.7519						TMCO1	13.7519
ATF6	Activating Transcription Factor 6	13.7475						ATF6	13.7475
ANKRD1	Ankyrin Repeat Domain 1	13.7367						ANKRD1	13.7367
BAX	BCL2 Associated X, Apoptosis Regulator	13.7212						BAX	13.7212
CLCN5	Chloride Voltage-Gated Channel 5	13.6285						CLCN5	13.6285
MIR142	MicroRNA 142	13.6214						MIR142	13.6214
VCP	Valosin Containing Protein	13.6128						VCP	13.6128
APOH	Apolipoprotein H	13.6082						APOH	13.6082
MYC	MYC Proto-Oncogene, BHLH Transcription Factor	13.6064						MYC	13.6064
PECAM1	Platelet And Endothelial Cell Adhesion Molecule 1	13.6029						PECAM1	13.6029
LAMA3	Laminin Subunit Alpha 3	13.5997						LAMA3	13.5997
MIR34C	MicroRNA 34c	13.5702						MIR34C	13.5702
MT-CO1	Mitochondrially Encoded Cytochrome C Oxidase I	13.5521						MT-CO1	13.5521
ADAM33	ADAM Metallopeptidase Domain 33	13.5446						ADAM33	13.5446
KIF7	Kinesin Family Member 7	13.524						KIF7	13.524
PNPLA3	Patatin Like Phospholipase Domain Containing 3	13.5238						PNPLA3	13.5238
XRCC1	X-Ray Repair Cross Complementing 1	13.4911						XRCC1	13.4911
TIMP3	TIMP Metallopeptidase Inhibitor 3	13.4802						TIMP3	13.4802
DMBT1	Deleted In Malignant Brain Tumors 1	13.4711						DMBT1	13.4711
MIR223	MicroRNA 223	13.4632						MIR223	13.4632
HTR2B	5-Hydroxytryptamine Receptor 2B	13.4501						HTR2B	13.4501
ALK	ALK Receptor Tyrosine Kinase	13.4482						ALK	13.4482
TCTN1	Tectonic Family Member 1	13.4387						TCTN1	13.4387
DYNC2H1	Dynein Cytoplasmic 2 Heavy Chain 1	13.4333						DYNC2H1	13.4333
GJB2	Gap Junction Protein Beta 2	13.4275						GJB2	13.4275
IFT140	Intraflagellar Transport 140	13.426						IFT140	13.426
COL18A1	Collagen Type XVIII Alpha 1 Chain	13.3874						COL18A1	13.3874
G6PC3	Glucose-6-Phosphatase Catalytic Subunit 3	13.3818						G6PC3	13.3818
CANX	Calnexin	13.3692						CANX	13.3692
CYP2D6	Cytochrome P450 Family 2 Subfamily D Member 6	13.3425						CYP2D6	13.3425
PGF	Placental Growth Factor	13.3336						PGF	13.3336
TGM1	Transglutaminase 1	13.2939						TGM1	13.2939
IL3	Interleukin 3	13.2513						IL3	13.2513
IFNL3	Interferon Lambda 3	13.2422						IFNL3	13.2422
LIPA	Lipase A, Lysosomal Acid Type	13.2419						LIPA	13.2419
ESR1	Estrogen Receptor 1	13.2237						ESR1	13.2237
CYBB	Cytochrome B-245 Beta Chain	13.2187						CYBB	13.2187
ARHGAP31	Rho GTPase Activating Protein 31	13.2127						ARHGAP31	13.2127
CD209	CD209 Molecule	13.1845						CD209	13.1845
TNFSF11	TNF Superfamily Member 11	13.1625						TNFSF11	13.1625
RBP4	Retinol Binding Protein 4	13.1404						RBP4	13.1404
CHUK	Component Of Inhibitor Of Nuclear Factor Kappa B Kinase Complex	13.1333						CHUK	13.1333
BLOC1S5	Biogenesis Of Lysosomal Organelles Complex 1 Subunit 5	13.0811						BLOC1S5	13.0811
ARSB	Arylsulfatase B	13.0704						ARSB	13.0704
DNASE1	Deoxyribonuclease 1	13.0655						DNASE1	13.0655
CREB1	CAMP Responsive Element Binding Protein 1	13.0623						CREB1	13.0623
CHRM3	Cholinergic Receptor Muscarinic 3	13.0513						CHRM3	13.0513
PTGS1	Prostaglandin-Endoperoxide Synthase 1	12.9951						PTGS1	12.9951
IL17F	Interleukin 17F	12.9951						IL17F	12.9951
UTS2	Urotensin 2	12.9269						UTS2	12.9269
LPL	Lipoprotein Lipase	12.9264						LPL	12.9264
GAPDH	Glyceraldehyde-3-Phosphate Dehydrogenase	12.9219						GAPDH	12.9219
MALAT1	Metastasis Associated Lung Adenocarcinoma Transcript 1	12.9197						MALAT1	12.9197
ATP8B1	ATPase Phospholipid Transporting 8B1	12.9004						ATP8B1	12.9004
CD79A	CD79a Molecule	12.8986						CD79A	12.8986
IFNA2	Interferon Alpha 2	12.8863						IFNA2	12.8863
CYP2C9	Cytochrome P450 Family 2 Subfamily C Member 9	12.8642						CYP2C9	12.8642
MB	Myoglobin	12.833						MB	12.833
KCNQ1	Potassium Voltage-Gated Channel Subfamily Q Member 1	12.8205						KCNQ1	12.8205
AHI1	Abelson Helper Integration Site 1	12.812						AHI1	12.812
C3	Complement C3	12.8116						C3	12.8116
KL	Klotho	12.8052						KL	12.8052
LCN2	Lipocalin 2	12.804						LCN2	12.804
BLOC1S3	Biogenesis Of Lysosomal Organelles Complex 1 Subunit 3	12.796						BLOC1S3	12.796
SP1	Sp1 Transcription Factor	12.7927						SP1	12.7927
P2RX7	Purinergic Receptor P2X 7	12.7874						P2RX7	12.7874
NRAS	NRAS Proto-Oncogene, GTPase	12.7521						NRAS	12.7521
CLCN3	Chloride Voltage-Gated Channel 3	12.7347						CLCN3	12.7347
PF4	Platelet Factor 4	12.6939						PF4	12.6939
GSR	Glutathione-Disulfide Reductase	12.6904						GSR	12.6904
MIR29C	MicroRNA 29c	12.663						MIR29C	12.663
MMP14	Matrix Metallopeptidase 14	12.641						MMP14	12.641
MIR144	MicroRNA 144	12.6384						MIR144	12.6384
TRAF3IP1	TRAF3 Interacting Protein 1	12.6275						TRAF3IP1	12.6275
IFT122	Intraflagellar Transport 122	12.6254						IFT122	12.6254
IFT80	Intraflagellar Transport 80	12.6143						IFT80	12.6143
PARP1	Poly(ADP-Ribose) Polymerase 1	12.614						PARP1	12.614
LOC111674464	CFTR Intron 1 Enhancer	12.605						LOC111674464	12.605
MIR125A	MicroRNA 125a	12.59						MIR125A	12.59
ANXA1	Annexin A1	12.5876						ANXA1	12.5876
DNAH5	Dynein Axonemal Heavy Chain 5	12.5806						DNAH5	12.5806
GUSB	Glucuronidase Beta	12.5648						GUSB	12.5648
PDPN	Podoplanin	12.5016						PDPN	12.5016
ITGA3	Integrin Subunit Alpha 3	12.4881						ITGA3	12.4881
MIR146A	MicroRNA 146a	12.4855						MIR146A	12.4855
IL15	Interleukin 15	12.4797						IL15	12.4797
TWIST1	Twist Family BHLH Transcription Factor 1	12.4557						TWIST1	12.4557
FLNA	Filamin A	12.4379						FLNA	12.4379
P2RY2	Purinergic Receptor P2Y2	12.4314						P2RY2	12.4314
SLC40A1	Solute Carrier Family 40 Member 1	12.4308						SLC40A1	12.4308
CXCL11	C-X-C Motif Chemokine Ligand 11	12.427						CXCL11	12.427
SLC9A3R2	SLC9A3 Regulator 2	12.4153						SLC9A3R2	12.4153
ENTPD1	Ectonucleoside Triphosphate Diphosphohydrolase 1	12.4141						ENTPD1	12.4141
IFT43	Intraflagellar Transport 43	12.4044						IFT43	12.4044
MKI67	Marker Of Proliferation Ki-67	12.4022						MKI67	12.4022
TGM2	Transglutaminase 2	12.379						TGM2	12.379
HDAC9	Histone Deacetylase 9	12.3762						HDAC9	12.3762
SOCS1	Suppressor Of Cytokine Signaling 1	12.3443						SOCS1	12.3443
DCDC2	Doublecortin Domain Containing 2	12.3377						DCDC2	12.3377
BLOC1S5-TXNDC5	BLOC1S5-TXNDC5 Readthrough (NMD Candidate)	12.3362						BLOC1S5-TXNDC5	12.3362
PROS1	Protein S	12.3339						PROS1	12.3339
FOXP3	Forkhead Box P3	12.3318						FOXP3	12.3318
TNFSF10	TNF Superfamily Member 10	12.3309						TNFSF10	12.3309
SETD2	SET Domain Containing 2, Histone Lysine Methyltransferase	12.2887						SETD2	12.2887
RET	Ret Proto-Oncogene	12.2733						RET	12.2733
HBG2	Hemoglobin Subunit Gamma 2	12.2717						HBG2	12.2717
DOCK6	Dedicator Of Cytokinesis 6	12.2631						DOCK6	12.2631
CYBA	Cytochrome B-245 Alpha Chain	12.25						CYBA	12.25
CST3	Cystatin C	12.2199						CST3	12.2199
PRKACA	Protein Kinase CAMP-Activated Catalytic Subunit Alpha	12.2192						PRKACA	12.2192
DAB2	DAB Adaptor Protein 2	12.2063						DAB2	12.2063
PIEZO2	Piezo Type Mechanosensitive Ion Channel Component 2	12.2046						PIEZO2	12.2046
PDCD1	Programmed Cell Death 1	12.1947						PDCD1	12.1947
TGFBR3	Transforming Growth Factor Beta Receptor 3	12.1862
FGB	Fibrinogen Beta Chain	12.1814
PLAUR	Plasminogen Activator, Urokinase Receptor	12.1725
CCR1	C-C Motif Chemokine Receptor 1	12.1609
TXN	Thioredoxin	12.1426
CHAT	Choline O-Acetyltransferase	12.141
HABP2	Hyaluronan Binding Protein 2	12.1036
MMP13	Matrix Metallopeptidase 13	12.087
CLCN2	Chloride Voltage-Gated Channel 2	12.0803
TP63	Tumor Protein P63	12.0686
NOTCH3	Notch Receptor 3	12.054
PRKCD	Protein Kinase C Delta	12.0497
VEGFC	Vascular Endothelial Growth Factor C	12.045
PTGIR	Prostaglandin I2 Receptor	12.031
MIR338	MicroRNA 338	12.0292
LOC111674466	DNase I Hypersensitive Site -20.9 Kb Upstream Of CFTR	12.0278
CDC42	Cell Division Cycle 42	12.02
ENO2	Enolase 2	12.0086
OAS1	2'-5'-Oligoadenylate Synthetase 1	11.9838
TERF1	Telomeric Repeat Binding Factor 1	11.9412
TAP1	Transporter 1, ATP Binding Cassette Subfamily B Member	11.9015
BBS10	Bardet-Biedl Syndrome 10	11.8952
CHIT1	Chitinase 1	11.8881
TTR	Transthyretin	11.8565
PDE4D	Phosphodiesterase 4D	11.7732
IREB2	Iron Responsive Element Binding Protein 2	11.7614
SLC9A3	Solute Carrier Family 9 Member A3	11.7529
AFF4	AF4/FMR2 Family Member 4	11.7233
EDN2	Endothelin 2	11.7216
MYH11	Myosin Heavy Chain 11	11.7043
NFKBIA	NFKB Inhibitor Alpha	11.7019
APC	APC Regulator Of WNT Signaling Pathway	11.7007
ROCK1	Rho Associated Coiled-Coil Containing Protein Kinase 1	11.6961
ARL13B	ADP Ribosylation Factor Like GTPase 13B	11.6794
LOC111674470	DNase I Hypersensitive Region 15.6 Kb Downstream Of CFTR	11.6637
IL2RB	Interleukin 2 Receptor Subunit Beta	11.6607
IL4R	Interleukin 4 Receptor	11.6507
LPO	Lactoperoxidase	11.6384
FGFR2	Fibroblast Growth Factor Receptor 2	11.619
MPI	Mannose Phosphate Isomerase	11.613
PGR	Progesterone Receptor	11.5887
GATA2	GATA Binding Protein 2	11.5815
CD86	CD86 Molecule	11.5794
TLL1	Tolloid Like 1	11.5462
CDKN1B	Cyclin Dependent Kinase Inhibitor 1B	11.5393
STUB1	STIP1 Homology And U-Box Containing Protein 1	11.5286
DZIP1L	DAZ Interacting Zinc Finger Protein 1 Like	11.5208
MUC4	Mucin 4, Cell Surface Associated	11.5121
GHRL	Ghrelin And Obestatin Prepropeptide	11.4968
IRF1	Interferon Regulatory Factor 1	11.4827
EVC2	EvC Ciliary Complex Subunit 2	11.4823
LOC113633877	CFTR Intron 19 DNase I Hypersensitive Site	11.4792
FABP3	Fatty Acid Binding Protein 3	11.4724
FARSB	Phenylalanyl-TRNA Synthetase Subunit Beta	11.4661
GLIS2	GLIS Family Zinc Finger 2	11.4544
VDAC1	Voltage Dependent Anion Channel 1	11.4525
BGLAP	Bone Gamma-Carboxyglutamate Protein	11.4514
FOS	Fos Proto-Oncogene, AP-1 Transcription Factor Subunit	11.449
CCL7	C-C Motif Chemokine Ligand 7	11.4337
SCN5A	Sodium Voltage-Gated Channel Alpha Subunit 5	11.4117
MUSK	Muscle Associated Receptor Tyrosine Kinase	11.3747
GOPC	Golgi Associated PDZ And Coiled-Coil Motif Containing	11.3649
FOXM1	Forkhead Box M1	11.3578
AREG	Amphiregulin	11.3462
EPRS1	Glutamyl-Prolyl-TRNA Synthetase 1	11.3363
GLIS3	GLIS Family Zinc Finger 3	11.328
TRPV1	Transient Receptor Potential Cation Channel Subfamily V Member 1	11.3114
TLR1	Toll Like Receptor 1	11.3096
HMGA2	High Mobility Group AT-Hook 2	11.2964
CEP120	Centrosomal Protein 120	11.2896
PLA2G2A	Phospholipase A2 Group IIA	11.2886
SERPINF2	Serpin Family F Member 2	11.2809
IL1RL1	Interleukin 1 Receptor Like 1	11.2667
WDPCP	WD Repeat Containing Planar Cell Polarity Effector	11.2639
MT-CO2	Mitochondrially Encoded Cytochrome C Oxidase II	11.1982
CASR	Calcium Sensing Receptor	11.1955
ECE1	Endothelin Converting Enzyme 1	11.1924
SDCCAG8	SHH Signaling And Ciliogenesis Regulator SDCCAG8	11.1875
SPHK1	Sphingosine Kinase 1	11.1824
DDAH1	Dimethylarginine Dimethylaminohydrolase 1	11.1743
LEPQTL1	Leptin, Serum Levels Of	11.172
COPA	COPI Coat Complex Subunit Alpha	11.1538
CA4	Carbonic Anhydrase 4	11.1532
SLC26A9	Solute Carrier Family 26 Member 9	11.1411
LOC111674471	DNase I Hypersensitive Region 5.4 To 7.4 Kb Downstream Of CFTR	11.1355
PSMA4	Proteasome 20S Subunit Alpha 4	11.124
FOXJ1	Forkhead Box J1	11.1185
TCTN3	Tectonic Family Member 3	11.1179
PTCH1	Patched 1	11.1077
MIR222	MicroRNA 222	11.0842
SOCS3	Suppressor Of Cytokine Signaling 3	11.0801
MUC2	Mucin 2, Oligomeric Mucus/Gel-Forming	11.0651
GUCY2C	Guanylate Cyclase 2C	11.0411
DERL1	Derlin 1	11.0401
IGF1R	Insulin Like Growth Factor 1 Receptor	11.0381
PSMC4	Proteasome 26S Subunit, ATPase 4	11.0071
RPS27A	Ribosomal Protein S27a	10.9822
LEPR	Leptin Receptor	10.9779
YAP1	Yes1 Associated Transcriptional Regulator	10.9525
CCL20	C-C Motif Chemokine Ligand 20	10.9454
XBP1	X-Box Binding Protein 1	10.9395
AQP1	Aquaporin 1 (Colton Blood Group)	10.9281
CEBPB	CCAAT Enhancer Binding Protein Beta	10.9168
BRCA2	BRCA2 DNA Repair Associated	10.9107
VTN	Vitronectin	10.9096
SNAI2	Snail Family Transcriptional Repressor 2	10.9
COX5A	Cytochrome C Oxidase Subunit 5A	10.8995
MIR122	MicroRNA 122	10.8994
TMEM237	Transmembrane Protein 237	10.8946
TNFRSF11B	TNF Receptor Superfamily Member 11b	10.8781
NFU1	NFU1 Iron-Sulfur Cluster Scaffold	10.8744
NPHP3-ACAD11	NPHP3-ACAD11 Readthrough (NMD Candidate)	10.8667
EOGT	EGF Domain Specific O-Linked N-Acetylglucosamine Transferase	10.8454
PROC	Protein C, Inactivator Of Coagulation Factors Va And VIIIa	10.8446
EFHC1	EF-Hand Domain Containing 1	10.8295
MIR200C	MicroRNA 200c	10.8273
ZIC3	Zic Family Member 3	10.8216
MASP2	Mannan Binding Lectin Serine Peptidase 2	10.8186
SETBP1	SET Binding Protein 1	10.8178
ITGB1	Integrin Subunit Beta 1	10.8149
VHL	Von Hippel-Lindau Tumor Suppressor	10.8019
TMEM107	Transmembrane Protein 107	10.7837
ZFPM2-AS1	ZFPM2 Antisense RNA 1	10.7736
CLEC7A	C-Type Lectin Domain Containing 7A	10.7455
CYP11B2	Cytochrome P450 Family 11 Subfamily B Member 2	10.7417
HTR1B	5-Hydroxytryptamine Receptor 1B	10.7229
MME	Membrane Metalloendopeptidase	10.7207
ABCC9	ATP Binding Cassette Subfamily C Member 9	10.7207
TPM1	Tropomyosin 1	10.6981
MYD88	MYD88 Innate Immune Signal Transduction Adaptor	10.6891
DPP4	Dipeptidyl Peptidase 4	10.6856
FGF23	Fibroblast Growth Factor 23	10.683
KRT20	Keratin 20	10.6809
EP300	E1A Binding Protein P300	10.6579
BLMH	Bleomycin Hydrolase	10.6535
CYP1B1	Cytochrome P450 Family 1 Subfamily B Member 1	10.6426
IL22	Interleukin 22	10.6425
HLA-DPA1	Major Histocompatibility Complex, Class II, DP Alpha 1	10.6278
TYMP	Thymidine Phosphorylase	10.6257
TMEM138	Transmembrane Protein 138	10.6125
CRYAB	Crystallin Alpha B	10.6113
NPY	Neuropeptide Y	10.6044
CBL	Cbl Proto-Oncogene	10.5948
CX3CR1	C-X3-C Motif Chemokine Receptor 1	10.5795
SIGLEC5	Sialic Acid Binding Ig Like Lectin 5	10.5783
NPPC	Natriuretic Peptide C	10.5618
BSG	Basigin (Ok Blood Group)	10.5583
CADM1	Cell Adhesion Molecule 1	10.5552
STING1	Stimulator Of Interferon Response CGAMP Interactor 1	10.5513
CLCN6	Chloride Voltage-Gated Channel 6	10.5386
SOX9	SRY-Box Transcription Factor 9	10.5326
BBS1	Bardet-Biedl Syndrome 1	10.5271
DEFB103B	Defensin Beta 103B	10.5248
LOC111674474	DNase I Hypersensitive Site In Intron 10c Of CFTR	10.5198
MIR150	MicroRNA 150	10.511
EZH2	Enhancer Of Zeste 2 Polycomb Repressive Complex 2 Subunit	10.5071
LOC111674473	DNase I Hypersensitive Sites In Intron 10ab Of CFTR	10.5019
PIK3C2A	Phosphatidylinositol-4-Phosphate 3-Kinase Catalytic Subunit Type 2 Alpha	10.4827
SLC25A13	Solute Carrier Family 25 Member 13	10.4826
CDH2	Cadherin 2	10.4739
CPLANE1	Ciliogenesis And Planar Polarity Effector 1	10.4638
MLXIPL	MLX Interacting Protein Like	10.4584
PRG2	Proteoglycan 2, Pro Eosinophil Major Basic Protein	10.4554
IFNB1	Interferon Beta 1	10.4441
IL16	Interleukin 16	10.4436
CCDC65	Coiled-Coil Domain Containing 65	10.4141
UMOD	Uromodulin	10.3883
CEP164	Centrosomal Protein 164	10.3783
VCL	Vinculin	10.3773
XPNPEP3	X-Prolyl Aminopeptidase 3	10.3713
RPS6KB1	Ribosomal Protein S6 Kinase B1	10.3659
LIMK1	LIM Domain Kinase 1	10.3561
PLOD1	Procollagen-Lysine,2-Oxoglutarate 5-Dioxygenase 1	10.3533
RACK1	Receptor For Activated C Kinase 1	10.3351
ABCA1	ATP Binding Cassette Subfamily A Member 1	10.314
MYBPC3	Myosin Binding Protein C3	10.3096
DNAJC5	DnaJ Heat Shock Protein Family (Hsp40) Member C5	10.2973
ALDH2	Aldehyde Dehydrogenase 2 Family Member	10.2752
IL6R	Interleukin 6 Receptor	10.2737
SH2B3	SH2B Adaptor Protein 3	10.2704
RETN	Resistin	10.268
ZMPSTE24	Zinc Metallopeptidase STE24	10.2653
RPGRIP1	RPGR Interacting Protein 1	10.2547
CD163	CD163 Molecule	10.2532
ZEB2	Zinc Finger E-Box Binding Homeobox 2	10.2477
HLA-DQA1	Major Histocompatibility Complex, Class II, DQ Alpha 1	10.2453
WWTR1	WW Domain Containing Transcription Regulator 1	10.2375
BDNF	Brain Derived Neurotrophic Factor	10.2369
IL1RAPL2	Interleukin 1 Receptor Accessory Protein Like 2	10.2341
PSMD12	Proteasome 26S Subunit, Non-ATPase 12	10.23
TAGLN	Transgelin	10.2214
TRPC1	Transient Receptor Potential Cation Channel Subfamily C Member 1	10.2069
XRCC3	X-Ray Repair Cross Complementing 3	10.202
TRIM21	Tripartite Motif Containing 21	10.1984
MUC6	Mucin 6, Oligomeric Mucus/Gel-Forming	10.1889
ITGAV	Integrin Subunit Alpha V	10.1855
PON1	Paraoxonase 1	10.1775
SLC34A1	Solute Carrier Family 34 Member 1	10.1716
LZTR1	Leucine Zipper Like Transcription Regulator 1	10.1704
MYO5A	Myosin VA	10.1572
MIRLET7B	MicroRNA Let-7b	10.1245
LOC111674476	CFTR -35 Kb Upstream Enhancer	10.0985
CEACAM3	CEA Cell Adhesion Molecule 3	10.0864
LPCAT1	Lysophosphatidylcholine Acyltransferase 1	10.0759
WFDC2	WAP Four-Disulfide Core Domain 2	10.0709
DDR2	Discoidin Domain Receptor Tyrosine Kinase 2	10.0691
SLC2A1	Solute Carrier Family 2 Member 1	10.0656
PSMC6	Proteasome 26S Subunit, ATPase 6	10.0647
ATP4A	ATPase H+/K+ Transporting Subunit Alpha	10.0628
PRKG2	Protein Kinase CGMP-Dependent 2	10.0381
MAP3K7	Mitogen-Activated Protein Kinase Kinase Kinase 7	10.0364
MIR185	MicroRNA 185	10.0336
FGFR3	Fibroblast Growth Factor Receptor 3	10.0246
MECP2	Methyl-CpG Binding Protein 2	10.009
LOC111674478	CFTR -44 Kb Upstream Enhancer	10.0041
CEP41	Centrosomal Protein 41	10.0034
ADAM17	ADAM Metallopeptidase Domain 17	9.99544
WNT5A	Wnt Family Member 5A	9.99431
ACTRT3	Actin Related Protein T3	9.99037
MIR708	MicroRNA 708	9.98504
F8	Coagulation Factor VIII	9.98198
CBS	Cystathionine Beta-Synthase	9.97139
SMARCA4	SWI/SNF Related, Matrix Associated, Actin Dependent Regulator Of Chromatin, Subfamily A, Member 4	9.95617
MIR143	MicroRNA 143	9.95037
AQP3	Aquaporin 3 (Gill Blood Group)	9.95006
FLNC	Filamin C	9.94451
MEN1	Menin 1	9.94298
IL11	Interleukin 11	9.93792
VPS45	Vacuolar Protein Sorting 45 Homolog	9.93224
C4A	Complement C4A (Rodgers Blood Group)	9.92439
FGF1	Fibroblast Growth Factor 1	9.91599
RYR2	Ryanodine Receptor 2	9.91306
PRKN	Parkin RBR E3 Ubiquitin Protein Ligase	9.91263
CYP1A2	Cytochrome P450 Family 1 Subfamily A Member 2	9.91214
MT-CO3	Mitochondrially Encoded Cytochrome C Oxidase III	9.8992
ROCK2	Rho Associated Coiled-Coil Containing Protein Kinase 2	9.8922
ZEB1	Zinc Finger E-Box Binding Homeobox 1	9.88707
TNFSF13B	TNF Superfamily Member 13b	9.87752
BRD4	Bromodomain Containing 4	9.85147
CEP55	Centrosomal Protein 55	9.84273
APLN	Apelin	9.84238
MIR15A	MicroRNA 15a	9.83562
PLA2G6	Phospholipase A2 Group VI	9.80815
CALB2	Calbindin 2	9.80719
IFNGR2	Interferon Gamma Receptor 2	9.79426
HLA-C	Major Histocompatibility Complex, Class I, C	9.78506
CDH5	Cadherin 5	9.78408
SLC7A7	Solute Carrier Family 7 Member 7	9.7712
HBEGF	Heparin Binding EGF Like Growth Factor	9.77104
ASCC1	Activating Signal Cointegrator 1 Complex Subunit 1	9.76199
LOC111674465	DNase I Hypersensitive Site -80 Kb Upstream Of CFTR	9.75189
MIR93	MicroRNA 93	9.74433
PPP1CB	Protein Phosphatase 1 Catalytic Subunit Beta	9.74097
LOC111674467	CFTR Intron 20 Enhancer	9.73844
BCL2L1	BCL2 Like 1	9.73667
ILK	Integrin Linked Kinase	9.73376
C12orf29	Chromosome 12 Open Reading Frame 29	9.71417
ID1	Inhibitor Of DNA Binding 1, HLH Protein	9.70848
KIAA0586	KIAA0586	9.70478
PRL	Prolactin	9.70298
DDIT3	DNA Damage Inducible Transcript 3	9.69952
LNX1	Ligand Of Numb-Protein X 1	9.69022
ITGB3	Integrin Subunit Beta 3	9.67357
MSN	Moesin	9.64644
CYP2A6	Cytochrome P450 Family 2 Subfamily A Member 6	9.64165
CREBBP	CREB Binding Protein	9.63473
NPM1	Nucleophosmin 1	9.62848
TPH1	Tryptophan Hydroxylase 1	9.62495
CTC1	CST Telomere Replication Complex Component 1	9.61345
SREBF1	Sterol Regulatory Element Binding Transcription Factor 1	9.61193
TPO	Thyroid Peroxidase	9.59772
IFRD1	Interferon Related Developmental Regulator 1	9.58768
TUG1	Taurine Up-Regulated 1	9.58131
IL23R	Interleukin 23 Receptor	9.57804
UBC	Ubiquitin C	9.57432
S1PR3	Sphingosine-1-Phosphate Receptor 3	9.56535
IL7	Interleukin 7	9.5445
TCIRG1	T Cell Immune Regulator 1, ATPase H+ Transporting V0 Subunit A3	9.49576
MAPK10	Mitogen-Activated Protein Kinase 10	9.49412
OGG1	8-Oxoguanine DNA Glycosylase	9.49072
CX3CL1	C-X3-C Motif Chemokine Ligand 1	9.49057
MIR200A	MicroRNA 200a	9.4877
TNFRSF6B	TNF Receptor Superfamily Member 6b	9.48112
LTBP2	Latent Transforming Growth Factor Beta Binding Protein 2	9.45637
PRKAG2	Protein Kinase AMP-Activated Non-Catalytic Subunit Gamma 2	9.45331
NQO1	NAD(P)H Quinone Dehydrogenase 1	9.45247
ACVR1	Activin A Receptor Type 1	9.44487
NCF2	Neutrophil Cytosolic Factor 2	9.42344
C12orf60	Chromosome 12 Open Reading Frame 60	9.4094
ASCL1	Achaete-Scute Family BHLH Transcription Factor 1	9.40917
LOC111674479	CFTR +36.6 Kb Downstream Enhancer	9.40671
AVP	Arginine Vasopressin	9.40182
MIR27B	MicroRNA 27b	9.40037
MICA	MHC Class I Polypeptide-Related Sequence A	9.39947
CCN1	Cellular Communication Network Factor 1	9.38733
AP3D1	Adaptor Related Protein Complex 3 Subunit Delta 1	9.38651
BBS4	Bardet-Biedl Syndrome 4	9.36995
AHSP	Alpha Hemoglobin Stabilizing Protein	9.36509
CYSLTR1	Cysteinyl Leukotriene Receptor 1	9.36506
GUCA2A	Guanylate Cyclase Activator 2A	9.35404
NEK1	NIMA Related Kinase 1	9.34741
PRSS8	Serine Protease 8	9.34134
MIR409	MicroRNA 409	9.32268
ADORA1	Adenosine A1 Receptor	9.31272
TIMP4	TIMP Metallopeptidase Inhibitor 4	9.28618
CYP3A4	Cytochrome P450 Family 3 Subfamily A Member 4	9.28602
HSPA1B	Heat Shock Protein Family A (Hsp70) Member 1B	9.27896
FADD	Fas Associated Via Death Domain	9.27855
RCBTB1	RCC1 And BTB Domain Containing Protein 1	9.27525
MAPT	Microtubule Associated Protein Tau	9.25802
SLC4A4	Solute Carrier Family 4 Member 4	9.25003
DYNC2I1	Dynein 2 Intermediate Chain 1	9.23507
MIR22	MicroRNA 22	9.22333
CEACAM5	CEA Cell Adhesion Molecule 5	9.20761
PTGER4	Prostaglandin E Receptor 4	9.20483
SDC1	Syndecan 1	9.20208
MYO5B	Myosin VB	9.19056
NME1	NME/NM23 Nucleoside Diphosphate Kinase 1	9.18867
RNF5	Ring Finger Protein 5	9.18195
IL6ST	Interleukin 6 Cytokine Family Signal Transducer	9.17541
SELL	Selectin L	9.17269
CLEC12A	C-Type Lectin Domain Family 12 Member A	9.16982
CD69	CD69 Molecule	9.15966
FOXO3	Forkhead Box O3	9.15735
SUFU	SUFU Negative Regulator Of Hedgehog Signaling	9.12305
LOC113523647	CFTR +21.5 Kb DNase I Hypersensitive Site	9.11989
CEP83	Centrosomal Protein 83	9.11737
ADSS1	Adenylosuccinate Synthase 1	9.09704
ACTN2	Actinin Alpha 2	9.094
FLNB	Filamin B	9.08848
TNFSF12	TNF Superfamily Member 12	9.08788
LOC108491823	CTTNBP2 Intron Enhancer-Blocking Element 7-1-1	9.08578
GSK3B	Glycogen Synthase Kinase 3 Beta	9.07789
APOB	Apolipoprotein B	9.0751
FURIN	Furin, Paired Basic Amino Acid Cleaving Enzyme	9.06945
ATP2A2	ATPase Sarcoplasmic/Endoplasmic Reticulum Ca2+ Transporting 2	9.06657
NF2	Neurofibromin 2	9.06008
HSPE1	Heat Shock Protein Family E (Hsp10) Member 1	9.05722
PRKAA1	Protein Kinase AMP-Activated Catalytic Subunit Alpha 1	9.05702
MMP21	Matrix Metallopeptidase 21	9.0504
PTPA	Protein Phosphatase 2 Phosphatase Activator	9.04646
HAVCR2	Hepatitis A Virus Cellular Receptor 2	9.03736
ABL1	ABL Proto-Oncogene 1, Non-Receptor Tyrosine Kinase	9.03269
USB1	U6 SnRNA Biogenesis Phosphodiesterase 1	9.03205
ALOX5AP	Arachidonate 5-Lipoxygenase Activating Protein	9.02926
CAV2	Caveolin 2	9.02701
COMP	Cartilage Oligomeric Matrix Protein	9.0115
PDE3A	Phosphodiesterase 3A	8.9967
LBR	Lamin B Receptor	8.99587
LOC106099062	HBB Recombination Region	8.98623
TTC21B-AS1	TTC21B Antisense RNA 1	8.98617
PPBP	Pro-Platelet Basic Protein	8.97956
MIR27A	MicroRNA 27a	8.97892
GJC1	Gap Junction Protein Gamma 1	8.97853
TREM1	Triggering Receptor Expressed On Myeloid Cells 1	8.97643
S1PR1	Sphingosine-1-Phosphate Receptor 1	8.96887
NEK9	NIMA Related Kinase 9	8.9669
FOXO1	Forkhead Box O1	8.96588
TKT	Transketolase	8.9658
NAGLU	N-Acetyl-Alpha-Glucosaminidase	8.96211
CASP1	Caspase 1	8.9461
HLA-G	Major Histocompatibility Complex, Class I, G	8.94401
TAP2	Transporter 2, ATP Binding Cassette Subfamily B Member	8.93968
GLI3	GLI Family Zinc Finger 3	8.93727
SOS2	SOS Ras/Rho Guanine Nucleotide Exchange Factor 2	8.93365
CYP19A1	Cytochrome P450 Family 19 Subfamily A Member 1	8.93116
S100A12	S100 Calcium Binding Protein A12	8.92262
MIR19A	MicroRNA 19a	8.90687
TXNDC15	Thioredoxin Domain Containing 15	8.90624
YY1	YY1 Transcription Factor	8.90621
EBF3	EBF Transcription Factor 3	8.90443
BBS7	Bardet-Biedl Syndrome 7	8.90299
S100B	S100 Calcium Binding Protein B	8.9017
APOA1	Apolipoprotein A1	8.8974
SRF	Serum Response Factor	8.89095
PITX2	Paired Like Homeodomain 2	8.89011
AHSA1	Activator Of HSP90 ATPase Activity 1	8.87332
PGM1	Phosphoglucomutase 1	8.87243
HJV	Hemojuvelin BMP Co-Receptor	8.86234
RAPGEF3	Rap Guanine Nucleotide Exchange Factor 3	8.84889
MIR1225	MicroRNA 1225	8.84272
RHOD	Ras Homolog Family Member D	8.82219
G6PD	Glucose-6-Phosphate Dehydrogenase	8.82003
SIRT3	Sirtuin 3	8.81462
MIR26A1	MicroRNA 26a-1	8.81001
RAC2	Rac Family Small GTPase 2	8.79621
DNAJB1	DnaJ Heat Shock Protein Family (Hsp40) Member B1	8.79495
IGFBP2	Insulin Like Growth Factor Binding Protein 2	8.78942
TLR7	Toll Like Receptor 7	8.78784
HSPH1	Heat Shock Protein Family H (Hsp110) Member 1	8.76384
CASP9	Caspase 9	8.76309
VIPR1	Vasoactive Intestinal Peptide Receptor 1	8.74431
LOC106627981	GBA Recombination Region	8.74333
ALPP	Alkaline Phosphatase, Placental	8.74243
PHB	Prohibitin	8.72446
IGFBP1	Insulin Like Growth Factor Binding Protein 1	8.70341
PINK1	PTEN Induced Kinase 1	8.70239
TNFRSF10A	TNF Receptor Superfamily Member 10a	8.70131
FLI1	Fli-1 Proto-Oncogene, ETS Transcription Factor	8.68844
DNAH11	Dynein Axonemal Heavy Chain 11	8.67385
PLXND1	Plexin D1	8.673
LRP1	LDL Receptor Related Protein 1	8.66239
BIRC5	Baculoviral IAP Repeat Containing 5	8.63322
TMEM218	Transmembrane Protein 218	8.62108
CD248	CD248 Molecule	8.6208
TYR	Tyrosinase	8.59437
KRT13	Keratin 13	8.58952
MSR1	Macrophage Scavenger Receptor 1	8.58582
RAB11B	RAB11B, Member RAS Oncogene Family	8.58255
BBS2	Bardet-Biedl Syndrome 2	8.58024
SMAD6	SMAD Family Member 6	8.57064
MAPKBP1	Mitogen-Activated Protein Kinase Binding Protein 1	8.56496
MIR29B1	MicroRNA 29b-1	8.56174
SQSTM1	Sequestosome 1	8.55838
FOXP1	Forkhead Box P1	8.55606
CLCN1	Chloride Voltage-Gated Channel 1	8.55359
REG3A	Regenerating Family Member 3 Alpha	8.55348
PSMD11	Proteasome 26S Subunit, Non-ATPase 11	8.54685
GCLC	Glutamate-Cysteine Ligase Catalytic Subunit	8.53667
NAMPT	Nicotinamide Phosphoribosyltransferase	8.53528
NCF1	Neutrophil Cytosolic Factor 1	8.53324
COL4A1	Collagen Type IV Alpha 1 Chain	8.53274
IL13RA1	Interleukin 13 Receptor Subunit Alpha 1	8.51933
LGALS1	Galectin 1	8.51908
EVC	EvC Ciliary Complex Subunit 1	8.51857
B3GAT1	Beta-1,3-Glucuronyltransferase 1	8.50644
CDKN2B	Cyclin Dependent Kinase Inhibitor 2B	8.50575
PRKCB	Protein Kinase C Beta	8.50542
CXCL13	C-X-C Motif Chemokine Ligand 13	8.49188
ADORA2A	Adenosine A2a Receptor	8.48733
TFRC	Transferrin Receptor	8.48296
CRELD1	Cysteine Rich With EGF Like Domains 1	8.47181
TRPC4	Transient Receptor Potential Cation Channel Subfamily C Member 4	8.47147
MUC16	Mucin 16, Cell Surface Associated	8.46506
INSR	Insulin Receptor	8.46324
PSMB8	Proteasome 20S Subunit Beta 8	8.45471
ITGAL	Integrin Subunit Alpha L	8.45217
JAK1	Janus Kinase 1	8.44647
HMGCR	3-Hydroxy-3-Methylglutaryl-CoA Reductase	8.44012
C5	Complement C5	8.43717
DYNC2I2	Dynein 2 Intermediate Chain 2	8.42774
PLCZ1	Phospholipase C Zeta 1	8.41385
BECN1	Beclin 1	8.4097
SYK	Spleen Associated Tyrosine Kinase	8.4023
COL4A3	Collagen Type IV Alpha 3 Chain	8.40118
PEPD	Peptidase D	8.39955
ATP5F1A	ATP Synthase F1 Subunit Alpha	8.39485
CFLAR	CASP8 And FADD Like Apoptosis Regulator	8.38601
FHL1	Four And A Half LIM Domains 1	8.37485
CTSS	Cathepsin S	8.37269
CPB2	Carboxypeptidase B2	8.34826
IGES	Immunoglobulin E Concentration, Serum	8.33408
LOC113604967	DNase I Hypersensitive Site 83.7 Kb Downstream Of CFTR	8.32652
IKBKB	Inhibitor Of Nuclear Factor Kappa B Kinase Subunit Beta	8.30305
FAP	Fibroblast Activation Protein Alpha	8.30292
LTBP1	Latent Transforming Growth Factor Beta Binding Protein 1	8.30075
EHMT2	Euchromatic Histone Lysine Methyltransferase 2	8.29703
DNMT1	DNA Methyltransferase 1	8.29521
IL9R	Interleukin 9 Receptor	8.28393
ADCYAP1	Adenylate Cyclase Activating Polypeptide 1	8.28391
PIN1	Peptidylprolyl Cis/Trans Isomerase, NIMA-Interacting 1	8.27675
LOC113664107	CFTR Intron 3 DNase I Hypersensitive Site	8.27282
SDHD	Succinate Dehydrogenase Complex Subunit D	8.27168
ABCC2	ATP Binding Cassette Subfamily C Member 2	8.26153
BLM	BLM RecQ Like Helicase	8.2584
C2CD3	C2 Domain Containing 3 Centriole Elongation Regulator	8.25666
MT-ATP6	Mitochondrially Encoded ATP Synthase Membrane Subunit 6	8.24311
LAMP2	Lysosomal Associated Membrane Protein 2	8.24187
FCGR3B	Fc Fragment Of IgG Receptor IIIb	8.2389
CD63	CD63 Molecule	8.22866
H19	H19 Imprinted Maternally Expressed Transcript	8.22818
B2M	Beta-2-Microglobulin	8.22351
ARG2	Arginase 2	8.2224
BBS5	Bardet-Biedl Syndrome 5	8.20603
MMP10	Matrix Metallopeptidase 10	8.19781
PSMB3	Proteasome 20S Subunit Beta 3	8.16908
ASL	Argininosuccinate Lyase	8.16756
KCNJ1	Potassium Inwardly Rectifying Channel Subfamily J Member 1	8.16144
DMD	Dystrophin	8.15046
GPD1	Glycerol-3-Phosphate Dehydrogenase 1	8.1494
MIP	Major Intrinsic Protein Of Lens Fiber	8.14397
RETNLB	Resistin Like Beta	8.14246
PHKG2	Phosphorylase Kinase Catalytic Subunit Gamma 2	8.13559
CTSL	Cathepsin L	8.13085
ADAMTSL1	ADAMTS Like 1	8.12747
OSM	Oncostatin M	8.12693
RUNX2	RUNX Family Transcription Factor 2	8.11264
SPI1	Spi-1 Proto-Oncogene	8.11012
TJP1	Tight Junction Protein 1	8.10932
TNPO3	Transportin 3	8.09539
KANSL1	KAT8 Regulatory NSL Complex Subunit 1	8.07589
HFE-AS1	HFE Antisense RNA 1	8.07269
MEFV	MEFV Innate Immuity Regulator, Pyrin	8.06703
STK11	Serine/Threonine Kinase 11	8.06233
VKORC1	Vitamin K Epoxide Reductase Complex Subunit 1	8.06053
PSAP	Prosaposin	8.05687
CYSLTR2	Cysteinyl Leukotriene Receptor 2	8.05394
NCAM1	Neural Cell Adhesion Molecule 1	8.03171
NPC1	NPC Intracellular Cholesterol Transporter 1	8.03011
ASAH1	N-Acylsphingosine Amidohydrolase 1	8.02067
APCS	Amyloid P Component, Serum	8.01909
IRF3	Interferon Regulatory Factor 3	8.01753
PRSS2	Serine Protease 2	8.01744
FGF9	Fibroblast Growth Factor 9	8.012
FOSL2	FOS Like 2, AP-1 Transcription Factor Subunit	8.00917
HNF1A	HNF1 Homeobox A	7.99805
NODAL	Nodal Growth Differentiation Factor	7.99746
DNAI1	Dynein Axonemal Intermediate Chain 1	7.98729
MIR205	MicroRNA 205	7.9833
HSPA1L	Heat Shock Protein Family A (Hsp70) Member 1 Like	7.97512
NEU1	Neuraminidase 1	7.96977
ZNF423	Zinc Finger Protein 423	7.96759
NTS	Neurotensin	7.96756
MCL1	MCL1 Apoptosis Regulator, BCL2 Family Member	7.967
FOXC1	Forkhead Box C1	7.96123
CTSB	Cathepsin B	7.95924
MED13L	Mediator Complex Subunit 13L	7.95388
SLC4A7	Solute Carrier Family 4 Member 7	7.95385
H2AC18	H2A Clustered Histone 18	7.93811
MYLK	Myosin Light Chain Kinase	7.93722
BGN	Biglycan	7.93707
NR1H3	Nuclear Receptor Subfamily 1 Group H Member 3	7.93439
ACTG2	Actin Gamma 2, Smooth Muscle	7.93192
NPR3	Natriuretic Peptide Receptor 3	7.92678
CEP104	Centrosomal Protein 104	7.92456
MYPN	Myopalladin	7.91958
VPS33A	VPS33A Core Subunit Of CORVET And HOPS Complexes	7.91303
ITGA4	Integrin Subunit Alpha 4	7.90633
COMT	Catechol-O-Methyltransferase	7.90557
IRS1	Insulin Receptor Substrate 1	7.90042
CTSK	Cathepsin K	7.89634
ANPEP	Alanyl Aminopeptidase, Membrane	7.89483
ACP5	Acid Phosphatase 5, Tartrate Resistant	7.8925
SHOC2	SHOC2 Leucine Rich Repeat Scaffold Protein	7.878
BBS9	Bardet-Biedl Syndrome 9	7.85604
LCN1	Lipocalin 1	7.84818
KLF6	Kruppel Like Factor 6	7.84538
ERCC6	ERCC Excision Repair 6, Chromatin Remodeling Factor	7.84093
CTSD	Cathepsin D	7.84071
CYBC1	Cytochrome B-245 Chaperone 1	7.8349
ACVR2A	Activin A Receptor Type 2A	7.83403
LAMA2	Laminin Subunit Alpha 2	7.83272
DNAAF3	Dynein Axonemal Assembly Factor 3	7.82409
CXCR6	C-X-C Motif Chemokine Receptor 6	7.81793
TNXA	Tenascin XA (Pseudogene)	7.79999
ADRB1	Adrenoceptor Beta 1	7.79932
NFATC1	Nuclear Factor Of Activated T Cells 1	7.79415
MIR30D	MicroRNA 30d	7.79375
TRB	T Cell Receptor Beta Locus	7.79208
NGF	Nerve Growth Factor	7.79059
RAB11A	RAB11A, Member RAS Oncogene Family	7.78278
ITGB6	Integrin Subunit Beta 6	7.77393
MIR25	MicroRNA 25	7.75324
AREL1	Apoptosis Resistant E3 Ubiquitin Protein Ligase 1	7.74769
PDE4B	Phosphodiesterase 4B	7.74375
ITGA5	Integrin Subunit Alpha 5	7.74354
ABCF2	ATP Binding Cassette Subfamily F Member 2	7.73362
AKAP13	A-Kinase Anchoring Protein 13	7.733
F9	Coagulation Factor IX	7.72468
TRPM7	Transient Receptor Potential Cation Channel Subfamily M Member 7	7.71816
GLI2	GLI Family Zinc Finger 2	7.71114
GPX4	Glutathione Peroxidase 4	7.71024
FBL	Fibrillarin	7.69718
PRDX1	Peroxiredoxin 1	7.68951
PRKAA2	Protein Kinase AMP-Activated Catalytic Subunit Alpha 2	7.68685
SEC61A1	SEC61 Translocon Subunit Alpha 1	7.68334
MSTN	Myostatin	7.67134
NT5E	5'-Nucleotidase Ecto	7.67124
BAG3	BAG Cochaperone 3	7.66375
IL10RA	Interleukin 10 Receptor Subunit Alpha	7.66201
DYNLT1	Dynein Light Chain Tctex-Type 1	7.66174
PSMD8	Proteasome 26S Subunit, Non-ATPase 8	7.65788
LTBP3	Latent Transforming Growth Factor Beta Binding Protein 3	7.65438
SKIL	SKI Like Proto-Oncogene	7.65317
PPIG	Peptidylprolyl Isomerase G	7.63284
ERLIN1	ER Lipid Raft Associated 1	7.63283
PLK1	Polo Like Kinase 1	7.6287
TLR6	Toll Like Receptor 6	7.59832
PSMA3	Proteasome 20S Subunit Alpha 3	7.59081
CEBPA	CCAAT Enhancer Binding Protein Alpha	7.58869
AHR	Aryl Hydrocarbon Receptor	7.58743
NRG1	Neuregulin 1	7.58352
HDAC4	Histone Deacetylase 4	7.57818
SERPINF1	Serpin Family F Member 1	7.57565
NR0B2	Nuclear Receptor Subfamily 0 Group B Member 2	7.56792
SLC26A4	Solute Carrier Family 26 Member 4	7.56668
SERPINB3	Serpin Family B Member 3	7.56622
PSMB4	Proteasome 20S Subunit Beta 4	7.56239
PSMB1	Proteasome 20S Subunit Beta 1	7.56239
MIR31	MicroRNA 31	7.55681
PLN	Phospholamban	7.54508
NID1	Nidogen 1	7.54016
PLA2G4A	Phospholipase A2 Group IVA	7.53208
KCNJ11	Potassium Inwardly Rectifying Channel Subfamily J Member 11	7.52992
AHRR	Aryl-Hydrocarbon Receptor Repressor	7.52783
PPARGC1A	PPARG Coactivator 1 Alpha	7.52623
SLC29A3	Solute Carrier Family 29 Member 3	7.51874
C5AR1	Complement C5a Receptor 1	7.51749
HNF4A	Hepatocyte Nuclear Factor 4 Alpha	7.5113
COL14A1	Collagen Type XIV Alpha 1 Chain	7.51007
ERLIN2	ER Lipid Raft Associated 2	7.50768
ADK	Adenosine Kinase	7.50468
JAK3	Janus Kinase 3	7.50397
SLIT2	Slit Guidance Ligand 2	7.50342
PSMC5	Proteasome 26S Subunit, ATPase 5	7.5019
KLF15	Kruppel Like Factor 15	7.49788
RAD51	RAD51 Recombinase	7.49246
CASP10	Caspase 10	7.48951
ENO1	Enolase 1	7.48381
TTC37	Tetratricopeptide Repeat Domain 37	7.48278
IDO1	Indoleamine 2,3-Dioxygenase 1	7.4791
PLOD2	Procollagen-Lysine,2-Oxoglutarate 5-Dioxygenase 2	7.47724
AARS1	Alanyl-TRNA Synthetase 1	7.47497
AHSG	Alpha 2-HS Glycoprotein	7.46873
BRCA1	BRCA1 DNA Repair Associated	7.46339
PLA2G7	Phospholipase A2 Group VII	7.45825
PSMD14	Proteasome 26S Subunit, Non-ATPase 14	7.45369
ABCC4	ATP Binding Cassette Subfamily C Member 4	7.45358
IGHMBP2	Immunoglobulin Mu DNA Binding Protein 2	7.45197
BLK	BLK Proto-Oncogene, Src Family Tyrosine Kinase	7.44356
CYP3A5	Cytochrome P450 Family 3 Subfamily A Member 5	7.43861
MIR499A	MicroRNA 499a	7.43717
KIAA0319L	KIAA0319 Like	7.42845
POMC	Proopiomelanocortin	7.41966
CYP2C19	Cytochrome P450 Family 2 Subfamily C Member 19	7.41462
CD1C	CD1c Molecule	7.41409
MYOCD	Myocardin	7.39592
COL2A1	Collagen Type II Alpha 1 Chain	7.37538
BOLA3	BolA Family Member 3	7.36656
FASN	Fatty Acid Synthase	7.36231
ICOSLG	Inducible T Cell Costimulator Ligand	7.36063
PSMD1	Proteasome 26S Subunit, Non-ATPase 1	7.36047
WNT4	Wnt Family Member 4	7.35153
FSTL1	Follistatin Like 1	7.3467
PRKD1	Protein Kinase D1	7.34318
SCGB3A2	Secretoglobin Family 3A Member 2	7.341
FLNC-AS1	FLNC Antisense RNA 1	7.3393
VEGFD	Vascular Endothelial Growth Factor D	7.33113
SCARB2	Scavenger Receptor Class B Member 2	7.32902
S1PR2	Sphingosine-1-Phosphate Receptor 2	7.3196
KLF4	Kruppel Like Factor 4	7.3184
ABCC8	ATP Binding Cassette Subfamily C Member 8	7.31625
DERL2	Derlin 2	7.31508
DDX58	DExD/H-Box Helicase 58	7.31176
MX1	MX Dynamin Like GTPase 1	7.30919
DRD2	Dopamine Receptor D2	7.30836
TNFSF15	TNF Superfamily Member 15	7.30652
IL27	Interleukin 27	7.30333
MARCO	Macrophage Receptor With Collagenous Structure	7.3006
PTGER2	Prostaglandin E Receptor 2	7.29648
AOC1	Amine Oxidase Copper Containing 1	7.29403
PSMD3	Proteasome 26S Subunit, Non-ATPase 3	7.29343
CTCF	CCCTC-Binding Factor	7.2932
PRKCE	Protein Kinase C Epsilon	7.28188
MIR424	MicroRNA 424	7.28104
LTA4H	Leukotriene A4 Hydrolase	7.2791
FOSL1	FOS Like 1, AP-1 Transcription Factor Subunit	7.27429
LOXL1	Lysyl Oxidase Like 1	7.27256
RNF185	Ring Finger Protein 185	7.26846
MTM1	Myotubularin 1	7.26798
MIR181A1	MicroRNA 181a-1	7.26314
SSTR2	Somatostatin Receptor 2	7.26297
RDX	Radixin	7.26108
LYN	LYN Proto-Oncogene, Src Family Tyrosine Kinase	7.25911
HEY1	Hes Related Family BHLH Transcription Factor With YRPW Motif 1	7.25844
AKT2	AKT Serine/Threonine Kinase 2	7.25795
LOC110806262	Solute Carrier Family 6 Member 4 Gene Promoter	7.25711
NOTCH4	Notch Receptor 4	7.25414
CSF3R	Colony Stimulating Factor 3 Receptor	7.25104
CALCR	Calcitonin Receptor	7.25009
SELENON	Selenoprotein N	7.24296
IL7R	Interleukin 7 Receptor	7.22636
MTTP	Microsomal Triglyceride Transfer Protein	7.22405
PSMD2	Proteasome 26S Subunit, Non-ATPase 2	7.22165
PLEC	Plectin	7.21863
MIR210	MicroRNA 210	7.2185
SCYL1	SCY1 Like Pseudokinase 1	7.21389
MST1	Macrophage Stimulating 1	7.20957
BBS12	Bardet-Biedl Syndrome 12	7.20914
PSMA5	Proteasome 20S Subunit Alpha 5	7.20295
ACVR2B	Activin A Receptor Type 2B	7.181
CLIP2	CAP-Gly Domain Containing Linker Protein 2	7.17978
TNFAIP3	TNF Alpha Induced Protein 3	7.17964
DYNLT2B	Dynein Light Chain Tctex-Type 2B	7.17491
MIR18A	MicroRNA 18a	7.17438
IFIH1	Interferon Induced With Helicase C Domain 1	7.17237
NTRK2	Neurotrophic Receptor Tyrosine Kinase 2	7.16547
DDAH2	Dimethylarginine Dimethylaminohydrolase 2	7.16291
SPECC1L	Sperm Antigen With Calponin Homology And Coiled-Coil Domains 1 Like	7.15652
CDH11	Cadherin 11	7.1399
SESN2	Sestrin 2	7.13905
PXN	Paxillin	7.13258
MIR451A	MicroRNA 451a	7.12813
GJB1	Gap Junction Protein Beta 1	7.10578
ROBO4	Roundabout Guidance Receptor 4	7.09921
ERAP1	Endoplasmic Reticulum Aminopeptidase 1	7.09725
XRCC5	X-Ray Repair Cross Complementing 5	7.08939
SMURF2	SMAD Specific E3 Ubiquitin Protein Ligase 2	7.08652
HSP90AB1	Heat Shock Protein 90 Alpha Family Class B Member 1	7.08613
PTGER3	Prostaglandin E Receptor 3	7.08336
NPHS1	NPHS1 Adhesion Molecule, Nephrin	7.08221
A2M	Alpha-2-Macroglobulin	7.08073
KCNMA1	Potassium Calcium-Activated Channel Subfamily M Alpha 1	7.07769
SERPINB2	Serpin Family B Member 2	7.07742
PPARD	Peroxisome Proliferator Activated Receptor Delta	7.07651
PIM1	Pim-1 Proto-Oncogene, Serine/Threonine Kinase	7.07438
JUP	Junction Plakoglobin	7.06444
FIP1L1	Factor Interacting With PAPOLA And CPSF1	7.06003
TUBB	Tubulin Beta Class I	7.05922
PSME2	Proteasome Activator Subunit 2	7.05862
WNT1	Wnt Family Member 1	7.05666
CYP17A1	Cytochrome P450 Family 17 Subfamily A Member 1	7.05575
NR1H2	Nuclear Receptor Subfamily 1 Group H Member 2	7.05104
INHA	Inhibin Subunit Alpha	7.04744
RPGR	Retinitis Pigmentosa GTPase Regulator	7.04693
IL32	Interleukin 32	7.04358
PSMC2	Proteasome 26S Subunit, ATPase 2	7.04331
CNR1	Cannabinoid Receptor 1	7.04199
TLR8	Toll Like Receptor 8	7.04002
PRDX6	Peroxiredoxin 6	7.03956
PSMC3	Proteasome 26S Subunit, ATPase 3	7.03674
ERBB3	Erb-B2 Receptor Tyrosine Kinase 3	7.03221
MIR192	MicroRNA 192	7.02936
RCN1	Reticulocalbin 1	7.02867
CYP7B1	Cytochrome P450 Family 7 Subfamily B Member 1	7.02571
CLCN4	Chloride Voltage-Gated Channel 4	7.02375
TRAF6	TNF Receptor Associated Factor 6	7.01455
ACP1	Acid Phosphatase 1	7.01149
IL25	Interleukin 25	7.01122
CAPN2	Calpain 2	7.00477
BMP10	Bone Morphogenetic Protein 10	7.00466
PSMA7	Proteasome 20S Subunit Alpha 7	6.99955
ITGA1	Integrin Subunit Alpha 1	6.99558
TYMS	Thymidylate Synthetase	6.99426
LEFTY2	Left-Right Determination Factor 2	6.99219
P4HB	Prolyl 4-Hydroxylase Subunit Beta	6.99084
IGFBP7	Insulin Like Growth Factor Binding Protein 7	6.98983
ELK1	ETS Transcription Factor ELK1	6.98879
ENPP1	Ectonucleotide Pyrophosphatase/Phosphodiesterase 1	6.97732
GSTM3	Glutathione S-Transferase Mu 3	6.96542
TMSB4X	Thymosin Beta 4 X-Linked	6.96513
ALG9	ALG9 Alpha-1,2-Mannosyltransferase	6.96405
PSMB5	Proteasome 20S Subunit Beta 5	6.96237
NIPBL	NIPBL Cohesin Loading Factor	6.96095
RXFP1	Relaxin Family Peptide Receptor 1	6.96023
DLK1	Delta Like Non-Canonical Notch Ligand 1	6.95751
PROCR	Protein C Receptor	6.94631
CRHR1	Corticotropin Releasing Hormone Receptor 1	6.92766
S100A7	S100 Calcium Binding Protein A7	6.92399
ALDH18A1	Aldehyde Dehydrogenase 18 Family Member A1	6.92231
TG	Thyroglobulin	6.92127
PTH	Parathyroid Hormone	6.9183
F2RL3	F2R Like Thrombin Or Trypsin Receptor 3	6.91563
RNF168	Ring Finger Protein 168	6.90976
GLA	Galactosidase Alpha	6.90956
PTHLH	Parathyroid Hormone Like Hormone	6.90588
RAG1	Recombination Activating 1	6.90391
MIR34B	MicroRNA 34b	6.90056
NPC2	NPC Intracellular Cholesterol Transporter 2	6.90015
SDHB	Succinate Dehydrogenase Complex Iron Sulfur Subunit B	6.89995
ITGA8	Integrin Subunit Alpha 8	6.89041
LMOD1	Leiomodin 1	6.88554
CDX2	Caudal Type Homeobox 2	6.88374
PTGES	Prostaglandin E Synthase	6.88119
CALCRL	Calcitonin Receptor Like Receptor	6.87928
GLO1	Glyoxalase I	6.87539
MIR132	MicroRNA 132	6.8676
CD27	CD27 Molecule	6.86428
TMEM260	Transmembrane Protein 260	6.8642
SLC4A1	Solute Carrier Family 4 Member 1 (Diego Blood Group)	6.86263
CCR8	C-C Motif Chemokine Receptor 8	6.85967
SDHA	Succinate Dehydrogenase Complex Flavoprotein Subunit A	6.85624
CDKN2B-AS1	CDKN2B Antisense RNA 1	6.85606
STAT5A	Signal Transducer And Activator Of Transcription 5A	6.85233
RAB27A	RAB27A, Member RAS Oncogene Family	6.84489
BACH2	BTB Domain And CNC Homolog 2	6.84094
ITGB2	Integrin Subunit Beta 2	6.83541
PSMA6	Proteasome 20S Subunit Alpha 6	6.83255
PSMD7	Proteasome 26S Subunit, Non-ATPase 7	6.83255
PSMA1	Proteasome 20S Subunit Alpha 1	6.83255
PSMD4	Proteasome 26S Subunit, Non-ATPase 4	6.83255
PSMA2	Proteasome 20S Subunit Alpha 2	6.83255
PSMB2	Proteasome 20S Subunit Beta 2	6.83255
PSMA8	Proteasome 20S Subunit Alpha 8	6.83255
AGK	Acylglycerol Kinase	6.83048
ERBB4	Erb-B2 Receptor Tyrosine Kinase 4	6.82874
TOP1	DNA Topoisomerase I	6.82385
DEFA1	Defensin Alpha 1	6.8186
GNAQ	G Protein Subunit Alpha Q	6.81841
CCK	Cholecystokinin	6.81774
CCNB1	Cyclin B1	6.81244
FOXA2	Forkhead Box A2	6.81237
ACOX2	Acyl-CoA Oxidase 2	6.80946
LTB4R	Leukotriene B4 Receptor	6.80832
MAP3K5	Mitogen-Activated Protein Kinase Kinase Kinase 5	6.80583
UBAC2	UBA Domain Containing 2	6.8056
UBA1	Ubiquitin Like Modifier Activating Enzyme 1	6.80296
SMC1A	Structural Maintenance Of Chromosomes 1A	6.80195
CFH	Complement Factor H	6.79399
TFAP2B	Transcription Factor AP-2 Beta	6.78993
CCL26	C-C Motif Chemokine Ligand 26	6.77747
NPHP3-AS1	NPHP3 Antisense RNA 1	6.77719
GAA	Alpha Glucosidase	6.77214
EPHX2	Epoxide Hydrolase 2	6.77086
RARA	Retinoic Acid Receptor Alpha	6.76342
HADHA	Hydroxyacyl-CoA Dehydrogenase Trifunctional Multienzyme Complex Subunit Alpha	6.76276
CCL21	C-C Motif Chemokine Ligand 21	6.75526
KLRK1	Killer Cell Lectin Like Receptor K1	6.74951
CS	Citrate Synthase	6.74678
CAPN1	Calpain 1	6.74394
PLA2G2D	Phospholipase A2 Group IID	6.73979
MT-ND1	Mitochondrially Encoded NADH:Ubiquinone Oxidoreductase Core Subunit 1	6.7393
RLN2	Relaxin 2	6.73332
WRN	WRN RecQ Like Helicase	6.7232
AR	Androgen Receptor	6.72254
RASSF1	Ras Association Domain Family Member 1	6.70398
SKIV2L	Ski2 Like RNA Helicase	6.70331
RFC2	Replication Factor C Subunit 2	6.69734
ETS1	ETS Proto-Oncogene 1, Transcription Factor	6.69614
SP3	Sp3 Transcription Factor	6.68864
HNF1B	HNF1 Homeobox B	6.68344
MERTK	MER Proto-Oncogene, Tyrosine Kinase	6.67665
MT-ND4	Mitochondrially Encoded NADH:Ubiquinone Oxidoreductase Core Subunit 4	6.67636
KATNIP	Katanin Interacting Protein	6.66672
CHD7	Chromodomain Helicase DNA Binding Protein 7	6.66563
RAD21	RAD21 Cohesin Complex Component	6.6618
PLCB3	Phospholipase C Beta 3	6.65688
NR1I2	Nuclear Receptor Subfamily 1 Group I Member 2	6.65512
ARL3	ADP Ribosylation Factor Like GTPase 3	6.65466
DNLZ	DNL-Type Zinc Finger	6.64891
NALT1	NOTCH1 Associated LncRNA In T Cell Acute Lymphoblastic Leukemia 1	6.64891
NFATC3	Nuclear Factor Of Activated T Cells 3	6.6427
FKRP	Fukutin Related Protein	6.63546
LOC110006319	Beta-Globin Gene 3' Regulatory Region	6.62857
DEPTOR	DEP Domain Containing MTOR Interacting Protein	6.62409
GPX1	Glutathione Peroxidase 1	6.62113
INHBA	Inhibin Subunit Beta A	6.62039
NEDD4L	NEDD4 Like E3 Ubiquitin Protein Ligase	6.61955
PTRH2	Peptidyl-TRNA Hydrolase 2	6.61547
MIR301A	MicroRNA 301a	6.61469
TFF1	Trefoil Factor 1	6.60416
MIR183	MicroRNA 183	6.59982
KRT5	Keratin 5	6.59888
ATF4	Activating Transcription Factor 4	6.597
DYNC2LI1	Dynein Cytoplasmic 2 Light Intermediate Chain 1	6.59333
RRAS	RAS Related	6.58498
RBSN	Rabenosyn, RAB Effector	6.57384
TFF3	Trefoil Factor 3	6.57329
LGALS9	Galectin 9	6.56003
TRIM59-IFT80	TRIM59-IFT80 Protein	6.55891
MT-ND5	Mitochondrially Encoded NADH:Ubiquinone Oxidoreductase Core Subunit 5	6.55546
ICOS	Inducible T Cell Costimulator	6.55162
LYZ	Lysozyme	6.54873
DNAH6	Dynein Axonemal Heavy Chain 6	6.54372
MTHFD1	Methylenetetrahydrofolate Dehydrogenase, Cyclohydrolase And Formyltetrahydrofolate Synthetase 1	6.5437
PTPN3	Protein Tyrosine Phosphatase Non-Receptor Type 3	6.54272
TPM2	Tropomyosin 2	6.54261
TCF4	Transcription Factor 4	6.53946
FYN	FYN Proto-Oncogene, Src Family Tyrosine Kinase	6.53854
GPRC5A	G Protein-Coupled Receptor Class C Group 5 Member A	6.52953
TFAM	Transcription Factor A, Mitochondrial	6.52257
TALDO1	Transaldolase 1	6.51719
VCAN	Versican	6.51478
BAK1	BCL2 Antagonist/Killer 1	6.51136
CALU	Calumenin	6.50797
MUCL3	Mucin Like 3	6.50624
FBXO32	F-Box Protein 32	6.49774
HBA1	Hemoglobin Subunit Alpha 1	6.49426
XIAP	X-Linked Inhibitor Of Apoptosis	6.48838
HDAC1	Histone Deacetylase 1	6.47839
HPSE	Heparanase	6.47454
CR2	Complement C3d Receptor 2	6.47445
CAST	Calpastatin	6.4726
MIR154	MicroRNA 154	6.46363
WNT3A	Wnt Family Member 3A	6.45497
DLL3	Delta Like Canonical Notch Ligand 3	6.45044
MAP2K2	Mitogen-Activated Protein Kinase Kinase 2	6.44987
LDLR	Low Density Lipoprotein Receptor	6.4467
PPP2R1B	Protein Phosphatase 2 Scaffold Subunit Abeta	6.44533
MIR133B	MicroRNA 133b	6.43684
PTK2B	Protein Tyrosine Kinase 2 Beta	6.43567
ROS1	ROS Proto-Oncogene 1, Receptor Tyrosine Kinase	6.43565
ADAMTS13	ADAM Metallopeptidase With Thrombospondin Type 1 Motif 13	6.43498
MIR130B	MicroRNA 130b	6.41902
AOC3	Amine Oxidase Copper Containing 3	6.41765
GTF2I	General Transcription Factor IIi	6.41397
UFD1	Ubiquitin Recognition Factor In ER Associated Degradation 1	6.41259
TTC8	Tetratricopeptide Repeat Domain 8	6.41217
GZMA	Granzyme A	6.40169
CFC1	Cripto, FRL-1, Cryptic Family 1	6.38969
LRP5	LDL Receptor Related Protein 5	6.38828
MYL2	Myosin Light Chain 2	6.38605
FSCN1	Fascin Actin-Bundling Protein 1	6.3837
KCNJ5	Potassium Inwardly Rectifying Channel Subfamily J Member 5	6.38187
MDK	Midkine	6.37994
EHF	ETS Homologous Factor	6.37936
AMFR	Autocrine Motility Factor Receptor	6.37566
TFR2	Transferrin Receptor 2	6.37537
ELOVL6	ELOVL Fatty Acid Elongase 6	6.37447
DNAH9	Dynein Axonemal Heavy Chain 9	6.37313
GPR182	G Protein-Coupled Receptor 182	6.37192
SLC22A4	Solute Carrier Family 22 Member 4	6.36227
DNAAF1	Dynein Axonemal Assembly Factor 1	6.3581
CLCN7	Chloride Voltage-Gated Channel 7	6.34544
SHBG	Sex Hormone Binding Globulin	6.34185
ABCG1	ATP Binding Cassette Subfamily G Member 1	6.339
RUNX1	RUNX Family Transcription Factor 1	6.33852
AXIN2	Axin 2	6.33231
BCHE	Butyrylcholinesterase	6.33228
SLC25A24	Solute Carrier Family 25 Member 24	6.32702
CAMK2G	Calcium/Calmodulin Dependent Protein Kinase II Gamma	6.32543
MIR423	MicroRNA 423	6.31637
RIT1	Ras Like Without CAAX 1	6.3049
GPC3	Glypican 3	6.30219
ELAVL1	ELAV Like RNA Binding Protein 1	6.30208
UCHL1	Ubiquitin C-Terminal Hydrolase L1	6.29986
FST	Follistatin	6.29618
GBE1	1,4-Alpha-Glucan Branching Enzyme 1	6.29282
IKBKG	Inhibitor Of Nuclear Factor Kappa B Kinase Regulatory Subunit Gamma	6.29145
CELA3B	Chymotrypsin Like Elastase 3B	6.28707
GHR	Growth Hormone Receptor	6.28697
F2RL2	Coagulation Factor II Thrombin Receptor Like 2	6.28498
AKR1A1	Aldo-Keto Reductase Family 1 Member A1	6.27933
MIR101-1	MicroRNA 101-1	6.27559
CTNND1	Catenin Delta 1	6.27149
CNR2	Cannabinoid Receptor 2	6.26408
MIR148A	MicroRNA 148a	6.26194
ALPL	Alkaline Phosphatase, Biomineralization Associated	6.26169
MGMT	O-6-Methylguanine-DNA Methyltransferase	6.26036
PPP1R12A	Protein Phosphatase 1 Regulatory Subunit 12A	6.26009
MIR133A1	MicroRNA 133a-1	6.25576
CDK1	Cyclin Dependent Kinase 1	6.25567
NUP107	Nucleoporin 107	6.25358
MSRA	Methionine Sulfoxide Reductase A	6.24953
FPR1	Formyl Peptide Receptor 1	6.24541
LDHA	Lactate Dehydrogenase A	6.24438
TTN-AS1	TTN Antisense RNA 1	6.24399
TNS1	Tensin 1	6.24182
MYL3	Myosin Light Chain 3	6.23923
KCNJ8	Potassium Inwardly Rectifying Channel Subfamily J Member 8	6.23781
MIR483	MicroRNA 483	6.23476
TNFRSF10B	TNF Receptor Superfamily Member 10b	6.23319
HAS2	Hyaluronan Synthase 2	6.23023
HSD17B4	Hydroxysteroid 17-Beta Dehydrogenase 4	6.2301
MMP15	Matrix Metallopeptidase 15	6.2279
CANT1	Calcium Activated Nucleotidase 1	6.22548
RNASE2	Ribonuclease A Family Member 2	6.22083
MT-CYB	Mitochondrially Encoded Cytochrome B	6.21846
SEC24C	SEC24 Homolog C, COPII Coat Complex Component	6.2166
NRP1	Neuropilin 1	6.2154
NES	Nestin	6.21201
MMP19	Matrix Metallopeptidase 19	6.20096
SELENOP	Selenoprotein P	6.19793
CCNA2	Cyclin A2	6.19648
MT-TL1	Mitochondrially Encoded TRNA-Leu (UUA/G) 1	6.19466
GAST	Gastrin	6.19183
MAP1LC3B	Microtubule Associated Protein 1 Light Chain 3 Beta	6.18966
IL17RA	Interleukin 17 Receptor A	6.18875
NCOA3	Nuclear Receptor Coactivator 3	6.18204
FCGR3A	Fc Fragment Of IgG Receptor IIIa	6.17732
STAR	Steroidogenic Acute Regulatory Protein	6.16892
IARS1	Isoleucyl-TRNA Synthetase 1	6.16151
AARS2	Alanyl-TRNA Synthetase 2, Mitochondrial	6.15962
ACHE	Acetylcholinesterase (Cartwright Blood Group)	6.15944
LAMP1	Lysosomal Associated Membrane Protein 1	6.15327
FKTN	Fukutin	6.15303
GP1BA	Glycoprotein Ib Platelet Subunit Alpha	6.14899
MBL3P	Mannose-Binding Lectin Family Member 3, Pseudogene	6.1477
KIF3B	Kinesin Family Member 3B	6.14741
MIR146B	MicroRNA 146b	6.14442
MAP3K19	Mitogen-Activated Protein Kinase Kinase Kinase 19	6.14184
IFT27	Intraflagellar Transport 27	6.1345
CCL8	C-C Motif Chemokine Ligand 8	6.13342
RNPC3	RNA Binding Region (RNP1, RRM) Containing 3	6.13214
CD81	CD81 Molecule	6.13201
FUT2	Fucosyltransferase 2	6.13115
OMP	Olfactory Marker Protein	6.12778
RASGRP1	RAS Guanyl Releasing Protein 1	6.12538
PDPK1	3-Phosphoinositide Dependent Protein Kinase 1	6.12506
TPMT	Thiopurine S-Methyltransferase	6.11971
TIRAP	TIR Domain Containing Adaptor Protein	6.1175
TRPM4	Transient Receptor Potential Cation Channel Subfamily M Member 4	6.11381
HTR3A	5-Hydroxytryptamine Receptor 3A	6.1133
ORAI1	ORAI Calcium Release-Activated Calcium Modulator 1	6.11204
DUSP19	Dual Specificity Phosphatase 19	6.11149
CCL24	C-C Motif Chemokine Ligand 24	6.10342
MIR124-1	MicroRNA 124-1	6.09151
CETP	Cholesteryl Ester Transfer Protein	6.08991
DHCR7	7-Dehydrocholesterol Reductase	6.08687
ACTG1	Actin Gamma 1	6.08595
ODAD3	Outer Dynein Arm Docking Complex Subunit 3	6.07901
FTO	FTO Alpha-Ketoglutarate Dependent Dioxygenase	6.07715
KLF2	Kruppel Like Factor 2	6.07287
KIAA0753	KIAA0753	6.06907
HTR4	5-Hydroxytryptamine Receptor 4	6.06706
SMURF1	SMAD Specific E3 Ubiquitin Protein Ligase 1	6.06346
RPS6	Ribosomal Protein S6	6.05353
GABPA	GA Binding Protein Transcription Factor Subunit Alpha	6.05174
AEBP1	AE Binding Protein 1	6.0499
CYP27B1	Cytochrome P450 Family 27 Subfamily B Member 1	6.04794
PKD1L1	Polycystin 1 Like 1, Transient Receptor Potential Channel Interacting	6.0467
RARS1	Arginyl-TRNA Synthetase 1	6.04225
MECOM	MDS1 And EVI1 Complex Locus	6.04103
PYGL	Glycogen Phosphorylase L	6.03936
PITRM1	Pitrilysin Metallopeptidase 1	6.03555
MAPK7	Mitogen-Activated Protein Kinase 7	6.03071
CD207	CD207 Molecule	6.02503
MED12	Mediator Complex Subunit 12	6.02357
UGT1A1	UDP Glucuronosyltransferase Family 1 Member A1	6.02159
PPP2CA	Protein Phosphatase 2 Catalytic Subunit Alpha	6.01897
MIR138-1	MicroRNA 138-1	6.0172
ACADVL	Acyl-CoA Dehydrogenase Very Long Chain	6.01295
CFAP221	Cilia And Flagella Associated Protein 221	6.0115
ESR2	Estrogen Receptor 2	6.00706
ST2	Suppression Of Tumorigenicity 2	6.00378
RXRA	Retinoid X Receptor Alpha	6.00223
GP6	Glycoprotein VI Platelet	6.00195
PTPRO	Protein Tyrosine Phosphatase Receptor Type O	5.99944
TACR2	Tachykinin Receptor 2	5.99845
MIR197	MicroRNA 197	5.99652
CACNA1C	Calcium Voltage-Gated Channel Subunit Alpha1 C	5.9843
DHFR	Dihydrofolate Reductase	5.98097
IL23A	Interleukin 23 Subunit Alpha	5.97975
ATF1	Activating Transcription Factor 1	5.9793
ID2	Inhibitor Of DNA Binding 2	5.9768
IDUA	Alpha-L-Iduronidase	5.96577
BDKRB2	Bradykinin Receptor B2	5.96484
MYCL	MYCL Proto-Oncogene, BHLH Transcription Factor	5.96152
EPCAM	Epithelial Cell Adhesion Molecule	5.95738
RLN1	Relaxin 1	5.95718
COL4A5	Collagen Type IV Alpha 5 Chain	5.95395
CXCL6	C-X-C Motif Chemokine Ligand 6	5.93973
PDGFC	Platelet Derived Growth Factor C	5.93973
MIR203A	MicroRNA 203a	5.93853
ABCG5	ATP Binding Cassette Subfamily G Member 5	5.93718
CHIA	Chitinase Acidic	5.93375
CLEC4A	C-Type Lectin Domain Family 4 Member A	5.92384
MIR182	MicroRNA 182	5.91896
CYP11B1	Cytochrome P450 Family 11 Subfamily B Member 1	5.91276
TMEM70	Transmembrane Protein 70	5.90859
FZD7	Frizzled Class Receptor 7	5.90838
ERCC2	ERCC Excision Repair 2, TFIIH Core Complex Helicase Subunit	5.89672
LARS1	Leucyl-TRNA Synthetase 1	5.89649
PRDX2	Peroxiredoxin 2	5.89489
GRN	Granulin Precursor	5.89485
PLIN1	Perilipin 1	5.8916
GPC1	Glypican 1	5.88673
KIF3A	Kinesin Family Member 3A	5.88492
NEDD4	NEDD4 E3 Ubiquitin Protein Ligase	5.88455
RAB5A	RAB5A, Member RAS Oncogene Family	5.88186
KLF5	Kruppel Like Factor 5	5.87909
COL6A2	Collagen Type VI Alpha 2 Chain	5.87758
RAP1A	RAP1A, Member Of RAS Oncogene Family	5.86996
KEAP1	Kelch Like ECH Associated Protein 1	5.86927
FTL	Ferritin Light Chain	5.86873
SCT	Secretin	5.86685
CCL19	C-C Motif Chemokine Ligand 19	5.86439
BIRC3	Baculoviral IAP Repeat Containing 3	5.86233
PAX2	Paired Box 2	5.86208
FSHR	Follicle Stimulating Hormone Receptor	5.86022
DNAJB6	DnaJ Heat Shock Protein Family (Hsp40) Member B6	5.8511
LTBR	Lymphotoxin Beta Receptor	5.84834
DKK1	Dickkopf WNT Signaling Pathway Inhibitor 1	5.84484
ATP2A1	ATPase Sarcoplasmic/Endoplasmic Reticulum Ca2+ Transporting 1	5.84276
HIF1AN	Hypoxia Inducible Factor 1 Subunit Alpha Inhibitor	5.84206
AIMP1	Aminoacyl TRNA Synthetase Complex Interacting Multifunctional Protein 1	5.83843
CLEC1A	C-Type Lectin Domain Family 1 Member A	5.83507
IGF2R	Insulin Like Growth Factor 2 Receptor	5.82838
ABO	ABO, Alpha 1-3-N-Acetylgalactosaminyltransferase And Alpha 1-3-Galactosyltransferase	5.8247
LY96	Lymphocyte Antigen 96	5.82391
MIR106B	MicroRNA 106b	5.81865
CPQ	Carboxypeptidase Q	5.81524
ASIC5	Acid Sensing Ion Channel Subunit Family Member 5	5.80971
WNT3	Wnt Family Member 3	5.8078
HDAC6	Histone Deacetylase 6	5.80432
TPT1	Tumor Protein, Translationally-Controlled 1	5.79216
CTSH	Cathepsin H	5.79197
TNNT1	Troponin T1, Slow Skeletal Type	5.78932
PLCG1	Phospholipase C Gamma 1	5.78069
CXCL16	C-X-C Motif Chemokine Ligand 16	5.77942
NEK10	NIMA Related Kinase 10	5.77882
MCTP2	Multiple C2 And Transmembrane Domain Containing 2	5.77824
GAS5-AS1	GAS5 Antisense RNA 1	5.77536
AGPAT5	1-Acylglycerol-3-Phosphate O-Acyltransferase 5	5.77437
BARD1	BRCA1 Associated RING Domain 1	5.77422
MRAS	Muscle RAS Oncogene Homolog	5.76693
IL37	Interleukin 37	5.75726
ITPR1	Inositol 1,4,5-Trisphosphate Receptor Type 1	5.74407
LTB4R2	Leukotriene B4 Receptor 2	5.72632
MIR186	MicroRNA 186	5.72395
MIR195	MicroRNA 195	5.72393
CLU	Clusterin	5.72022
PXDN	Peroxidasin	5.71966
SGPP1	Sphingosine-1-Phosphate Phosphatase 1	5.71923
ITGB4	Integrin Subunit Beta 4	5.7144
STXBP2	Syntaxin Binding Protein 2	5.71196
DUSP1	Dual Specificity Phosphatase 1	5.69986
CORIN	Corin, Serine Peptidase	5.69977
NPR2	Natriuretic Peptide Receptor 2	5.69902
EGLN2	Egl-9 Family Hypoxia Inducible Factor 2	5.69704
CFAP298	Cilia And Flagella Associated Protein 298	5.69516
SMAD5	SMAD Family Member 5	5.69346
LRP1B	LDL Receptor Related Protein 1B	5.68617
CTH	Cystathionine Gamma-Lyase	5.67631
HIPK2	Homeodomain Interacting Protein Kinase 2	5.67578
NTN1	Netrin 1	5.67322
HDAC8	Histone Deacetylase 8	5.66766
PDIA3	Protein Disulfide Isomerase Family A Member 3	5.66645
MID1	Midline 1	5.66446
RREB1	Ras Responsive Element Binding Protein 1	5.65954
PDP1	Pyruvate Dehyrogenase Phosphatase Catalytic Subunit 1	5.65676
RPL5	Ribosomal Protein L5	5.65574
AIFM1	Apoptosis Inducing Factor Mitochondria Associated 1	5.65346
LGALS3BP	Galectin 3 Binding Protein	5.6474
MIR328	MicroRNA 328	5.6444
DNAI2	Dynein Axonemal Intermediate Chain 2	5.64361
LPP	LIM Domain Containing Preferred Translocation Partner In Lipoma	5.64095
GLE1	GLE1 RNA Export Mediator	5.6388
MALT1	MALT1 Paracaspase	5.63621
HSD11B2	Hydroxysteroid 11-Beta Dehydrogenase 2	5.63192
HOTAIR	HOX Transcript Antisense RNA	5.62952
GCH1	GTP Cyclohydrolase 1	5.62826
ZFP36	ZFP36 Ring Finger Protein	5.6274
DNMT3B	DNA Methyltransferase 3 Beta	5.62678
HOPX	HOP Homeobox	5.62513
DNAL1	Dynein Axonemal Light Chain 1	5.62345
TNFSF14	TNF Superfamily Member 14	5.62157
RBM20	RNA Binding Motif Protein 20	5.61746
NME2	NME/NM23 Nucleoside Diphosphate Kinase 2	5.61223
RUNX3	RUNX Family Transcription Factor 3	5.61102
AXL	AXL Receptor Tyrosine Kinase	5.61058
VAMP8	Vesicle Associated Membrane Protein 8	5.60842
DROSHA	Drosha Ribonuclease III	5.60127
PPIA	Peptidylprolyl Isomerase A	5.59999
ODAD1	Outer Dynein Arm Docking Complex Subunit 1	5.59969
MIR218-1	MicroRNA 218-1	5.59501
JPH2	Junctophilin 2	5.59484
FABP4	Fatty Acid Binding Protein 4	5.59358
ATL1	Atlastin GTPase 1	5.5929
RHO	Rhodopsin	5.58618
GLI1	GLI Family Zinc Finger 1	5.57833
CYP7A1	Cytochrome P450 Family 7 Subfamily A Member 1	5.57567
MMP28	Matrix Metallopeptidase 28	5.5753
ADARB1	Adenosine Deaminase RNA Specific B1	5.57069
ODC1	Ornithine Decarboxylase 1	5.56779
THG1L	TRNA-Histidine Guanylyltransferase 1 Like	5.56259
PRKDC	Protein Kinase, DNA-Activated, Catalytic Subunit	5.56171
CLDN5	Claudin 5	5.55963
GATAD1	GATA Zinc Finger Domain Containing 1	5.55768
SEMA7A	Semaphorin 7A (John Milton Hagen Blood Group)	5.55762
CDK4	Cyclin Dependent Kinase 4	5.55342
CLDN1	Claudin 1	5.54556
SLC2A4	Solute Carrier Family 2 Member 4	5.5415
PROM1	Prominin 1	5.53694
AGL	Amylo-Alpha-1, 6-Glucosidase, 4-Alpha-Glucanotransferase	5.53296
PADI3	Peptidyl Arginine Deiminase 3	5.53295
PTMA	Prothymosin Alpha	5.52598
GATA3	GATA Binding Protein 3	5.51635
KIF5B	Kinesin Family Member 5B	5.51588
ARL6	ADP Ribosylation Factor Like GTPase 6	5.50498
MSLN	Mesothelin	5.50482
PIP	Prolactin Induced Protein	5.50204
LAMC2	Laminin Subunit Gamma 2	5.4979
GNAS	GNAS Complex Locus	5.49077
IFNL4	Interferon Lambda 4 (Gene/Pseudogene)	5.48237
FKBP10	FKBP Prolyl Isomerase 10	5.48082
COL4A2	Collagen Type IV Alpha 2 Chain	5.48005
ASIC1	Acid Sensing Ion Channel Subunit 1	5.47762
CDKN1C	Cyclin Dependent Kinase Inhibitor 1C	5.47114
RSPH4A	Radial Spoke Head Component 4A	5.47109
ASXL1	ASXL Transcriptional Regulator 1	5.47055
ASS1	Argininosuccinate Synthase 1	5.46836
FAN1	FANCD2 And FANCI Associated Nuclease 1	5.46606
ADGRG6	Adhesion G Protein-Coupled Receptor G6	5.46453
LMAN1	Lectin, Mannose Binding 1	5.46426
TBXA2R	Thromboxane A2 Receptor	5.45169
PDCD4	Programmed Cell Death 4	5.4511
LAMB2	Laminin Subunit Beta 2	5.45032
ACKR3	Atypical Chemokine Receptor 3	5.44992
PAX8	Paired Box 8	5.43423
MRTFA	Myocardin Related Transcription Factor A	5.4327
STX8	Syntaxin 8	5.4326
RPTOR	Regulatory Associated Protein Of MTOR Complex 1	5.43064
OXT	Oxytocin/Neurophysin I Prepropeptide	5.42044
ETS2	ETS Proto-Oncogene 2, Transcription Factor	5.41933
DNAJB11	DnaJ Heat Shock Protein Family (Hsp40) Member B11	5.41828
MIR23A	MicroRNA 23a	5.41781
GALNS	Galactosamine (N-Acetyl)-6-Sulfatase	5.41068
SKI	SKI Proto-Oncogene	5.40975
PTH1R	Parathyroid Hormone 1 Receptor	5.40863
MRPS22	Mitochondrial Ribosomal Protein S22	5.40782
VARS2	Valyl-TRNA Synthetase 2, Mitochondrial	5.40702
TRIM32	Tripartite Motif Containing 32	5.40052
JMJD6	Jumonji Domain Containing 6, Arginine Demethylase And Lysine Hydroxylase	5.39693
PRF1	Perforin 1	5.39214
LDB3	LIM Domain Binding 3	5.38754
SLC4A2	Solute Carrier Family 4 Member 2	5.3857
BCL6	BCL6 Transcription Repressor	5.38363
HYLS1	HYLS1 Centriolar And Ciliogenesis Associated	5.38025
AKT3	AKT Serine/Threonine Kinase 3	5.3765
MAP1B	Microtubule Associated Protein 1B	5.37459
XYLT1	Xylosyltransferase 1	5.37298
MCAM	Melanoma Cell Adhesion Molecule	5.37169
PHGDH	Phosphoglycerate Dehydrogenase	5.36949
DCK	Deoxycytidine Kinase	5.36722
MIR342	MicroRNA 342	5.36522
PRMT7	Protein Arginine Methyltransferase 7	5.36411
MIR199A2	MicroRNA 199a-2	5.36302
GATM	Glycine Amidinotransferase	5.36146
SPINT1	Serine Peptidase Inhibitor, Kunitz Type 1	5.34963
SFTA3	Surfactant Associated 3	5.34826
LORICRIN	Loricrin Cornified Envelope Precursor Protein	5.34825
LCAT	Lecithin-Cholesterol Acyltransferase	5.34629
CD9	CD9 Molecule	5.34461
TRPA1	Transient Receptor Potential Cation Channel Subfamily A Member 1	5.3395
NFATC2	Nuclear Factor Of Activated T Cells 2	5.33768
KANK1	KN Motif And Ankyrin Repeat Domains 1	5.33743
GAS8	Growth Arrest Specific 8	5.33435
SLC10A1	Solute Carrier Family 10 Member 1	5.33115
HSPB2	Heat Shock Protein Family B (Small) Member 2	5.32779
CCN3	Cellular Communication Network Factor 3	5.32701
FCN2	Ficolin 2	5.32658
CD1A	CD1a Molecule	5.31954
MAP2K3	Mitogen-Activated Protein Kinase Kinase 3	5.31734
H2AX	H2A.X Variant Histone	5.317
KRT14	Keratin 14	5.31664
LRP2	LDL Receptor Related Protein 2	5.31664
FUZ	Fuzzy Planar Cell Polarity Protein	5.31647
MEP1B	Meprin A Subunit Beta	5.31443
MAS1	MAS1 Proto-Oncogene, G Protein-Coupled Receptor	5.31256
NPNT	Nephronectin	5.30844
IFT88	Intraflagellar Transport 88	5.30406
AURKA	Aurora Kinase A	5.30356
SLC26A8	Solute Carrier Family 26 Member 8	5.30342
CSF1R	Colony Stimulating Factor 1 Receptor	5.30271
CSK	C-Terminal Src Kinase	5.30005
ABCD4	ATP Binding Cassette Subfamily D Member 4	5.29995
RELB	RELB Proto-Oncogene, NF-KB Subunit	5.29484
MMP16	Matrix Metallopeptidase 16	5.293
CTNNA1	Catenin Alpha 1	5.29233
BCR	BCR Activator Of RhoGEF And GTPase	5.29154
NR4A1	Nuclear Receptor Subfamily 4 Group A Member 1	5.28949
FAT4	FAT Atypical Cadherin 4	5.28707
MIR30C1	MicroRNA 30c-1	5.28458
PTGER1	Prostaglandin E Receptor 1	5.2827
PPIB	Peptidylprolyl Isomerase B	5.2815
EXOSC10	Exosome Component 10	5.2802
SNX10	Sorting Nexin 10	5.28
CBY1	Chibby Family Member 1, Beta Catenin Antagonist	5.27836
LARS2	Leucyl-TRNA Synthetase 2, Mitochondrial	5.27596
RO60	Ro60, Y RNA Binding Protein	5.27391
ADAM19	ADAM Metallopeptidase Domain 19	5.26854
P2RY12	Purinergic Receptor P2Y12	5.25661
MIR196A1	MicroRNA 196a-1	5.25286
DNAAF5	Dynein Axonemal Assembly Factor 5	5.24891
MIR92A1	MicroRNA 92a-1	5.24824
MLX	MAX Dimerization Protein MLX	5.2474
CFL1	Cofilin 1	5.24097
WWOX	WW Domain Containing Oxidoreductase	5.23995
GRIN2B	Glutamate Ionotropic Receptor NMDA Type Subunit 2B	5.23847
BBIP1	BBSome Interacting Protein 1	5.23836
TAGLN2	Transgelin 2	5.237
DNM1L	Dynamin 1 Like	5.23595
TACR1	Tachykinin Receptor 1	5.2345
NBEAL2	Neurobeachin Like 2	5.22417
CYP2J2	Cytochrome P450 Family 2 Subfamily J Member 2	5.22388
LAMA5	Laminin Subunit Alpha 5	5.2225
SCN1B	Sodium Voltage-Gated Channel Beta Subunit 1	5.21928
MYH9	Myosin Heavy Chain 9	5.21572
ARNT	Aryl Hydrocarbon Receptor Nuclear Translocator	5.21441
GH1	Growth Hormone 1	5.21433
LIPC	Lipase C, Hepatic Type	5.2132
MT-TS1	Mitochondrially Encoded TRNA-Ser (UCN) 1	5.21126
SNRPN	Small Nuclear Ribonucleoprotein Polypeptide N	5.21119
ADAR	Adenosine Deaminase RNA Specific	5.21092
CLTC	Clathrin Heavy Chain	5.21005
PLP1	Proteolipid Protein 1	5.20553
ASTN2	Astrotactin 2	5.20552
MIR455	MicroRNA 455	5.20361
TIAM1	TIAM Rac1 Associated GEF 1	5.20352
PEX1	Peroxisomal Biogenesis Factor 1	5.20177
ATP7A	ATPase Copper Transporting Alpha	5.20012
GPLD1	Glycosylphosphatidylinositol Specific Phospholipase D1	5.20008
PTBP1	Polypyrimidine Tract Binding Protein 1	5.19104
WNT2	Wnt Family Member 2	5.18598
CXCL14	C-X-C Motif Chemokine Ligand 14	5.18583
MAPT-AS1	MAPT Antisense RNA 1	5.18274
HOXA5	Homeobox A5	5.18239
EEA1	Early Endosome Antigen 1	5.17917
FBLN1	Fibulin 1	5.17837
ADIPOR1	Adiponectin Receptor 1	5.16999
GSTO2	Glutathione S-Transferase Omega 2	5.1675
SLC25A3	Solute Carrier Family 25 Member 3	5.16523
ITGA2	Integrin Subunit Alpha 2	5.16452
P2RY6	Pyrimidinergic Receptor P2Y6	5.16402
F7	Coagulation Factor VII	5.16329
TARS1	Threonyl-TRNA Synthetase 1	5.16025
MAPKAP1	MAPK Associated Protein 1	5.153
INTU	Inturned Planar Cell Polarity Protein	5.14953
NR4A3	Nuclear Receptor Subfamily 4 Group A Member 3	5.14654
TNFRSF13B	TNF Receptor Superfamily Member 13B	5.14546
KIF20A	Kinesin Family Member 20A	5.1412
MAF	MAF BZIP Transcription Factor	5.13768
TARDBP	TAR DNA Binding Protein	5.13642
SERPINA6	Serpin Family A Member 6	5.13422
TFAP2A	Transcription Factor AP-2 Alpha	5.13264
HARS1	Histidyl-TRNA Synthetase 1	5.12767
CAV3	Caveolin 3	5.12378
ARFGEF1	ADP Ribosylation Factor Guanine Nucleotide Exchange Factor 1	5.12312
CCL1	C-C Motif Chemokine Ligand 1	5.12282
ITLN1	Intelectin 1	5.12165
LEF1	Lymphoid Enhancer Binding Factor 1	5.11486
MIR141	MicroRNA 141	5.1136
NREP	Neuronal Regeneration Related Protein	5.10985
OGN	Osteoglycin	5.10902
MIR326	MicroRNA 326	5.10535
EHHADH	Enoyl-CoA Hydratase And 3-Hydroxyacyl CoA Dehydrogenase	5.10459
POU5F1	POU Class 5 Homeobox 1	5.09878
[truncated: 3,442 more rows]

## Sheet: 172 common targets 
Node	Degree	BetweennessCentrality	ClosenessCentrality			corresponding components
IL6	127	0.0608447	0.795349			66
VEGFA	124	0.0471668	0.784404			204
GAPDH	123	0.0586686	0.780822			213
AKT1	123	0.0472583	0.780822			225
TNF	112	0.0342197	0.743478			105
MAPK3	111	0.023519	0.74026			125
TP53	106	0.0242424	0.721519			177
EGFR	101	0.0179248	0.706612			258
CXCL8	99	0.0188742	0.70082			134
SRC	98	0.0211316	0.697959			54
MAPK1	96	0.0191745	0.695122			85
STAT3	92	0.0116026	0.681275			157
CASP3	92	0.0123616	0.684			35
PTGS2	91	0.0235922	0.681275			43
MMP9	91	0.0133764	0.681275			58
MAPK8	86	0.00872105	0.667969			76
HRAS	82	0.00932542	0.652672			83
FGF2	81	0.0108176	0.652672			111
HSP90AA1	79	0.0171362	0.645283			115
CCND1	77	0.00586701	0.640449			135
MMP2	76	0.0115451	0.642857			143
KDR	74	0.0105918	0.633333			152
NOS3	74	0.0149976	0.63806			165
ERBB2	73	0.00623343	0.633333			176
ICAM1	73	0.00674489	0.633333			185
CTNNB1	72	0.00843168	0.628676			260
ESR1	72	0.0113584	0.633333			262
MTOR	70	0.00451766	0.619565			265
VCAM1	67	0.0047309	0.619565			266
JAK2	67	0.00822631	0.612903			113
MAPK14	66	0.00650716	0.617329			117
IL2	64	0.00546085	0.612903			207
PTPRC	64	0.00492767	0.608541			211
HIF1A	63	0.00454971	0.606383			226
PIK3CA	61	0.0107671	0.6			229
SERPINE1	60	0.00772919	0.606383			233
MPO	59	0.015532	0.6			237
PPARG	57	0.00395434	0.597902			238
F2	57	0.0153859	0.6			240
SIRT1	55	0.00423739	0.59375			249
STAT1	55	0.00176682	0.587629			253
PLG	53	0.00625664	0.591696			254
KNG1	52	0.0145725	0.587629			256
ACE	51	0.00623133	0.587629			65
MAP2K1	51	0.00140919	0.583618			123
MDM2	50	0.00251824	0.577703			155
REN	50	0.0165422	0.585616			181
MMP3	49	0.00213721	0.577703			160
PTPN11	49	0.00502563	0.571906			53
NRAS	49	0.00182145	0.566225			60
KIT	48	0.00208398	0.577703			75
MMP1	48	0.00214697	0.579661			86
SELE	48	0.00162415	0.577703			116
PDGFRB	47	0.00136216	0.571906			124
ATM	47	0.00285075	0.57			3
FLT1	47	0.00123143	0.575758			193
TLR9	46	0.00186923	0.568106			164
AGTR1	45	0.00549149	0.571906			2
PTK2	45	0.00132442	0.5625			4
CASP8	45	0.0011887	0.57			88
STAT6	44	0.00121881	0.560656			146
PLAU	44	0.00196602	0.57			151
MET	44	0.00073423	0.57			167
TNFRSF1A	43	0.00088031	0.564356			179
SELP	42	0.00278223	0.564356			138
NR3C1	42	0.00424865	0.566225			40
BMP4	41	0.00775053	0.560656			52
ELANE	40	0.00269772	0.560656			59
NOS2	39	0.00118741	0.555195			63
F2R	38	0.0054548	0.551613			87
CD274	38	0.00103738	0.553398			175
RAF1	37	0.00093087	0.553398			180
PGF	37	0.00100891	0.555195			259
F3	36	0.00193836	0.555195			261
TERT	36	0.0003446	0.549839			71
PRKCA	36	0.00283015	0.542857			148
SHH	35	0.00143562	0.546326			62
CXCR2	35	0.00093095	0.553398			236
RET	35	0.00081336	0.548077			1
ABCB1	34	0.00536265	0.546326			73
NOX4	34	0.00101049	0.553398			96
MMP7	34	0.00057347	0.548077			72
MMP14	34	0.00263173	0.549839			79
ARG1	34	0.00194962	0.542857			81
PARP1	34	0.00048351	0.548077			112
LGALS3	33	0.0009144	0.546326			170
HSPA8	33	0.00115684	0.537736			189
NOS1	33	0.00248649	0.549839			159
TEK	33	0.00040579	0.548077			48
IGFBP3	33	0.0005762	0.549839			90
PRKACA	32	0.00321718	0.537736
PDGFRA	31	0.00024118	0.541139
NFE2L2	31	0.00084122	0.541139
ALK	31	0.00045014	0.53605
HSPA5	30	0.00046557	0.534375
CCR5	30	0.00064816	0.537736
HSPA1A	30	0.00094543	0.53605
NLRP3	29	0.0008049	0.534375
PLAT	28	0.00083763	0.531056
CFTR	28	0.00451329	0.537736
FGFR1	28	0.0001931	0.531056
ADRB2	27	0.00178398	0.531056
EZR	26	0.00051393	0.529412
FLT4	26	0.00016566	0.53271
CTSG	25	0.00102954	0.531056
EDNRB	25	0.00178588	0.53271
MMP8	25	0.00067304	0.527778
CXCR3	25	0.00030555	0.529412
TGFBR1	25	0.00016232	0.527778
HDAC2	24	0.00032284	0.521341
GSR	23	0.00194319	0.526154
EDNRA	23	0.00150703	0.527778
PRKG1	23	0.00252227	0.521341
CXCR1	23	0.00035603	0.52454
SGK1	23	0.00085104	0.527778
BCL2	22	0.00039346	0.501466
VDR	22	0.00133843	0.522936
BRAF	22	0.00011423	0.511976
PPARA	22	0.00055892	0.529412
PIK3CG	21	0.00015409	0.507418
CHUK	21	0.00018863	0.516616
CCR3	20	0.00025082	0.511976
MIF	20	6.863e-05	0.519757
EPAS1	20	0.0004632	0.511976
ALOX5	20	0.00035767	0.516616
APEX1	19	0.00035616	0.513514
VCP	19	0.0015288	0.513514
PDE5A	19	0.0016799	0.513514
PTGS1	18	0.00053296	0.518182
CYP1A1	17	0.00360078	0.518182
TGM2	16	4.545e-05	0.513514
MB	15	0.00094478	0.502941
NR1H4	15	0.00111258	0.51506
NR3C2	14	0.00015569	0.510448
HTR2A	14	0.00137673	0.495652
MMP12	14	0.0001034	0.5
ATP12A	13	0.00100416	0.498542
CYP2C9	13	0.00180863	0.488571
CMA1	13	4.273e-05	0.501466
ADORA2B	13	0.00051703	0.507418
PTPN22	13	0.00027775	0.489971
TNNI3	12	0.00058927	0.495652
SLC6A4	11	0.00108063	0.485795
PDE4A	11	0.00040814	0.49422
HTR2B	11	0.00022035	0.460916
CCR4	11	1.1e-05	0.492795
FHIT	11	5.947e-05	0.476323
SETD2	11	8.043e-05	0.46978
TRPV4	10	0.0005213	0.492795
RARB	10	6.497e-05	0.483051
ABCC1	9	0.000111	0.489971
CHRM3	9	0	0.446475
GUSB	9	0.00022981	0.476323
PRSS1	9	0.00011103	0.484419
CYP2D6	8	0.00060913	0.422222
ADA	8	0.00013453	0.483051
XDH	8	5.823e-05	0.46978
P2RX7	8	7.242e-05	0.484419
GBA	8	0.00011901	0.485795
RBP4	8	0.00024383	0.475
F10	8	0	0.4275
GC	8	0.00023028	0.435115
ADCY10	7	8.282e-05	0.46978
ENPP2	7	5.28e-06	0.472376
BMPR1A	7	0.00029186	0.451187
KCNN4	7	0.00147583	0.484419
TRPC6	6	0.00015321	0.460916
TNNT2	5	4.415e-05	0.458445
BMP1	4	4.191e-05	0.405213
EPHX1	4	0.00014974	0.392202
DDR1	2	1.97e-06	0.422222
KCNK3	2	1.689e-05	0.373362

## Sheet: GO terms
GO BP								GO CC								GO MF
Terms	LogP	Enrichment	Count	Genes	Log(q-value)			Terms	LogP	Enrichment	Count	Genes	Log(q-value)			Terms	LogP	Enrichment	Count	Genes	Log(q-value)
positive regulation of locomotion	-52.2359	15.6288	58	AKT1|ATM|BCL2|BMP4|CCR4|MAPK14|EGFR|ELANE|F2R|F3|F10|FGF2|FGFR1|FLT1|FLT4|MTOR|HIF1A|HRAS|HSPA5|ICAM1|IL6|CXCL8|JAK2|KDR|KIT|LGALS3|MET|MMP7|MMP9|MMP14|NFE2L2|NOS3|SERPINE1|PDGFRA|PDGFRB|ENPP2|PGF|PIK3CG|PLAU|PRKCA|MAPK1|MAPK3|PTGS2|PTK2|PTPRC|RET|SELE|SELP|SRC|STAT3|TEK|TERT|TGFBR1|TNF|VEGFA|SIRT1|CD274|NOX4	-48.3415			membrane raft	-13.3971	17.8218	14	CASP3|EGFR|F2R|ICAM1|JAK2|KDR|NOS1|NOS3|MAPK1|MAPK3|PTPRC|SELE|SRC|TNF	-10.4135			kinase binding	-19.0132	12.7897	23	AKT1|CCND1|MAPK14|CTNNB1|ACE|EGFR|ESR1|MTOR|NR3C1|HIF1A|HSP90AA1|JAK2|PDGFRB|PLG|MAPK1|MAP2K1|PTK2|PTPN11|PTPRC|SRC|STAT3|TP53|SIRT1	-15.3459
positive regulation of cell migration	-53.0739	16.7985	57	AKT1|ATM|BCL2|BMP4|MAPK14|EGFR|ELANE|F2R|F3|F10|FGF2|FGFR1|FLT1|FLT4|MTOR|HIF1A|HRAS|HSPA5|ICAM1|IL6|CXCL8|JAK2|KDR|KIT|LGALS3|MET|MMP7|MMP9|MMP14|NFE2L2|NOS3|SERPINE1|PDGFRA|PDGFRB|ENPP2|PGF|PIK3CG|PLAU|PRKCA|MAPK1|MAPK3|PTGS2|PTK2|PTPRC|RET|SELE|SELP|SRC|STAT3|TEK|TERT|TGFBR1|TNF|VEGFA|SIRT1|CD274|NOX4	-48.8785			membrane microdomain	-13.3971	17.8218	14	CASP3|EGFR|F2R|ICAM1|JAK2|KDR|NOS1|NOS3|MAPK1|MAPK3|PTPRC|SELE|SRC|TNF	-10.4135			protein kinase binding	-16.2844	12.5751	20	AKT1|CCND1|MAPK14|ACE|EGFR|ESR1|MTOR|NR3C1|HIF1A|HSP90AA1|JAK2|PDGFRB|MAPK1|PTK2|PTPN11|PTPRC|SRC|STAT3|TP53|SIRT1	-12.9182
vasculature development	-37.082	10.6129	51	AGTR1|AKT1|ALOX5|BMP4|BMPR1A|CASP8|CMA1|CCR3|MAPK14|CTNNB1|EDNRA|EPAS1|ERBB2|F3|FGF2|FLT1|FLT4|CXCR3|HIF1A|IL6|CXCL8|KDR|KIT|MMP2|MMP14|NFE2L2|NOS3|SERPINE1|PDGFRA|PDGFRB|ENPP2|PGF|PIK3CA|PIK3CG|PPARG|PRKCA|MAPK1|MAP2K1|PTGS2|PTK2|SHH|STAT1|TEK|TERT|TGFBR1|TNF|TNNI3|VEGFA|XDH|SIRT1|SETD2	-33.8866			membrane region	-13.164	17.1364	14	CASP3|EGFR|F2R|ICAM1|JAK2|KDR|NOS1|NOS3|MAPK1|MAPK3|PTPRC|SELE|SRC|TNF	-10.3565			phosphotransferase activity, alcohol group as acceptor	-15.0271	11.9282	19	AKT1|ATM|CCND1|MAPK14|EGFR|ERBB2|FLT1|MTOR|JAK2|KDR|KIT|PDGFRB|PIK3CA|MAPK1|MAPK3|MAPK8|MAP2K1|PTK2|SRC	-11.9619
cardiovascular system development	-37.082	10.6129	51	AGTR1|AKT1|ALOX5|BMP4|BMPR1A|CASP8|CMA1|CCR3|MAPK14|CTNNB1|EDNRA|EPAS1|ERBB2|F3|FGF2|FLT1|FLT4|CXCR3|HIF1A|IL6|CXCL8|KDR|KIT|MMP2|MMP14|NFE2L2|NOS3|SERPINE1|PDGFRA|PDGFRB|ENPP2|PGF|PIK3CA|PIK3CG|PPARG|PRKCA|MAPK1|MAP2K1|PTGS2|PTK2|SHH|STAT1|TEK|TERT|TGFBR1|TNF|TNNI3|VEGFA|XDH|SIRT1|SETD2	-33.8866			focal adhesion	-11.8984	13.8236	14	CTNNB1|EGFR|FLT1|ICAM1|JAK2|MMP14|PDGFRB|PLAU|MAPK1|MAPK3|MAP2K1|PTK2|PTPRC|SRC	-9.29508			kinase activity	-14.2992	10.8723	19	AKT1|ATM|CCND1|MAPK14|EGFR|ERBB2|FLT1|MTOR|JAK2|KDR|KIT|PDGFRB|PIK3CA|MAPK1|MAPK3|MAPK8|MAP2K1|PTK2|SRC	-11.3309
positive regulation of kinase activity	-41.4807	13.5401	50	ADORA2B|ADRB2|AKT1|ALK|CCND1|BMP4|BRAF|DDR1|MAPK14|ACE|EGFR|ELANE|ERBB2|F2|F2R|FGF2|FGFR1|FLT1|FLT4|MTOR|HRAS|HSP90AA1|HTR2A|HTR2B|IL2|JAK2|KDR|KIT|MET|PDGFRA|PDGFRB|PIK3CA|PIK3CG|PRKACA|MAPK1|MAPK3|MAP2K1|PTK2|PTPN11|PTPRC|RAF1|RET|SRC|TEK|TGFBR1|TNF|VEGFA|SIRT1|NOX4|TLR9	-37.9843			cell-substrate adherens junction	-11.8706	13.7579	14	CTNNB1|EGFR|FLT1|ICAM1|JAK2|MMP14|PDGFRB|PLAU|MAPK1|MAPK3|MAP2K1|PTK2|PTPRC|SRC	-9.29508			protein kinase activity	-15.1394	13.4909	18	AKT1|ATM|CCND1|MAPK14|EGFR|ERBB2|FLT1|MTOR|JAK2|KDR|KIT|PDGFRB|MAPK1|MAPK3|MAPK8|MAP2K1|PTK2|SRC	-11.9619
positive regulation of transferase activity	-38.8846	11.9915	50	ADORA2B|ADRB2|AKT1|ALK|CCND1|BMP4|BRAF|DDR1|MAPK14|ACE|EGFR|ELANE|ERBB2|F2|F2R|FGF2|FGFR1|FLT1|FLT4|MTOR|HRAS|HSP90AA1|HTR2A|HTR2B|IL2|JAK2|KDR|KIT|MET|PDGFRA|PDGFRB|PIK3CA|PIK3CG|PRKACA|MAPK1|MAPK3|MAP2K1|PTK2|PTPN11|PTPRC|RAF1|RET|SRC|TEK|TGFBR1|TNF|VEGFA|SIRT1|NOX4|TLR9	-35.4674			cell-substrate junction	-11.8016	13.5965	14	CTNNB1|EGFR|FLT1|ICAM1|JAK2|MMP14|PDGFRB|PLAU|MAPK1|MAPK3|MAP2K1|PTK2|PTPRC|SRC	-9.29508			protein domain specific binding	-9.0418	8.39433	14	MTOR|GAPDH|HIF1A|HSP90AA1|JAK2|KIT|MDM2|PLG|PPARG|PTK2|PTPN11|SRC|TP53|SIRT1	-6.55063
blood vessel development	-36.7636	10.8464	50	AGTR1|AKT1|ALOX5|BMP4|BMPR1A|CASP8|CMA1|CCR3|MAPK14|CTNNB1|EDNRA|EPAS1|ERBB2|F3|FGF2|FLT1|FLT4|CXCR3|HIF1A|IL6|CXCL8|KDR|MMP2|MMP14|NFE2L2|NOS3|SERPINE1|PDGFRA|PDGFRB|ENPP2|PGF|PIK3CA|PIK3CG|PPARG|PRKCA|MAPK1|MAP2K1|PTGS2|PTK2|SHH|STAT1|TEK|TERT|TGFBR1|TNF|TNNI3|VEGFA|XDH|SIRT1|SETD2	-33.6474			adherens junction	-11.4147	11.1615	15	CTNNB1|EGFR|FLT1|ICAM1|JAK2|MMP14|PDGFRB|PLAU|MAPK1|MAPK3|MAP2K1|PTK2|PTPRC|SRC|VEGFA	-8.97517			endopeptidase activity	-10.3694	12.1683	13	CASP3|ACE|ELANE|F2|F3|MMP1|MMP2|MMP3|MMP9|MMP14|PLAU|PLG|REN	-7.70213
regulation of MAPK cascade	-35.9519	10.8306	49	ADORA2B|ADRB2|AKT1|ALK|BMP4|BRAF|MAPK14|EGFR|ELANE|ERBB2|F2R|FGF2|FGFR1|FLT1|FLT4|GBA|HRAS|HTR2A|HTR2B|ICAM1|IGFBP3|IL6|JAK2|KDR|KIT|MIF|MMP8|P2RX7|PDGFRA|PDGFRB|PIK3CG|PRKCA|MAPK1|MAPK3|MAP2K1|PTPN11|PTPRC|RAF1|REN|RET|SRC|TEK|TGFBR1|TNF|VEGFA|EZR|XDH|PTPN22|TLR9	-32.9027			anchoring junction	-11.24	10.8493	15	CTNNB1|EGFR|FLT1|ICAM1|JAK2|MMP14|PDGFRB|PLAU|MAPK1|MAPK3|MAP2K1|PTK2|PTPRC|SRC|VEGFA	-8.85848			peptidase activity, acting on L-amino acid peptides	-8.61236	8.73112	13	CASP3|ACE|ELANE|F2|F3|MMP1|MMP2|MMP3|MMP9|MMP14|PLAU|PLG|REN	-6.20036
blood vessel morphogenesis	-36.5568	11.5969	48	AGTR1|AKT1|ALOX5|BMP4|BMPR1A|CASP8|CMA1|CCR3|MAPK14|CTNNB1|EDNRA|EPAS1|ERBB2|F3|FGF2|FLT1|FLT4|CXCR3|HIF1A|IL6|CXCL8|KDR|MMP2|MMP14|NFE2L2|NOS3|SERPINE1|PDGFRA|PDGFRB|ENPP2|PGF|PIK3CA|PIK3CG|PPARG|PRKCA|PTGS2|PTK2|SHH|STAT1|TEK|TERT|TGFBR1|TNF|TNNI3|VEGFA|XDH|SIRT1|SETD2	-33.4754			caveola	-8.97505	35.7536	7	F2R|JAK2|NOS3|MAPK1|MAPK3|SELE|SRC	-6.6904			peptidase activity	-8.44623	8.45655	13	CASP3|ACE|ELANE|F2|F3|MMP1|MMP2|MMP3|MMP9|MMP14|PLAU|PLG|REN	-6.07999
response to oxidative stress	-34.02	14.5068	48	ADA|PARP1|AKT1|ALOX5|APEX1|ARG1|BCL2|CASP3|CHUK|EGFR|EPAS1|GBA|GSR|HDAC2|HIF1A|HSPA1A|IL6|JAK2|MB|MET|MMP2|MMP3|MMP9|MMP14|MPO|NFE2L2|NOS3|PDGFRA|PDGFRB|MAPK1|MAPK3|MAPK8|PTGS1|PTGS2|SRC|TNF|TP53|TRPC6|SIRT1|NOX4|TERT|TGFBR1|TNNI3|VEGFA|XDH|SIRT1|SETD2	-31.2226			plasma membrane raft	-7.98282	25.8575	7	F2R|JAK2|NOS3|MAPK1|MAPK3|SELE|SRC	-5.8121			transcription factor binding	-8.5452	8.61918	13	CCND1|MAPK14|CTNNB1|ESR1|MTOR|HIF1A|PPARG|MAPK1|SRC|STAT1|STAT3|TP53|SIRT1	-6.15668
regulation of cell adhesion	-34.9225	10.6963	48	ADA|AKT1|ALOX5|ARG1|ATM|BCL2|BMP4|DDR1|CASP3|MAPK14|ELANE|ERBB2|CXCR3|ICAM1|IL2|IL6|CXCL8|JAK2|KDR|KNG1|LGALS3|MMP12|MMP14|SERPINE1|PIK3CA|PIK3CG|PLAU|PLG|PPARA|PRKCA|PRKG1|PTK2|PTPN11|PTPRC|RET|SELE|SELP|SHH|SRC|TEK|TGM2|TNF|VCAM1|VEGFA|PTPN22|CD274|TRPV4|NLRP3	-32.0281			early endosome	-5.38382	8.59679	8	EGFR|ERBB2|F2R|KDR|MAPK1|MAPK3|MAP2K1|VCAM1	-3.42139			phosphatase binding	-11.8872	23.5799	11	AKT1|MAPK14|CTNNB1|EGFR|ERBB2|PPARG|MAPK1|MAPK3|PTK2|STAT3|TP53	-9.02479
wound healing	-36.9065	12.8176	46	ALOX5|DDR1|CASP3|EGFR|ERBB2|F2|F2R|F3|F10|FGF2|MTOR|HDAC2|HIF1A|HRAS|IL6|JAK2|KDR|KNG1|MMP12|NFE2L2|NOS3|P2RX7|SERPINE1|PDGFRA|PDGFRB|PIK3CA|PIK3CG|PLAT|PLAU|PLG|PPARA|PRKACA|PRKCA|PRKG1|MAPK1|MAPK3|PTK2|PTPN11|RAF1|SELP|SHH|SRC|TGFBR1|TNF|TRPC6|VEGFA	-33.7525			late endosome	-4.26433	9.02663	6	EGFR|F2R|MAPK1|MAPK3|MAP2K1|SRC	-2.43716			cell adhesion molecule binding	-7.38938	8.85394	11	CTNNB1|EGFR|FGF2|ICAM1|KDR|MMP14|PTK2|PTPN11|SRC|STAT1|VCAM1	-5.16927
chemotaxis	-35.0948	11.6831	46	AGTR1|ALOX5|BMP4|CCR3|CCR4|CCR5|MAPK14|EDNRB|ELANE|ERBB2|F3|FGF2|FGFR1|FLT1|CXCR3|HRAS|IL6|CXCL8|CXCR1|CXCR2|KDR|KIT|LGALS3|MET|MIF|ABCC1|SERPINE1|PDGFRA|PDGFRB|ENPP2|PGF|PIK3CA|PIK3CG|PLAU|PRKCA|MAPK1|MAPK3|MAP2K1|PTK2|PTPN11|RET|SHH|SRC|VCAM1|VEGFA|EZR	-32.1298			extracellular matrix	-9.07381	9.53611	13	ELANE|F2|F3|ICAM1|KNG1|MMP1|MMP2|MMP3|MMP9|MMP14|SERPINE1|PLG|VEGFA	-6.7434			protein tyrosine kinase activity	-11.847	29.7641	10	EGFR|ERBB2|FLT1|JAK2|KDR|KIT|PDGFRB|MAP2K1|PTK2|SRC	-9.02479
taxis	-35.0344	11.647	46	AGTR1|ALOX5|BMP4|CCR3|CCR4|CCR5|MAPK14|EDNRB|ELANE|ERBB2|F3|FGF2|FGFR1|FLT1|CXCR3|HRAS|IL6|CXCL8|CXCR1|CXCR2|KDR|KIT|LGALS3|MET|MIF|ABCC1|SERPINE1|PDGFRA|PDGFRB|ENPP2|PGF|PIK3CA|PIK3CG|PLAU|PRKCA|MAPK1|MAPK3|MAP2K1|PTK2|PTPN11|RET|SHH|SRC|VCAM1|VEGFA|EZR	-32.1099			vesicle lumen	-8.04086	12.1683	10	MAPK14|EGFR|ELANE|HSP90AA1|KNG1|MPO|SERPINE1|PLG|MAPK1|VEGFA	-5.83538			serine-type peptidase activity	-10.5374	22.0064	10	ACE|ELANE|F2|F3|MMP1|MMP2|MMP3|MMP9|PLAU|PLG	-7.77892
angiogenesis	-35.6101	12.5176	45	AGTR1|AKT1|ALOX5|BMP4|CASP8|CMA1|CCR3|MAPK14|CTNNB1|EDNRA|EPAS1|ERBB2|F3|FGF2|FLT1|FLT4|CXCR3|HIF1A|IL6|CXCL8|KDR|MMP2|MMP14|NFE2L2|NOS3|SERPINE1|PDGFRA|PDGFRB|ENPP2|PGF|PIK3CA|PIK3CG|PPARG|PRKCA|PTGS2|PTK2|SHH|STAT1|TEK|TERT|TGFBR1|TNF|VEGFA|SIRT1|SETD2	-32.6188			secretory granule lumen	-7.0854	11.5636	9	MAPK14|ELANE|HSP90AA1|KNG1|MPO|SERPINE1|PLG|MAPK1|VEGFA	-4.97683			serine hydrolase activity	-10.4919	21.7748	10	ACE|ELANE|F2|F3|MMP1|MMP2|MMP3|MMP9|PLAU|PLG	-7.77892
positive regulation of MAPK cascade	-35.8199	13.2294	44	ADORA2B|ADRB2|ALK|BMP4|BRAF|MAPK14|EGFR|ELANE|ERBB2|F2R|FGF2|FGFR1|FLT1|FLT4|HRAS|HTR2A|HTR2B|ICAM1|IGFBP3|IL6|JAK2|KDR|KIT|MIF|MMP8|PDGFRA|PDGFRB|PIK3CG|PRKCA|MAPK1|MAPK3|MAP2K1|PTPN11|PTPRC|RAF1|RET|SRC|TEK|TGFBR1|TNF|VEGFA|XDH|PTPN22|TLR9	-32.8006			cytoplasmic vesicle lumen	-6.89583	10.9837	9	MAPK14|ELANE|HSP90AA1|KNG1|MPO|SERPINE1|PLG|MAPK1|VEGFA	-4.8153			protein phosphatase binding	-10.0393	25.1587	9	AKT1|MAPK14|CTNNB1|EGFR|ERBB2|PPARG|PTK2|STAT3|TP53	-7.4134
transmembrane receptor protein tyrosine kinase signaling pathway	-30.0933	9.7123	44	ADRB2|AKT1|ALK|BRAF|DDR1|CASP3|MAPK14|EGFR|ERBB2|F3|FGF2|FGFR1|FLT1|FLT4|HIF1A|HRAS|HSP90AA1|IGFBP3|JAK2|KDR|KIT|MET|MMP2|MMP9|PDGFRA|PDGFRB|PGF|PIK3CA|PLAT|PRKCA|MAPK1|MAPK3|PTK2|PTPN11|RAF1|RET|SRC|STAT3|STAT6|TEK|VEGFA|XDH|NR1H4|SIRT1	-27.4542			collagen-containing extracellular matrix	-6.08202	8.7818	9	ELANE|F2|F3|ICAM1|KNG1|MMP2|MMP9|SERPINE1|PLG	-4.07612			serine-type endopeptidase activity	-9.50149	21.9029	9	ELANE|F2|F3|MMP1|MMP2|MMP3|MMP9|PLAU|PLG	-6.94817
circulatory system process	-35.0266	13.2703	43	ADA|ADRB2|AGTR1|AKT1|CHRM3|CMA1|CTSG|ACE|EDNRA|EDNRB|EGFR|EPAS1|F2R|MTOR|HTR2A|HTR2B|ICAM1|IL2|JAK2|KCNK3|KNG1|NOS1|NOS2|NOS3|PIK3CA|PIK3CG|PPARA|PPARG|PRKACA|PRKG1|PTGS1|PTGS2|REN|SGK1|SLC6A4|SRC|STAT1|TEK|TNNI3|TNNT2|VEGFA|NOX4|TRPV4	-32.1099			platelet alpha granule	-5.55092	22.7319	5	KNG1|SERPINE1|PLG|SELP|VEGFA	-3.56729			heparin binding	-9.64049	22.7042	9	BMP4|ELANE|F2|FGF2|KNG1|MPO|PTPRC|SELP|VEGFA	-7.0524
response to inorganic substance	-34.5811	12.9526	43	ADA|PARP1|AKT1|APEX1|ARG1|CCND1|BCL2|BRAF|CASP3|CASP8|CHUK|CYP1A1|EGFR|HDAC2|HIF1A|HSPA5|ICAM1|IL6|KCNK3|KDR|KIT|MB|MET|MMP3|MMP9|MPO|NFE2L2|NOS3|PDGFRB|PIK3CA|MAPK1|MAPK3|MAPK8|SHH|SRC|TERT|TNF|TNNT2|TRPC6|VCAM1|VCP|SIRT1|ADCY10	-31.7282			platelet alpha granule lumen	-4.671	24.6997	4	KNG1|SERPINE1|PLG|VEGFA	-2.72877			glycosaminoglycan binding	-8.34464	16.1891	9	BMP4|ELANE|F2|FGF2|KNG1|MPO|PTPRC|SELP|VEGFA	-6.01979
regulation of cytokine production	-27.7247	8.84686	43	ALOX5|ARG1|CASP8|CHUK|MAPK14|CTNNB1|ELANE|F2|F2R|F3|FLT4|GAPDH|GBA|HDAC2|HIF1A|HRAS|HSPA1A|HSP90AA1|HTR2B|IL2|IL6|JAK2|MIF|MMP8|MMP12|NOS2|P2RX7|SERPINE1|PPARA|PTGS2|PTPN11|PTPRC|STAT1|STAT3|STAT6|TNF|EZR|NR1H4|PTPN22|SETD2|CD274|TLR9|NLRP3	-25.2105			side of membrane	-8.63779	8.77385	13	AKT1|ACE|F2|F3|ICAM1|KIT|PLG|PTK2|PTPRC|SELP|SRC|TNF|VCAM1	-6.39453			sulfur compound binding	-7.86767	14.2662	9	BMP4|ELANE|F2|FGF2|KNG1|MPO|PTPRC|SELP|VEGFA	-5.58062
epithelial cell proliferation	-37.1654	15.6485	42	AGTR1|AKT1|ALOX5|ARG1|CCND1|BMP4|BMPR1A|CCR3|EDNRB|EGFR|ERBB2|ESR1|F3|FGF2|FGFR1|FLT1|FLT4|MTOR|HIF1A|HRAS|HTR2B|IGFBP3|IL6|KDR|KIT|MMP12|MMP14|NRAS|PGF|PPARG|PRKCA|MAPK1|MAP2K1|SHH|STAT1|TEK|TGFBR1|TNF|VDR|VEGFA|XDH|SIRT1	-33.8866			external side of plasma membrane	-7.35519	10.2916	10	ACE|F2|F3|ICAM1|KIT|PLG|PTPRC|SELP|TNF|VCAM1	-5.21666			cytokine receptor binding	-7.74053	13.7907	9	CASP3|IL2|IL6|CXCL8|JAK2|STAT1|TNF|VEGFA|TLR9	-5.48824
regulation of body fluid levels	-34.5884	13.5765	42	ADA|CCND1|DDR1|CFTR|CHRM3|EDNRB|F2|F2R|F3|F10|GBA|HDAC2|HIF1A|IL6|JAK2|KCNN4|KNG1|MET|NFE2L2|NOS3|P2RX7|SERPINE1|PDGFRA|PIK3CA|PIK3CG|PLAT|PLAU|PLG|PRKACA|PRKCA|PRKG1|MAPK1|MAPK3|PTPN11|RAF1|SELP|SHH|SRC|TRPC6|VEGFA|XDH|TRPV4	-31.7282			perinuclear region of cytoplasm	-6.84938	6.89534	12	CTNNB1|EGFR|ERBB2|GAPDH|HRAS|HSP90AA1|NOS1|PIK3CA|PPARG|SELE|SRC|STAT1	-4.79517			hormone receptor binding	-9.43394	21.523	9	CTNNB1|ESR1|HIF1A|JAK2|PPARG|PTPN11|SRC|STAT1|SIRT1	-6.9128
blood circulation	-34.0975	13.2109	42	ADA|ADRB2|AGTR1|AKT1|CHRM3|CMA1|CTSG|ACE|EDNRA|EDNRB|EGFR|EPAS1|F2R|MTOR|HTR2A|HTR2B|ICAM1|IL2|JAK2|KCNK3|KNG1|NOS1|NOS2|NOS3|PIK3CA|PIK3CG|PPARA|PPARG|PRKACA|PRKG1|PTGS1|PTGS2|REN|SGK1|SLC6A4|SRC|STAT1|TEK|TNNI3|TNNT2|VEGFA|TRPV4	-31.2824			endocytic vesicle	-6.11411	10.781	8	EGFR|ELANE|MTOR|HSP90AA1|MDM2|MPO|NOS3|TLR9	-4.08472			chromatin binding	-5.11024	6.67291	9	CTNNB1|EGFR|ESR1|MPO|PPARG|STAT1|STAT3|TP53|SIRT1	-3.13317
positive regulation of protein kinase activity	-33.722	12.9373	42	ADORA2B|ADRB2|AKT1|ALK|CCND1|BMP4|BRAF|MAPK14|ACE|EGFR|ELANE|ERBB2|F2R|FGF2|FGFR1|FLT1|MTOR|HRAS|HSP90AA1|HTR2A|HTR2B|JAK2|KIT|PDGFRB|PIK3CA|PIK3CG|PRKACA|MAPK1|MAPK3|MAP2K1|PTK2|PTPN11|PTPRC|RAF1|RET|SRC|TGFBR1|TNF|VEGFA|SIRT1|NOX4|TLR9	-30.9579			lytic vacuole	-4.31181	5.28154	9	ACE|ELANE|MTOR|HSP90AA1|MPO|PDGFRB|MAPK1|SRC|TLR9	-2.43947			protein serine/threonine kinase activity	-6.38396	9.5474	9	AKT1|ATM|MAPK14|EGFR|MTOR|MAPK1|MAPK3|MAPK8|MAP2K1	-4.26076
cellular response to nitrogen compound	-30.1365	10.5687	42	PARP1|ADRB2|AGTR1|AKT1|APEX1|ARG1|CASP3|CFTR|CHRM3|CTNNB1|MTOR|HDAC2|HSPA5|ICAM1|JAK2|MDM2|MMP2|MMP3|ABCC1|NFE2L2|P2RX7|PDGFRA|PIK3CA|PIK3CG|PPARG|PRKACA|MAPK1|MAPK3|PTK2|PTPN11|SLC6A4|SRC|STAT3|STAT6|TNF|TP53|VCAM1|EZR|NR1H4|SIRT1|PTPN22|NOX4	-27.4726			lysosome	-4.31181	5.28154	9	ACE|ELANE|MTOR|HSP90AA1|MPO|PDGFRB|MAPK1|SRC|TLR9	-2.43947			growth factor receptor binding	-8.72829	23.4735	8	FGF2|IL2|IL6|JAK2|PDGFRB|SRC|VEGFA|TLR9	-6.26711
cellular response to growth factor stimulus	-27.5497	9.48532	41	PARP1|AKT1|ARG1|BMP4|BMPR1A|CASP3|MAPK14|CTNNB1|EGFR|ERBB2|FGF2|FGFR1|FLT1|FLT4|NR3C1|HDAC2|HIF1A|HSPA1A|HSPA5|CXCL8|KDR|NOS1|PDGFRA|PDGFRB|PGF|PIK3CA|PPARA|PPARG|MAPK1|MAPK3|PTK2|PTPN11|RAF1|SRC|TGFBR1|TP53|VCAM1|VEGFA|XDH|SIRT1|NOX4	-25.0619			vacuolar lumen	-4.19901	11.9572	5	ELANE|HSP90AA1|MPO|PDGFRB|MAPK1	-2.39147			receptor ligand activity	-4.65125	6.81022	8	BMP4|F2|FGF2|IL2|IL6|CXCL8|TNF|VEGFA	-2.71638
response to growth factor	-26.872	9.11158	41	PARP1|AKT1|ARG1|BMP4|BMPR1A|CASP3|MAPK14|CTNNB1|EGFR|ERBB2|FGF2|FGFR1|FLT1|FLT4|NR3C1|HDAC2|HIF1A|HSPA1A|HSPA5|CXCL8|KDR|NOS1|PDGFRA|PDGFRB|PGF|PIK3CA|PPARA|PPARG|MAPK1|MAPK3|PTK2|PTPN11|RAF1|SRC|TGFBR1|TP53|VCAM1|VEGFA|XDH|SIRT1|NOX4	-24.417			vacuole	-3.89771	4.66018	9	ACE|ELANE|MTOR|HSP90AA1|MPO|PDGFRB|MAPK1|SRC|TLR9	-2.18125			receptor regulator activity	-4.33863	6.15198	8	BMP4|F2|FGF2|IL2|IL6|CXCL8|TNF|VEGFA	-2.44222
cellular response to organonitrogen compound	-29.5908	11.1839	40	PARP1|ADRB2|AGTR1|AKT1|APEX1|ARG1|CASP3|CFTR|CTNNB1|MTOR|HDAC2|HSPA5|ICAM1|JAK2|MDM2|MMP2|ABCC1|NFE2L2|P2RX7|PDGFRA|PIK3CA|PIK3CG|PPARG|PRKACA|MAPK1|MAPK3|PTK2|PTPN11|SLC6A4|SRC|STAT3|STAT6|TNF|TP53|VCAM1|EZR|NR1H4|SIRT1|PTPN22|NOX4	-26.9637			phagocytic vesicle	-3.47522	12.1683	4	ELANE|MTOR|MPO|TLR9	-1.79263			integrin binding	-8.70393	23.3082	8	EGFR|FGF2|ICAM1|KDR|MMP14|PTK2|SRC|VCAM1	-6.26711
response to bacterium	-25.9643	8.98703	40	AKT1|ARG1|CASP3|CASP8|CHUK|CCR4|CCR5|MAPK14|CTSG|CYP1A1|EDNRB|ELANE|F2|F2R|HDAC2|ICAM1|IL6|CXCL8|JAK2|MPO|NOS1|NOS2|NOS3|SERPINE1|PRKCA|MAPK1|MAPK3|MAPK8|REN|SELE|SELP|SRC|TNF|TNFRSF1A|VCAM1|NR1H4|PTPN22|CD274|TLR9|NLRP3	-23.5613			vacuolar part	-3.26234	4.91688	7	ELANE|MTOR|HSP90AA1|MPO|PDGFRB|MAPK1|TLR9	-1.60093			protein C-terminus binding	-7.7998	17.8906	8	CTNNB1|ERBB2|HRAS|JAK2|PPARG|MAP2K1|SRC|SIRT1	-5.53048
leukocyte migration	-29.4048	12.1633	38	ADA|AKT1|ALOX5|CCR5|EDNRB|ELANE|F2|FLT1|GBA|CXCR3|ICAM1|IL6|CXCL8|CXCR1|CXCR2|KIT|LGALS3|MIF|MMP1|MMP9|MMP14|SERPINE1|PGF|PIK3CA|PIK3CG|MAPK1|MAPK3|PTK2|PTPN11|RET|SELE|SELP|SRC|TEK|TNF|VCAM1|VEGFA|NLRP3	-26.7892			azurophil granule lumen	-2.85098	13.6391	3	ELANE|MPO|MAPK1	-1.2653			cofactor binding	-4.51453	6.51528	8	GAPDH|JAK2|MPO|NOS1|NOS3|PTGS2|SRC|SIRT1	-2.59545
regulation of protein serine/threonine kinase activity	-29.0934	11.9298	38	ADORA2B|ADRB2|AKT1|ALK|CCND1|BMP4|BRAF|CASP3|MAPK14|EGFR|ELANE|ERBB2|F2R|FGF2|FGFR1|FLT1|GBA|HRAS|HTR2A|HTR2B|JAK2|KIT|PDGFRB|PIK3CG|MAPK1|MAPK3|MAP2K1|PTPN11|PTPRC|RAF1|RET|SRC|TGFBR1|TNF|VEGFA|SIRT1|PTPN22|TLR9	-26.5001			primary lysosome	-2.18347	7.90549	3	ELANE|MPO|MAPK1	-0.684148			lipid binding	-3.21939	4.2109	8	AKT1|ESR1|F2|F3|NR3C1|IL2|PPARG|SELP	-1.44422
cellular response to lipid	-27.798	11.0008	38	PARP1|AKT1|ARG1|ATM|BMP4|CFTR|CCR5|MAPK14|CTSG|EDNRB|EGFR|ESR1|NR3C1|HDAC2|ICAM1|IL6|CXCL8|JAK2|NR3C2|NOS2|SERPINE1|PPARA|PPARG|PRKCA|MAPK1|MAPK3|MAPK8|RET|SGK1|SLC6A4|SRC|TNF|VDR|NR1H4|SIRT1|PTPN22|CD274|NLRP3	-25.2654			azurophil granule	-2.18347	7.90549	3	ELANE|MPO|MAPK1	-0.684148			cytokine activity	-5.78746	12.3236	7	BMP4|FGF2|IL2|IL6|CXCL8|TNF|VEGFA	-3.71126
cation homeostasis	-23.8251	8.53768	38	AGTR1|ATP12A|BCL2|CFTR|CCR3|CCR4|CCR5|EDNRA|EDNRB|EGFR|ELANE|EPAS1|ESR1|F2|F2R|FGF2|CXCR3|HIF1A|HTR2A|HTR2B|IL2|CXCR1|CXCR2|JAK2|KCNK3|KNG1|NOS1|P2RX7|PDGFRA|PIK3CG|PRKACA|MAPK1|MAPK3|PTPRC|TGM2|TNNI3|TRPC6|TRPV4	-21.5162			receptor complex	-4.32731	6.12919	8	EGFR|ERBB2|FLT1|IL6|KDR|KIT|PDGFRB|PPARG	-2.43947			nuclear hormone receptor binding	-7.31067	20.686	7	CTNNB1|ESR1|HIF1A|PPARG|SRC|STAT1|SIRT1	-5.1058
inorganic ion homeostasis	-23.6147	8.42199	38	AGTR1|ATP12A|BCL2|CFTR|CCR3|CCR4|CCR5|EDNRA|EDNRB|EGFR|ELANE|EPAS1|ESR1|F2|F2R|FGF2|CXCR3|HIF1A|HTR2A|HTR2B|IL2|CXCR1|CXCR2|JAK2|KCNK3|KNG1|NOS1|P2RX7|PDGFRA|PIK3CG|PRKACA|MAPK1|MAPK3|PTPRC|TGM2|TNNI3|TRPC6|TRPV4	-21.3331			apical part of cell	-3.29299	5.96712	6	EGFR|ERBB2|PDGFRB|REN|VCAM1|TLR9	-1.62112			protease binding	-7.50987	22.1072	7	CASP3|ELANE|F3|KIT|SERPINE1|TNF|TP53	-5.27396
response to molecule of bacterial origin	-34.4035	17.4909	37	AKT1|ARG1|CASP3|CASP8|CHUK|CCR5|MAPK14|CTSG|CYP1A1|EDNRB|ELANE|F2R|HDAC2|ICAM1|IL6|CXCL8|JAK2|MPO|NOS1|NOS2|NOS3|SERPINE1|PRKCA|MAPK1|MAPK3|MAPK8|REN|SELE|SELP|SRC|TNF|VCAM1|NR1H4|PTPN22|CD274|TLR9|NLRP3	-31.5699			plasma membrane protein complex	-2.78435	4.06748	7	CASP3|CTNNB1|EGFR|ERBB2|IL6|NOS1|VCAM1	-1.21569			ubiquitin-like protein ligase binding	-4.98866	9.31204	7	EGFR|HIF1A|HSP90AA1|MDM2|SRC|STAT1|TP53	-3.02896
heart development	-26.8799	10.8847	37	ATM|BMP4|BMPR1A|CASP3|CASP8|MAPK14|CTNNB1|EDNRA|EGFR|ERBB2|FGF2|MTOR|HIF1A|HTR2B|NOS3|PDGFRA|PDGFRB|PPARA|PPARG|MAPK1|MAPK3|MAP2K1|PTK2|PTPN11|RAF1|RARB|RBP4|SHH|TEK|TGFBR1|TNFRSF1A|TNNI3|TNNT2|TP53|VCAM1|VEGFA|SETD2	-24.417			basolateral plasma membrane	-2.54228	6.81022	4	CTNNB1|EGFR|ERBB2|TLR9	-1.0135			protein homodimerization activity	-2.94291	4.3354	7	AKT1|HSP90AA1|KIT|STAT1|STAT3|VEGFA|TLR9	-1.18413
developmental process involved in reproduction	-24.3238	9.21136	37	ADA|AKT1|ATM|CCND1|BCL2|BMP4|BMPR1A|CASP3|CASP8|CFTR|MAPK14|EPAS1|ESR1|MTOR|HIF1A|HSPA5|ICAM1|KIT|MMP14|PDGFRA|PDGFRB|PPARG|PRKACA|MAPK1|MAPK3|MAP2K1|PTK2|PTPN11|RBP4|REN|SHH|SRC|TGFBR1|VDR|VEGFA|SIRT1|SETD2	-21.9735			RNA polymerase II transcription factor complex	-4.30915	12.6134	5	CTNNB1|HIF1A|PPARG|STAT3|TP53	-2.43947			transmembrane receptor protein tyrosine kinase activity	-7.97122	38.7863	6	EGFR|ERBB2|FLT1|KDR|KIT|PDGFRB	-5.66568
response to lipopolysaccharide	-33.9596	18.0623	36	AKT1|ARG1|CASP3|CASP8|CHUK|CCR5|MAPK14|CTSG|CYP1A1|EDNRB|ELANE|F2R|HDAC2|ICAM1|IL6|CXCL8|JAK2|MPO|NOS1|NOS2|NOS3|SERPINE1|PRKCA|MAPK1|MAPK3|MAPK8|REN|SELE|SELP|SRC|TNF|VCAM1|NR1H4|PTPN22|CD274|NLRP3	-31.1792			nuclear transcription factor complex	-4.11754	11.4922	5	CTNNB1|HIF1A|PPARG|STAT3|TP53	-2.32424			transmembrane receptor protein kinase activity	-7.28487	29.9075	6	EGFR|ERBB2|FLT1|KDR|KIT|PDGFRB	-5.09472
peptidyl-tyrosine phosphorylation	-31.754	15.7021	36	ALK|DDR1|ACE|EGFR|ERBB2|FGFR1|FLT1|FLT4|MTOR|HDAC2|HTR2A|ICAM1|IL2|IL6|JAK2|KDR|KIT|MET|MIF|PDGFRA|PDGFRB|ENPP2|MAPK3|MAP2K1|PTK2|PTPN11|PTPRC|RET|SRC|STAT3|TEK|TNF|TNFRSF1A|TP53|VEGFA|NOX4	-29.021			transcription factor complex	-2.83716	6.03091	5	CTNNB1|HIF1A|PPARG|STAT3|TP53	-1.26008			metallopeptidase activity	-5.19524	13.2038	6	ACE|MMP1|MMP2|MMP3|MMP9|MMP14	-3.19073
peptidyl-tyrosine modification	-31.6295	15.5775	36	ALK|DDR1|ACE|EGFR|ERBB2|FGFR1|FLT1|FLT4|MTOR|HDAC2|HTR2A|ICAM1|IL2|IL6|JAK2|KDR|KIT|MET|MIF|PDGFRA|PDGFRB|ENPP2|MAPK3|MAP2K1|PTK2|PTPN11|PTPRC|RET|SRC|STAT3|TEK|TNF|TNFRSF1A|TP53|VEGFA|NOX4	-28.9112			cytoplasmic region	-2.11942	4.08815	5	CTNNB1|HIF1A|MAPK1|PTK2|SELE	-0.6341			growth factor activity	-5.56746	15.323	6	BMP4|F2|FGF2|IL2|IL6|VEGFA	-3.53366
response to oxygen levels	-31.343	15.2943	36	ADA|AKT1|ATM|BCL2|CASP3|CYP1A1|EDNRA|EPAS1|MTOR|HDAC2|HIF1A|ICAM1|KCNK3|MDM2|MMP2|MMP14|NFE2L2|NOS1|NOS2|PDGFRB|PGF|PLAU|PPARA|PPARG|PTGS2|RAF1|SLC6A4|SRC|TEK|TERT|TP53|TRPC6|VCAM1|VEGFA|SIRT1|NOX4	-28.639			cytoplasmic side of plasma membrane	-4.27173	12.3868	5	AKT1|KIT|PTK2|PTPRC|SRC	-2.43716			cadherin binding	-3.80896	7.45443	6	CTNNB1|EGFR|KDR|PTPN11|SRC|STAT1	-1.9742
apoptotic signaling pathway	-24.9617	10.0655	36	PARP1|AKT1|ATM|BCL2|BMP4|CASP3|CASP8|FGFR1|FHIT|HIF1A|HRAS|HSPA1A|ICAM1|IL2|JAK2|LGALS3|MDM2|MIF|MMP9|NFE2L2|NOS3|P2RX7|SERPINE1|PRKCA|MAPK8|PTPRC|RAF1|RET|SHH|SRC|TERT|TGFBR1|TNF|TNFRSF1A|TP53|SIRT1	-22.5989			extrinsic component of plasma membrane	-4.25941	12.3131	5	AKT1|CTNNB1|PLG|PTK2|SRC	-2.43716			heme binding	-5.93621	17.7309	6	JAK2|MPO|NOS1|NOS3|PTGS2|SRC	-3.82525
cellular cation homeostasis	-23.3338	9.01731	36	AGTR1|ATP12A|BCL2|CFTR|CCR3|CCR4|CCR5|EDNRA|EDNRB|ELANE|ESR1|F2|F2R|FGF2|CXCR3|HIF1A|HTR2A|HTR2B|IL2|CXCR1|CXCR2|JAK2|KCNK3|KNG1|NOS1|P2RX7|PDGFRA|PIK3CG|PRKACA|MAPK1|MAPK3|PTPRC|TGM2|TNNI3|TRPC6|TRPV4	-21.0729			extrinsic component of membrane	-4.03238	8.19249	6	AKT1|CTNNB1|PIK3CA|PLG|PTK2|SRC	-2.26623			tetrapyrrole binding	-5.76145	16.5488	6	JAK2|MPO|NOS1|NOS3|PTGS2|SRC	-3.69625
cellular ion homeostasis	-23.0443	8.84129	36	AGTR1|ATP12A|BCL2|CFTR|CCR3|CCR4|CCR5|EDNRA|EDNRB|ELANE|ESR1|F2|F2R|FGF2|CXCR3|HIF1A|HTR2A|HTR2B|IL2|CXCR1|CXCR2|JAK2|KCNK3|KNG1|NOS1|P2RX7|PDGFRA|PIK3CG|PRKACA|MAPK1|MAPK3|PTPRC|TGM2|TNNI3|TRPC6|TRPV4	-20.8079			cytoplasmic side of membrane	-3.99621	10.8304	5	AKT1|KIT|PTK2|PTPRC|SRC	-2.24808			ubiquitin protein ligase binding	-4.12055	8.50111	6	EGFR|HIF1A|HSP90AA1|MDM2|SRC|TP53	-2.24093
positive regulation of cell death	-21.806	8.1218	36	PARP1|AKT1|ATM|BCL2|BMP4|CASP3|CASP8|CTNNB1|F2R|F3|MTOR|IGFBP3|IL6|JAK2|KNG1|MMP3|MMP9|PDGFRB|PPARG|MAPK8|PTPRC|RARB|RET|SRC|TGFBR1|TGM2|TNF|TNFRSF1A|TP53|VCP|XDH|SIRT1|CD274|NOX4|ADCY10|NLRP3	-19.6192			extrinsic component of cytoplasmic side of plasma membrane	-2.73352	12.4116	3	AKT1|PTK2|SRC	-1.17314			DNA-binding transcription activator activity, RNA polymerase II-specific	-3.14005	5.57826	6	ESR1|NR3C1|HIF1A|MDM2|STAT3|TP53	-1.37588
negative regulation of cell proliferation	-21.2577	7.81979	36	ALOX5|ARG1|ATM|BCL2|BMP4|DDR1|CASP3|CTNNB1|ERBB2|F2R|FLT1|HRAS|HSPA1A|IGFBP3|IL2|IL6|CXCL8|JAK2|NOS3|PLG|PPARG|PRKG1|MAP2K1|RAF1|RARB|RBP4|SHH|SLC6A4|STAT1|TGFBR1|TNF|TP53|VDR|XDH|CD274|NOX4	-19.0877			cell-cell junction	-2.64319	5.44369	5	AKT1|CCND1|CTNNB1|KIT|PIK3CA	-1.0989			G protein-coupled receptor binding	-4.14524	8.58935	6	AGTR1|ACE|IL2|CXCL8|JAK2|PTPN11	-2.25612
positive regulation of protein serine/threonine kinase activity	-32.0064	16.9371	35	ADORA2B|ADRB2|AKT1|ALK|CCND1|BMP4|BRAF|MAPK14|EGFR|ELANE|ERBB2|F2R|FGF2|FGFR1|FLT1|HRAS|HTR2A|HTR2B|JAK2|KIT|PDGFRB|PIK3CG|MAPK1|MAPK3|MAP2K1|PTPN11|PTPRC|RAF1|RET|SRC|TGFBR1|TNF|VEGFA|SIRT1|TLR9	-29.2582			euchromatin	-4.0406	34.4767	3	CTNNB1|JAK2|SIRT1	-2.26623			growth factor binding	-4.66805	14.9899	5	EGFR|ERBB2|FLT1|KDR|PDGFRB	-2.72506
regulation of epithelial cell proliferation	-30.1043	14.9471	35	AGTR1|AKT1|ALOX5|ARG1|CCND1|BMP4|BMPR1A|CCR3|EDNRB|EGFR|ERBB2|F3|FGF2|FGFR1|FLT1|FLT4|MTOR|HIF1A|HRAS|HTR2B|KDR|MMP12|NRAS|PGF|PPARG|PRKCA|SHH|STAT1|TEK|TGFBR1|TNF|VDR|VEGFA|XDH|SIRT1	-27.4542			postsynapse	-3.98867	5.47974	8	AKT1|F2R|MTOR|JAK2|NOS1|MAPK1|PTK2|SRC	-2.24808			metalloendopeptidase activity	-5.20479	19.3327	5	MMP1|MMP2|MMP3|MMP9|MMP14	-3.19074
positive regulation of cytokine production	-27.3288	12.4181	35	CASP8|CHUK|MAPK14|CTNNB1|ELANE|F2R|F3|FLT4|GAPDH|HDAC2|HIF1A|HRAS|HSPA1A|HSP90AA1|HTR2B|IL2|IL6|JAK2|MIF|MMP8|MMP12|P2RX7|SERPINE1|PTGS2|PTPN11|PTPRC|STAT1|STAT3|STAT6|TNF|PTPN22|SETD2|CD274|TLR9|NLRP3	-24.8577			dendrite	-3.15592	4.71668	7	MTOR|HSP90AA1|NOS1|MAPK1|MAPK8|PTK2|STAT1	-1.50643			RNA polymerase II transcription factor binding	-4.57914	14.3653	5	CTNNB1|ESR1|PPARG|STAT3|TP53	-2.65224
response to toxic substance	-25.9549	11.3137	35	ADA|APEX1|ARG1|CCND1|BCL2|CASP3|CASP8|CHUK|CYP1A1|EPHX1|GSR|HDAC2|ICAM1|IL2|IL6|KDR|MB|MET|MPO|NFE2L2|NOS3|PDGFRB|PPARA|MAPK1|MAPK3|PTGS1|PTGS2|RBP4|SLC6A4|SRC|TNF|TRPC6|VCAM1|SIRT1|NLRP3	-23.5589			dendritic tree	-3.14763	4.70137	7	MTOR|HSP90AA1|NOS1|MAPK1|MAPK8|PTK2|STAT1	-1.50643			protein serine/threonine/tyrosine kinase activity	-7.1445	47.0137	5	AKT1|MAPK14|MAPK1|MAPK3|MAP2K1	-4.9686
response to peptide	-25.3872	10.8835	35	PARP1|ADRB2|AGTR1|AKT1|APEX1|ARG1|CHUK|MAPK14|EDNRB|MTOR|ICAM1|JAK2|MDM2|MMP2|MMP3|MMP9|MMP12|ABCC1|NFE2L2|PIK3CA|PPARA|PPARG|PRKACA|PTK2|PTPN11|SRC|STAT1|STAT3|STAT6|TEK|TP53|VCAM1|NR1H4|SIRT1|PTPN22	-23.0048			nuclear envelope	-3.9003	6.26849	7	CCND1|EGFR|MTOR|GAPDH|MAPK3|PTGS2|SIRT1	-2.18125			phosphoprotein binding	-5.64756	23.777	5	MTOR|MAPK1|MAPK3|PTPN11|SRC	-3.60354
regulation of inflammatory response	-25.3595	10.8629	35	ADA|AGTR1|ALOX5|ATM|CMA1|MAPK14|EDNRB|EGFR|ELANE|ESR1|F2|GBA|IL2|IL6|JAK2|MMP3|MMP8|MMP9|ABCC1|NOS2|SERPINE1|PIK3CG|PPARA|PPARG|PTGS2|PTPRC|SELE|STAT3|TEK|TGM2|TNF|TNFRSF1A|NR1H4|TLR9|NLRP3	-22.9836			nuclear membrane	-3.12799	7.01221	5	CCND1|EGFR|GAPDH|PTGS2|SIRT1	-1.49655			scaffold protein binding	-6.53061	35.6656	5	HSP90AA1|NOS1|MAPK3|MAP2K1|SRC	-4.39483
metal ion homeostasis	-22.4425	8.87556	35	AGTR1|ATP12A|BCL2|CCR3|CCR4|CCR5|EDNRA|EDNRB|EGFR|ELANE|EPAS1|ESR1|F2|F2R|FGF2|CXCR3|HIF1A|HTR2A|HTR2B|IL2|CXCR1|CXCR2|JAK2|KCNK3|KNG1|NOS1|P2RX7|PDGFRA|PIK3CG|PRKACA|PTPRC|TGM2|TNNI3|TRPC6|TRPV4	-20.2339			transcriptional repressor complex	-2.9663	14.9538	3	CCND1|ELANE|SIRT1	-1.37184			carboxylic acid binding	-3.70963	9.40274	5	NOS1|NOS3|PPARG|SELE|SELP	-1.89969
cellular response to organic cyclic compound	-25.1835	11.3032	34	PARP1|AKT1|APEX1|ARG1|BMP4|CASP3|CASP8|CFTR|CTNNB1|CYP1A1|EGFR|ESR1|NR3C1|HDAC2|HSPA5|ICAM1|JAK2|NR3C2|P2RX7|PIK3CG|PPARA|PPARG|PRKACA|MAPK1|MAPK3|SGK1|SLC6A4|SRC|TNF|VDR|EZR|NR1H4|SIRT1|NOX4	-22.8142			ficolin-1-rich granule lumen	-3.62814	13.3458	4	MAPK14|HSP90AA1|MMP9|MAPK1	-1.92327			organic acid binding	-3.60294	8.91639	5	NOS1|NOS3|PPARG|SELE|SELP	-1.80491
regulation of cellular response to stress	-19.1302	7.30772	34	PARP1|AKT1|ALOX5|ATM|BCL2|BMPR1A|EGFR|FLT4|MTOR|HIF1A|HRAS|HSPA1A|HSPA5|HSPA8|HSP90AA1|MDM2|MET|MIF|MMP3|MMP8|NFE2L2|MAPK1|MAPK3|MAP2K1|TERT|TNF|TP53|VEGFA|EZR|XDH|SIRT1|PTPN22|SETD2|TLR9	-17.0872			spindle	-3.49485	6.51528	6	AKT1|ATM|MAPK14|CTNNB1|NR3C1|MAPK1	-1.80125			histone deacetylase binding	-5.07029	18.1456	5	CCND1|HIF1A|HSP90AA1|MAPK8|TP53	-3.102
positive regulation of hydrolase activity	-18.7298	7.09333	34	AGTR1|AKT1|CASP8|EDNRA|EGFR|ERBB2|ESR1|F2R|F3|FGF2|FGFR1|FLT1|MTOR|HRAS|HSPA1A|HTR2A|HTR2B|ICAM1|JAK2|KIT|PDGFRA|PDGFRB|PPARG|MAPK8|PTPRC|SELE|STAT3|TNF|TNNT2|VCP|VEGFA|XDH|SIRT1|NLRP3	-16.6987			ficolin-1-rich granule	-2.97401	8.94531	4	MAPK14|HSP90AA1|MMP9|MAPK1	-1.37184			kinase regulator activity	-3.70963	9.40274	5	CCND1|CASP3|IL2|PIK3CA|MAP2K1	-1.89969
cellular response to oxidative stress	-30.7299	17.6392	33	PARP1|AKT1|ALOX5|APEX1|ARG1|BCL2|CHUK|EGFR|EPAS1|GBA|GSR|HDAC2|HIF1A|HSPA1A|IL6|JAK2|MET|MMP2|MMP3|MMP9|MPO|NFE2L2|NOS3|PDGFRA|MAPK1|MAPK3|MAPK8|SRC|TNF|TP53|TRPC6|SIRT1|NOX4	-28.0397			endoplasmic reticulum lumen	-3.05682	6.76014	5	BMP4|F2|IL6|KNG1|PTGS2	-1.43492			enzyme activator activity	-2.00805	3.83785	5	CASP3|F2|IL2|PIK3CA|MAP2K1	-0.318507
regulation of MAP kinase activity	-29.381	16.0643	33	ADORA2B|ALK|BMP4|BRAF|MAPK14|EGFR|ELANE|ERBB2|F2R|FGF2|FGFR1|FLT1|GBA|HRAS|HTR2A|HTR2B|JAK2|KIT|PDGFRB|PIK3CG|MAPK1|MAPK3|MAP2K1|PTPN11|PTPRC|RAF1|RET|SRC|TGFBR1|TNF|VEGFA|PTPN22|TLR9	-26.7767			blood microparticle	-2.27057	8.50111	3	F2|KNG1|PLG	-0.749345			transcription coregulator activity	-2.20246	4.28282	5	CCND1|CTNNB1|ELANE|FGF2|SIRT1	-0.494232
response to hypoxia	-28.8782	15.5104	33	ADA|AKT1|ATM|BCL2|CASP3|CYP1A1|EDNRA|EPAS1|MTOR|HIF1A|ICAM1|KCNK3|MDM2|MMP2|MMP14|NFE2L2|NOS1|NOS2|PGF|PLAU|PPARA|PTGS2|RAF1|SLC6A4|SRC|TEK|TERT|TP53|TRPC6|VCAM1|VEGFA|SIRT1|NOX4	-26.2956			glutamatergic synapse	-3.04419	6.71624	5	MAPK14|MTOR|HRAS|JAK2|SRC	-1.43163			estrogen receptor binding	-5.5295	40.363	4	CTNNB1|ESR1|PPARG|SRC	-3.50569
response to decreased oxygen levels	-28.3943	14.9934	33	ADA|AKT1|ATM|BCL2|CASP3|CYP1A1|EDNRA|EPAS1|MTOR|HIF1A|ICAM1|KCNK3|MDM2|MMP2|MMP14|NFE2L2|NOS1|NOS2|PGF|PLAU|PPARA|PTGS2|RAF1|SLC6A4|SRC|TEK|TERT|TP53|TRPC6|VCAM1|VEGFA|SIRT1|NOX4	-25.8221			PML body	-2.6849	11.9342	3	MTOR|TP53|SIRT1	-1.13264			nuclear receptor activity	-5.11114	31.8247	4	ESR1|NR3C1|PPARG|STAT3	-3.13317
reproductive structure development	-26.6915	13.2946	33	ADA|AKT1|ATM|CCND1|BCL2|BMP4|CASP3|CASP8|MAPK14|EPAS1|ESR1|HIF1A|HSPA5|ICAM1|KIT|MMP14|PDGFRA|PDGFRB|PPARG|MAPK1|MAPK3|MAP2K1|PTK2|PTPN11|RBP4|REN|SHH|SRC|TGFBR1|VDR|VEGFA|SIRT1|SETD2	-24.2596			cytoplasmic vesicle membrane	-2.56804	3.72242	7	EGFR|MDM2|NOS3|NRAS|PLAU|PTPRC|SELP	-1.03157			transcription factor activity, direct ligand regulated sequence-specific DNA binding	-5.11114	31.8247	4	ESR1|NR3C1|PPARG|STAT3	-3.13317
reproductive system development	-26.588	13.1971	33	ADA|AKT1|ATM|CCND1|BCL2|BMP4|CASP3|CASP8|MAPK14|EPAS1|ESR1|HIF1A|HSPA5|ICAM1|KIT|MMP14|PDGFRA|PDGFRB|PPARG|MAPK1|MAPK3|MAP2K1|PTK2|PTPN11|RBP4|REN|SHH|SRC|TGFBR1|VDR|VEGFA|SIRT1|SETD2	-24.1708			secretory granule membrane	-2.19367	5.42584	4	NRAS|PLAU|PTPRC|SELP	-0.684148			steroid hormone receptor binding	-4.432	21.492	4	CTNNB1|ESR1|PPARG|SRC	-2.52061
regulation of cell-cell adhesion	-25.5966	12.2952	33	ADA|AKT1|ALOX5|ARG1|BMP4|CASP3|MAPK14|ELANE|ERBB2|ICAM1|IL2|IL6|JAK2|LGALS3|PIK3CA|PLG|PPARA|PRKCA|PRKG1|PTK2|PTPN11|PTPRC|SELE|SELP|SHH|SRC|TNF|VCAM1|VEGFA|PTPN22|CD274|TRPV4|NLRP3	-23.2074			tertiary granule	-2.13148	7.56806	3	MMP9|NRAS|PLAU	-0.639216			nitric-oxide synthase regulator activity	-8.40932	183.876	4	AKT1|EGFR|ESR1|HSP90AA1	-6.06427
ameboidal-type cell migration	-24.5308	11.3874	33	AKT1|BMP4|MAPK14|EDNRB|FGF2|FGFR1|FLT4|MTOR|HIF1A|HTR2B|KDR|KIT|MET|MMP9|NFE2L2|NOS3|ENPP2|PIK3CA|PIK3CG|PPARG|PRKCA|PTGS2|PTK2|PTPN11|RET|SHH|SRC|STAT1|TEK|TGFBR1|TNF|VEGFA|SIRT1	-22.1743											MAP kinase kinase activity	-7.03108	91.9379	4	MAPK14|MAPK1|MAPK3|MAP2K1	-4.86897
cellular metal ion homeostasis	-21.9352	9.41991	33	AGTR1|ATP12A|BCL2|CCR3|CCR4|CCR5|EDNRA|EDNRB|ELANE|ESR1|F2|F2R|FGF2|CXCR3|HIF1A|HTR2A|HTR2B|IL2|CXCR1|CXCR2|JAK2|KCNK3|KNG1|NOS1|P2RX7|PDGFRA|PIK3CG|PRKACA|PTPRC|TGM2|TNNI3|TRPC6|TRPV4	-19.7398											MAP kinase activity	-6.83309	82.7441	4	MAPK14|MAPK1|MAPK3|MAPK8	-4.68434
regulation of system process	-21.3814	9.04122	33	ADA|PARP1|ADRB2|AGTR1|AKT1|CHRM3|ACE|EDNRB|EGFR|EPAS1|F2R|MTOR|GBA|HTR2A|ICAM1|IL2|JAK2|KCNK3|KIT|NOS1|NOS3|PIK3CG|PPARA|PRKACA|PRKCA|PRKG1|PTPN11|REN|SGK1|SRC|TNFRSF1A|TNNI3|TNNT2	-19.2031											calmodulin binding	-2.86529	8.35799	4	AKT1|EGFR|NOS1|NOS3	-1.12695
positive regulation of apoptotic process	-19.9995	8.15349	33	AKT1|ATM|BCL2|BMP4|CASP3|CASP8|CTNNB1|F2R|F3|IGFBP3|IL6|JAK2|KNG1|MMP9|PDGFRB|PPARG|MAPK8|PTPRC|RARB|RET|SRC|TGFBR1|TGM2|TNF|TNFRSF1A|TP53|VCP|XDH|SIRT1|CD274|NOX4|ADCY10|NLRP3	-17.8909											coenzyme binding	-2.24409	5.60977	4	GAPDH|NOS1|NOS3|SIRT1	-0.531062
positive regulation of programmed cell death	-19.8401	8.05614	33	AKT1|ATM|BCL2|BMP4|CASP3|CASP8|CTNNB1|F2R|F3|IGFBP3|IL6|JAK2|KNG1|MMP9|PDGFRB|PPARG|MAPK8|PTPRC|RARB|RET|SRC|TGFBR1|TGM2|TNF|TNFRSF1A|TP53|VCP|XDH|SIRT1|CD274|NOX4|ADCY10|NLRP3	-17.7486											disordered domain specific binding	-5.86316	48.673	4	GAPDH|HSP90AA1|MDM2|TP53	-3.76409
positive regulation of response to external stimulus	-28.2569	15.8128	32	AGTR1|ARG1|CCR4|EGFR|F2|F3|FGF2|FGFR1|IL2|IL6|CXCL8|JAK2|KDR|MET|MMP8|ABCC1|SERPINE1|PDGFRB|PGF|PIK3CG|PLG|PRKCA|MAPK1|MAPK3|PTGS2|PTK2|STAT3|TGM2|TNF|TNFRSF1A|VEGFA|TLR9	-25.695											p53 binding	-4.69695	25.074	4	HIF1A|MDM2|TP53|SIRT1	-2.74569
divalent inorganic cation homeostasis	-22.6516	10.4681	32	AGTR1|BCL2|CCR3|CCR4|CCR5|EDNRA|EDNRB|EGFR|ELANE|ESR1|F2|F2R|FGF2|CXCR3|HTR2A|HTR2B|IL2|CXCR1|CXCR2|JAK2|KCNK3|KNG1|NOS1|P2RX7|PDGFRA|PIK3CG|PRKACA|PTPRC|TGM2|TNNI3|TRPC6|TRPV4	-20.4301											protein N-terminus binding	-3.89009	15.6121	4	ATM|MDM2|MAP2K1|TP53	-2.0291
regulation of cell activation	-19.5029	8.22963	32	ADA|AKT1|ARG1|ATM|BCL2|BMP4|CASP3|ERBB2|F2|IL2|IL6|JAK2|LGALS3|MIF|MMP8|MMP14|NOS3|PDGFRA|PDGFRB|PIK3CA|PRKCA|PRKG1|PTPN11|PTPRC|SELP|SHH|SRC|VCAM1|PTPN22|CD274|TLR9|NLRP3	-17.4361											protein heterodimerization activity	-2.10759	5.12347	4	AGTR1|ERBB2|HIF1A|TP53	-0.408808
positive regulation of MAP kinase activity	-30.3733	19.7295	31	ADORA2B|ALK|BMP4|BRAF|MAPK14|EGFR|ELANE|ERBB2|F2R|FGF2|FGFR1|FLT1|HRAS|HTR2A|HTR2B|JAK2|KIT|PDGFRB|PIK3CG|MAPK1|MAPK3|MAP2K1|PTPN11|PTPRC|RAF1|RET|SRC|TGFBR1|TNF|VEGFA|TLR9	-27.6965											SH2 domain binding	-5.66447	43.5495	4	JAK2|KIT|PTK2|SRC	-3.60998
response to antibiotic	-27.7303	16.2515	31	ADA|APEX1|ARG1|CCND1|BCL2|CASP3|CASP8|CFTR|CHUK|CCR4|CYP1A1|HDAC2|HSPA5|HSP90AA1|ICAM1|IL2|IL6|JAK2|MB|MDM2|MET|NFE2L2|PDGFRB|PPARA|RBP4|SRC|TP53|TRPC6|VCAM1|SIRT1|NLRP3	-25.2105											protein kinase regulator activity	-2.93123	8.70991	4	CCND1|CASP3|PIK3CA|MAP2K1	-1.18304
gland development	-23.9709	12.2475	31	ADA|AKT1|ARG1|ATM|CCND1|BCL2|BMP4|BMPR1A|DDR1|CYP1A1|EGFR|ESR1|HIF1A|HRAS|IL6|JAK2|MET|PDGFRA|PIK3CA|MAPK1|MAPK3|MAP2K1|RAF1|SHH|SRC|TGFBR1|TGM2|TNF|VEGFA|EZR|XDH	-21.6328											chemoattractant activity	-4.00463	33.5449	3	BMP4|FGF2|VEGFA	-2.1367
cellular calcium ion homeostasis	-23.0879	11.4458	31	AGTR1|BCL2|CCR3|CCR4|CCR5|EDNRA|EDNRB|ELANE|ESR1|F2|F2R|FGF2|CXCR3|HTR2A|HTR2B|IL2|CXCR1|CXCR2|JAK2|KCNK3|KNG1|NOS1|P2RX7|PDGFRA|PIK3CG|PRKACA|PTPRC|TGM2|TNNI3|TRPC6|TRPV4	-20.8419											repressing transcription factor binding	-3.16349	17.4812	3	PPARG|STAT1|STAT3	-1.39385
second-messenger-mediated signaling	-23.0586	11.42	31	ADA|ADRB2|AGTR1|CHRM3|CCR3|CCR4|CCR5|EDNRB|EGFR|MTOR|CXCR3|HTR2B|CXCL8|CXCR1|CXCR2|KDR|NOS1|NOS2|NOS3|P2RX7|PDE4A|PRKACA|PRKCA|PRKG1|PTPRC|SELE|SELP|TNF|TNNI3|VCAM1|VEGFA	-20.8175											ATPase binding	-2.9364	14.6019	3	EGFR|ESR1|SRC	-1.18304
calcium ion homeostasis	-22.7412	11.1439	31	AGTR1|BCL2|CCR3|CCR4|CCR5|EDNRA|EDNRB|ELANE|ESR1|F2|F2R|FGF2|CXCR3|HTR2A|HTR2B|IL2|CXCR1|CXCR2|JAK2|KCNK3|KNG1|NOS1|P2RX7|PDGFRA|PIK3CG|PRKACA|PTPRC|TGM2|TNNI3|TRPC6|TRPV4	-20.5143											tumor necrosis factor receptor superfamily binding	-3.63867	25.3298	3	CASP3|STAT1|TNF	-1.83473
cellular divalent inorganic cation homeostasis	-22.0237	10.5415	31	AGTR1|BCL2|CCR3|CCR4|CCR5|EDNRA|EDNRB|ELANE|ESR1|F2|F2R|FGF2|CXCR3|HTR2A|HTR2B|IL2|CXCR1|CXCR2|JAK2|KCNK3|KNG1|NOS1|P2RX7|PDGFRA|PIK3CG|PRKACA|PTPRC|TGM2|TNNI3|TRPC6|TRPV4	-19.8195											phosphotyrosine residue binding	-3.77829	28.2082	3	MAPK1|MAPK3|PTPN11	-1.94987
leukocyte activation involved in immune response	-16.9627	7.04234	31	ADA|ALOX5|ARG1|MAPK14|CTSG|ELANE|MTOR|GUSB|HSPA1A|HSPA8|HSP90AA1|ICAM1|IL2|IL6|CXCR1|CXCR2|KIT|LGALS3|MIF|MMP8|MMP9|MPO|NRAS|PIK3CG|PLAU|MAPK1|PTPRC|STAT3|TP53|VCP|NLRP3	-15.0178											protein phosphorylated amino acid binding	-3.46651	22.1636	3	MAPK1|MAPK3|PTPN11	-1.68006
cell activation involved in immune response	-16.8952	7.00343	31	ADA|ALOX5|ARG1|MAPK14|CTSG|ELANE|MTOR|GUSB|HSPA1A|HSPA8|HSP90AA1|ICAM1|IL2|IL6|CXCR1|CXCR2|KIT|LGALS3|MIF|MMP8|MMP9|MPO|NRAS|PIK3CG|PLAU|MAPK1|PTPRC|STAT3|TP53|VCP|NLRP3	-14.9551											ion channel binding	-2.42988	9.69658	3	CTNNB1|NOS1|SRC	-0.707095
lymphocyte activation	-16.402	6.72478	31	ADA|AKT1|ARG1|ATM|BCL2|BMP4|CASP3|CASP8|ERBB2|MTOR|GBA|ICAM1|IL2|IL6|KIT|LGALS3|MIF|MMP14|PIK3CA|PIK3CG|PTPN11|PTPRC|SHH|SRC|STAT3|TP53|VCAM1|PTPN22|CD274|TLR9|NLRP3	-14.4921											NADP binding	-3.53736	23.4181	3	GAPDH|NOS1|NOS3	-1.74515
aging	-26.7367	16.1412	30	ADA|AKT1|APEX1|ARG1|ATM|BCL2|BMPR1A|MAPK14|CYP1A1|EDNRB|MTOR|GBA|HRAS|HTR2A|ICAM1|MIF|MMP7|MPO|NFE2L2|SERPINE1|PDGFRB|MAPK1|MAPK3|MAP2K1|TERT|TP53|TRPC6|VCAM1|SIRT1|NOX4	-24.2973											oxidoreductase activity, acting on paired donors, with incorporation or reduction of molecular oxygen	-2.13876	7.61449	3	NOS1|NOS3|PTGS2	-0.435278
cell chemotaxis	-26.6087	15.9834	30	AGTR1|ALOX5|CCR3|CCR4|CCR5|EDNRB|FGF2|FGFR1|FLT1|CXCR3|IL6|CXCL8|CXCR1|CXCR2|KDR|KIT|LGALS3|MET|MIF|ABCC1|SERPINE1|PDGFRA|PDGFRB|PGF|PIK3CG|MAPK1|MAPK3|PTK2|VCAM1|VEGFA	-24.1842											histone acetyltransferase binding	-4.42141	45.969	3	HIF1A|STAT1|TP53	-2.51757
regulation of vasculature development	-22.4736	11.5729	30	AGTR1|ALOX5|BMP4|CMA1|CCR3|CTNNB1|ERBB2|F3|FGF2|FLT1|HIF1A|IL6|CXCL8|KDR|KIT|NFE2L2|NOS3|SERPINE1|ENPP2|PGF|PPARG|PRKCA|PTGS2|STAT1|TEK|TERT|TNF|VEGFA|XDH|SIRT1	-20.2605											core promoter sequence-specific DNA binding	-3.8703	30.2722	3	NR3C1|STAT1|TP53	-2.0291
response to extracellular stimulus	-20.0544	9.528	30	ADA|ADRB2|AKT1|ARG1|CCND1|BCL2|CYP1A1|EGFR|MTOR|GBA|HSPA5|HSPA8|ICAM1|MMP7|MPO|NFE2L2|P2RX7|PPARA|PPARG|MAPK1|MAPK3|MAPK8|PTPRC|SLC6A4|SRC|TP53|VCAM1|VDR|NR1H4|SIRT1	-17.9418											core promoter binding	-3.8703	30.2722	3	NR3C1|STAT1|TP53	-2.0291
leukocyte differentiation	-19.7948	9.32874	30	ADA|PARP1|ATM|BCL2|BMP4|CASP8|MAPK14|ERBB2|MTOR|GBA|IL2|IL6|KIT|LGALS3|MMP9|MMP14|PPARG|PRKCA|PTPRC|SHH|SRC|STAT3|TNF|TP53|VCAM1|VEGFA|SIRT1|PTPN22|TLR9|NLRP3	-17.71											promoter-specific chromatin binding	-3.42147	21.3993	3	STAT1|TP53|SIRT1	-1.64069
positive regulation of defense response	-19.6098	9.18899	30	AGTR1|ARG1|CASP8|CHUK|EGFR|ESR1|HRAS|HSPA1A|HSP90AA1|IL2|IL6|JAK2|MMP8|MMP12|ABCC1|NRAS|SERPINE1|PIK3CG|PRKACA|MAPK3|PTGS2|RAF1|SRC|STAT3|TGM2|TNF|TNFRSF1A|NR1H4|PTPN22|TLR9	-17.5317											protein tyrosine kinase binding	-2.75862	12.6649	3	HSP90AA1|PTPN11|TP53	-1.02585
regulation of growth	-17.2711	7.57241	30	ADRB2|AGTR1|AKT1|BCL2|BMP4|BMPR1A|DDR1|MAPK14|EGFR|ERBB2|F2|FGF2|MTOR|HIF1A|HSPA1A|IGFBP3|IL2|MMP14|PIK3CA|PPARA|PPARG|MAPK1|RBP4|SGK1|SLC6A4|TGFBR1|TP53|VEGFA|EZR|SIRT1	-15.3112											insulin receptor substrate binding	-5.79556	124.116	3	JAK2|PIK3CA|PTPN11	-3.71126
blood coagulation	-23.905	13.829	29	F2|F2R|F3|F10|HDAC2|IL6|JAK2|KNG1|NFE2L2|NOS3|P2RX7|SERPINE1|PDGFRA|PIK3CA|PIK3CG|PLAT|PLAU|PLG|PRKACA|PRKCA|PRKG1|MAPK1|MAPK3|PTPN11|RAF1|SELP|SHH|SRC|TRPC6	-21.573											non-membrane spanning protein tyrosine kinase activity	-3.72053	26.9818	3	JAK2|PTK2|SRC	-1.89969
regulation of cytosolic calcium ion concentration	-23.833	13.7489	29	AGTR1|BCL2|CCR3|CCR4|CCR5|EDNRA|EDNRB|ESR1|F2|F2R|FGF2|CXCR3|HTR2A|HTR2B|IL2|CXCR1|CXCR2|JAK2|KCNK3|KNG1|NOS1|P2RX7|PDGFRA|PIK3CG|PRKACA|PTPRC|TGM2|TRPC6|TRPV4	-21.5184											mitogen-activated protein kinase binding	-4.1158	36.5048	3	MAPK14|ACE|SIRT1	-2.24093
hemostasis	-23.7614	13.6696	29	F2|F2R|F3|F10|HDAC2|IL6|JAK2|KNG1|NFE2L2|NOS3|P2RX7|SERPINE1|PDGFRA|PIK3CA|PIK3CG|PLAT|PLAU|PLG|PRKACA|PRKCA|PRKG1|MAPK1|MAPK3|PTPN11|RAF1|SELP|SHH|SRC|TRPC6	-21.4581											Hsp90 protein binding	-3.8703	30.2722	3	NR3C1|HIF1A|KDR	-2.0291
coagulation	-23.7257	13.6303	29	F2|F2R|F3|F10|HDAC2|IL6|JAK2|KNG1|NFE2L2|NOS3|P2RX7|SERPINE1|PDGFRA|PIK3CA|PIK3CG|PLAT|PLAU|PLG|PRKACA|PRKCA|PRKG1|MAPK1|MAPK3|PTPN11|RAF1|SELP|SHH|SRC|TRPC6	-21.428											heat shock protein binding	-2.47849	10.0907	3	NR3C1|HIF1A|KDR	-0.750741
epithelial cell migration	-23.3756	13.2496	29	AKT1|BMP4|MAPK14|FGF2|FGFR1|FLT4|MTOR|HIF1A|KDR|KIT|MET|MMP9|NFE2L2|NOS3|ENPP2|PIK3CA|PIK3CG|PPARG|PRKCA|PTGS2|PTK2|PTPN11|SRC|STAT1|TEK|TGFBR1|TNF|VEGFA|SIRT1	-21.1096											kinase activator activity	-2.8648	13.7907	3	IL2|PIK3CA|MAP2K1	-1.12695
epithelium migration	-23.2726	13.1395	29	AKT1|BMP4|MAPK14|FGF2|FGFR1|FLT4|MTOR|HIF1A|KDR|KIT|MET|MMP9|NFE2L2|NOS3|ENPP2|PIK3CA|PIK3CG|PPARG|PRKCA|PTGS2|PTK2|PTPN11|SRC|STAT1|TEK|TGFBR1|TNF|VEGFA|SIRT1	-21.0168											cytokine binding	-2.34737	9.05957	3	ELANE|FGF2|KIT	-0.629493
tissue migration	-23.1032	12.96	29	AKT1|BMP4|MAPK14|FGF2|FGFR1|FLT4|MTOR|HIF1A|KDR|KIT|MET|MMP9|NFE2L2|NOS3|ENPP2|PIK3CA|PIK3CG|PPARG|PRKCA|PTGS2|PTK2|PTPN11|SRC|STAT1|TEK|TGFBR1|TNF|VEGFA|SIRT1	-20.8523											transcription corepressor activity	-2.00191	6.7823	3	CCND1|ELANE|SIRT1	-0.316919
extracellular structure organization	-20.4029	10.3793	29	AGTR1|BMP1|DDR1|CMA1|CTSG|ELANE|FGF2|ICAM1|IL6|KDR|MMP1|MMP2|MMP3|MMP7|MMP8|MMP9|MMP12|MMP14|MPO|SERPINE1|PDGFRA|PLG|PRKACA|PRSS1|TGFBR1|TNF|TNFRSF1A|VCAM1|NR1H4	-18.2682											endopeptidase inhibitor activity	-2.02135	6.89534	3	GAPDH|KNG1|SERPINE1	-0.327209
response to nutrient levels	-19.5693	9.68032	29	ADA|ADRB2|AKT1|ARG1|CCND1|BCL2|CYP1A1|EGFR|MTOR|GBA|HSPA5|HSPA8|ICAM1|MMP7|MPO|NFE2L2|P2RX7|PPARA|PPARG|MAPK1|MAPK3|MAPK8|SLC6A4|SRC|TP53|VCAM1|VDR|NR1H4|SIRT1	-17.4945
cellular component disassembly	-17.8889	8.39532	29	ADRB2|BMP1|DDR1|CASP3|CMA1|CTNNB1|CTSG|ELANE|GBA|HIF1A|HSPA8|IL6|MMP1|MMP2|MMP3|MMP7|MMP8|MMP9|MMP12|MMP14|PIK3CA|PLG|PRKCA|PRSS1|TGFBR1|TNF|TP53|VCP|TRPV4	-15.8977
regulation of establishment of protein localization	-17.7247	8.27811	29	ALOX5|BCL2|BMP4|CASP8|CFTR|MAPK14|EGFR|ERBB2|F2R|HIF1A|HRAS|HSPA8|IL6|JAK2|KCNN4|NOS2|PRKACA|PRKCA|MAPK1|MAPK8|PTPN11|RBP4|SHH|SRC|TNF|TP53|EZR|NR1H4|SETD2	-15.7415
positive regulation of organelle organization	-16.6623	7.55311	29	ADRB2|ATM|BCL2|CASP8|CTNNB1|MTOR|GBA|HIF1A|HRAS|HSPA1A|ICAM1|KDR|MET|MMP9|NOS1|P2RX7|PDGFRB|MAPK1|MAPK3|MAPK8|SRC|TEK|TGFBR1|TNF|TP53|VEGFA|SIRT1|NOX4|TRPV4	-14.741
muscle structure development	-16.5892	7.50531	29	AKT1|BCL2|BMP4|BMPR1A|CASP3|CHUK|MAPK14|CTNNB1|EDNRB|EPAS1|FGF2|MTOR|IGFBP3|KIT|MMP14|NOS1|PDGFRA|PDGFRB|PPARA|MAPK1|RARB|RBP4|SHH|TGFBR1|TNF|TNNI3|TNNT2|VEGFA|SIRT1	-14.6703
tissue morphogenesis	-16.4805	7.43473	29	BCL2|BMP4|BMPR1A|DDR1|CASP3|CTNNB1|EDNRA|ESR1|FGF2|MTOR|HIF1A|KDR|MET|MMP12|MMP14|NOS3|PRKACA|RET|SHH|SRC|STAT1|TGFBR1|TGM2|TNF|TNNI3|TNNT2|VEGFA|EZR|SETD2	-14.5639
cellular response to hormone stimulus	-16.0058	7.13286	29	PARP1|AGTR1|AKT1|APEX1|ARG1|BMP4|CHRM3|EGFR|ESR1|NR3C1|ICAM1|JAK2|KIT|NR3C2|NFE2L2|PIK3CA|PPARA|PPARG|PRKACA|PTK2|PTPN11|RARB|REN|SGK1|SRC|STAT3|STAT6|NR1H4|SIRT1	-14.1201
negative regulation of cell differentiation	-14.7657	6.39266	29	CCND1|BCL2|BMP4|BMPR1A|EDNRB|EGFR|ERBB2|F2|HDAC2|IL2|IL6|MMP9|NFE2L2|PPARA|PPARG|MAPK1|PTPN11|RARB|SHH|SLC6A4|STAT1|TGFBR1|TNF|TP53|TRPC6|VEGFA|XDH|SIRT1|TRPV4	-12.9244
head development	-14.6306	6.31605	29	ALK|ATM|BCL2|BMP4|BMPR1A|CASP3|CMA1|CTNNB1|EDNRA|MTOR|GBA|HIF1A|HSPA5|KCNK3|MMP2|MMP14|PDGFRA|PRKG1|MAPK1|MAPK3|MAP2K1|PTPN11|RAF1|RARB|SHH|SLC6A4|SRC|TP53|SETD2	-12.7913
regulated exocytosis	-14.2079	6.08122	29	ALOX5|ARG1|MAPK14|CTSG|ELANE|GUSB|HSPA1A|HSPA8|HSP90AA1|HTR2A|CXCR1|CXCR2|KIT|KNG1|LGALS3|MIF|MMP8|MMP9|MPO|NRAS|SERPINE1|PIK3CG|PLAU|PLG|MAPK1|PTPRC|SELP|VCP|VEGFA	-12.3891
response to reactive oxygen species	-27.5775	19.9991	28	ADA|AKT1|APEX1|ARG1|BCL2|CASP3|CHUK|EGFR|HDAC2|HIF1A|IL6|MB|MET|MMP2|MMP3|MMP9|MPO|NFE2L2|NOS3|PDGFRA|PDGFRB|MAPK1|MAPK3|MAPK8|SRC|TNF|TRPC6|SIRT1	-25.0811
positive regulation of cytosolic calcium ion concentration	-23.869	14.7735	28	AGTR1|BCL2|CCR3|CCR4|CCR5|EDNRA|EDNRB|ESR1|F2|F2R|FGF2|CXCR3|HTR2A|HTR2B|IL2|CXCR1|CXCR2|JAK2|KNG1|NOS1|P2RX7|PDGFRA|PIK3CG|PRKACA|PTPRC|TGM2|TRPC6|TRPV4	-21.5487
positive regulation of cell adhesion	-20.1312	10.776	28	ADA|AKT1|ALOX5|ATM|ELANE|ERBB2|ICAM1|IL2|IL6|JAK2|KDR|PIK3CA|PRKCA|PTPN11|PTPRC|RET|SELE|SELP|SHH|SRC|TEK|TGM2|TNF|VCAM1|VEGFA|PTPN22|CD274|NLRP3	-18.0114
multicellular organismal homeostasis	-18.4656	9.32748	28	ADRB2|ALK|BCL2|CFTR|EDNRB|EGFR|EPAS1|F2R|GBA|HTR2A|IL6|JAK2|MET|NOS3|P2RX7|PIK3CA|PRKACA|PRKCA|PTGS2|PTPN11|RBP4|SRC|STAT3|STAT6|TNF|VEGFA|TLR9|TRPV4	-16.4434
myeloid leukocyte activation	-15.1498	6.93908	28	ALOX5|ARG1|ATM|MAPK14|CTSG|ELANE|GUSB|HSPA1A|HSPA8|HSP90AA1|IL6|CXCL8|CXCR1|CXCR2|JAK2|KIT|LGALS3|MIF|MMP8|MMP9|MPO|NRAS|PIK3CG|PLAU|MAPK1|PTPRC|TNF|VCP	-13.2868
endothelial cell proliferation	-27.9048	22.3042	27	AGTR1|AKT1|ALOX5|ARG1|BMP4|CCR3|F3|FGF2|FGFR1|FLT1|FLT4|MTOR|HIF1A|HTR2B|KDR|MMP14|NRAS|PGF|PPARG|PRKCA|STAT1|TEK|TGFBR1|TNF|VEGFA|XDH|SIRT1	-25.3529
positive regulation of epithelial cell proliferation	-27.6024	21.7548	27	AGTR1|AKT1|ARG1|CCND1|BMP4|BMPR1A|CCR3|EGFR|ERBB2|F3|FGF2|FGFR1|FLT4|MTOR|HIF1A|HRAS|HTR2B|KDR|MMP12|NRAS|PGF|PRKCA|SHH|TEK|TGFBR1|VEGFA|SIRT1	-25.0973
protein kinase B signaling	-24.0724	16.1767	27	AKT1|EGFR|ERBB2|ESR1|F3|F10|FGF2|FGFR1|MTOR|HSP90AA1|KDR|KIT|MET|PDGFRA|PDGFRB|PIK3CA|PIK3CG|PPARA|PTK2|PTPN11|RET|SRC|TEK|TGFBR1|TNF|XDH|SIRT1	-21.7283
reactive oxygen species metabolic process	-23.6926	15.6604	27	AGTR1|AKT1|ALOX5|BCL2|MAPK14|CYP1A1|EGFR|F2|MTOR|HIF1A|HSP90AA1|ICAM1|JAK2|MMP3|MMP8|MPO|NFE2L2|NOS1|NOS2|NOS3|PDGFRB|PPARA|PTGS2|TNF|TP53|XDH|NOX4	-21.4058
cellular response to drug	-21.1641	12.5818	27	APEX1|ARG1|CFTR|CHRM3|CTNNB1|EGFR|NR3C1|HDAC2|HSPA5|ICAM1|IL6|KDR|MET|MMP3|NFE2L2|NOS2|P2RX7|PDE4A|MAPK1|MAPK3|REN|SRC|TNF|TP53|TRPC6|SIRT1|PTPN22	-18.9981
regulation of angiogenesis	-20.1728	11.5306	27	AGTR1|ALOX5|CMA1|CCR3|CTNNB1|ERBB2|F3|FGF2|FLT1|HIF1A|IL6|CXCL8|KDR|NFE2L2|NOS3|SERPINE1|ENPP2|PGF|PPARG|PRKCA|PTGS2|STAT1|TEK|TERT|TNF|VEGFA|SIRT1	-18.0493
regulation of apoptotic signaling pathway	-19.9106	11.2659	27	PARP1|AKT1|BCL2|BMP4|CASP8|FGFR1|HIF1A|HSPA1A|ICAM1|JAK2|LGALS3|MDM2|MIF|MMP9|NFE2L2|NOS3|SERPINE1|MAPK8|PTPRC|RAF1|RET|SRC|TERT|TGFBR1|TNF|TP53|SIRT1	-17.8121
response to radiation	-18.3919	9.83569	27	PARP1|AKT1|ATM|CCND1|BCL2|CASP3|CCR4|MAPK14|EGFR|ELANE|MTOR|HIF1A|HRAS|HSPA5|ICAM1|KIT|MDM2|MMP1|MMP2|MMP3|MMP9|MAPK8|PTPRC|TP53|VCAM1|SIRT1|NOX4	-16.3726
T cell activation	-17.7695	9.29732	27	ADA|AKT1|ARG1|BCL2|BMP4|CASP3|CASP8|ERBB2|MTOR|GBA|ICAM1|IL2|IL6|KIT|LGALS3|PIK3CA|PIK3CG|PTPN11|PTPRC|SHH|SRC|STAT3|TP53|VCAM1|PTPN22|CD274|NLRP3	-15.7836
regulation of cellular protein localization	-16.2684	8.10317	27	PARP1|AKT1|BCL2|BMP4|CASP8|MAPK14|CTNNB1|EGFR|ERBB2|F2|HRAS|HSP90AA1|JAK2|LGALS3|MMP14|PRKACA|MAPK1|MAPK8|PTPN11|SHH|SRC|TERT|TNF|TP53|VCP|EZR|SETD2	-14.3719
negative regulation of intracellular signal transduction	-15.7848	7.74777	27	AKT1|ATM|BCL2|BMP4|CASP8|MAPK14|ESR1|MTOR|GBA|HIF1A|HSPA1A|MDM2|MET|MIF|MMP9|NFE2L2|P2RX7|PPARA|PTPRC|SRC|STAT1|EZR|XDH|NR1H4|SIRT1|PTPN22|NLRP3	-13.9033
epithelial cell differentiation	-12.4828	5.65458	27	AKT1|CCND1|BMP4|CASP3|CTNNB1|CYP1A1|ESR1|FGF2|HDAC2|HIF1A|ICAM1|KDR|LGALS3|MET|MMP9|SERPINE1|PPARG|MAP2K1|RARB|SRC|STAT1|TNF|TNFRSF1A|VDR|VEGFA|EZR|XDH	-10.7815
regulation of endothelial cell proliferation	-27.3497	23.2386	26	AGTR1|AKT1|ALOX5|ARG1|BMP4|CCR3|F3|FGF2|FGFR1|FLT1|FLT4|MTOR|HIF1A|HTR2B|KDR|NRAS|PGF|PPARG|PRKCA|STAT1|TEK|TGFBR1|TNF|VEGFA|XDH|SIRT1	-24.8703
phosphatidylinositol-mediated signaling	-26.7875	22.1493	26	AKT1|EGFR|ERBB2|F2|F2R|FGF2|FGFR1|FLT1|HTR2A|HTR2B|JAK2|KDR|KIT|PDGFRA|PDGFRB|PIK3CA|PIK3CG|MAPK1|MAPK3|PTK2|SELP|SRC|TEK|TNF|EZR|SIRT1	-24.3403
inositol lipid-mediated signaling	-26.5469	21.6973	26	AKT1|EGFR|ERBB2|F2|F2R|FGF2|FGFR1|FLT1|HTR2A|HTR2B|JAK2|KDR|KIT|PDGFRA|PDGFRB|PIK3CA|PIK3CG|MAPK1|MAPK3|PTK2|SELP|SRC|TEK|TNF|EZR|SIRT1	-24.1369
regulation of protein kinase B signaling	-23.8858	17.2173	26	AKT1|EGFR|ERBB2|ESR1|F3|F10|FGF2|FGFR1|MTOR|HSP90AA1|KIT|MET|PDGFRA|PDGFRB|PIK3CA|PIK3CG|PPARA|PTK2|PTPN11|RET|SRC|TEK|TGFBR1|TNF|XDH|SIRT1	-21.5596
ERK1 and ERK2 cascade	-20.7442	13.0051	26	BMP4|BRAF|EGFR|ERBB2|F2R|FGF2|FLT4|HRAS|HTR2A|HTR2B|ICAM1|KDR|MIF|PDGFRA|PDGFRB|PRKCA|MAPK1|MAPK3|MAP2K1|PTPN11|PTPRC|SRC|TEK|TNF|EZR|PTPN22	-18.5863
activation of protein kinase activity	-20.677	12.926	26	ADORA2B|ADRB2|AKT1|ALK|BMP4|BRAF|MAPK14|EGFR|F2R|FGF2|MTOR|JAK2|KIT|PIK3CA|PRKACA|MAPK1|MAPK3|MAP2K1|PTPN11|PTPRC|RAF1|RET|SRC|TGFBR1|TNF|VEGFA	-18.523
peptidyl-serine modification	-20.5439	12.7708	26	PARP1|AKT1|ATM|BCL2|BRAF|CHUK|MAPK14|EGFR|MTOR|HSP90AA1|IL6|MIF|NOS1|PIK3CA|PRKACA|PRKCA|MAPK1|MAPK3|MAPK8|RAF1|RET|SGK1|SRC|TGFBR1|TNF|VEGFA	-18.3938
leukocyte cell-cell adhesion	-19.5092	11.6193	26	ADA|AKT1|ALOX5|ARG1|BMP4|CASP3|ELANE|ERBB2|ICAM1|IL2|IL6|LGALS3|PIK3CA|PPARA|PTPN11|PTPRC|SELE|SELP|SHH|SRC|TNF|VCAM1|EZR|PTPN22|CD274|NLRP3	-17.4377
regulation of protein transport	-15.6444	8.08491	26	ALOX5|BMP4|CFTR|MAPK14|EGFR|ERBB2|F2R|HIF1A|HRAS|HSPA8|IL6|JAK2|KCNN4|NOS2|PRKACA|PRKCA|MAPK1|PTPN11|RBP4|SHH|SRC|TNF|TP53|EZR|NR1H4|SETD2	-13.7692
myeloid leukocyte mediated immunity	-15.144	7.7041	26	ALOX5|ARG1|MAPK14|CTSG|ACE|ELANE|F2|GUSB|HSPA1A|HSPA8|HSP90AA1|IL6|CXCR1|CXCR2|KIT|LGALS3|MIF|MMP8|MMP9|MPO|NRAS|PIK3CG|PLAU|MAPK1|PTPRC|VCP	-13.283
positive regulation of cellular component biogenesis	-15.0508	7.63494	26	PARP1|ATM|CTNNB1|ESR1|MTOR|HRAS|HSPA1A|HSP90AA1|ICAM1|KDR|KIT|LGALS3|MET|MMP1|MMP3|P2RX7|PIK3CA|PRKCA|SRC|TEK|TGFBR1|TNF|TP53|VCP|VEGFA|NOX4	-13.1959
regulation of peptide transport	-15.0508	7.63494	26	ALOX5|BMP4|CFTR|MAPK14|EGFR|ERBB2|F2R|HIF1A|HRAS|HSPA8|IL6|JAK2|KCNN4|NOS2|PRKACA|PRKCA|MAPK1|PTPN11|RBP4|SHH|SRC|TNF|TP53|EZR|NR1H4|SETD2	-13.1959
developmental growth	-14.2028	7.02919	26	ADRB2|AKT1|ATM|BCL2|BMP4|BMPR1A|DDR1|MAPK14|CTNNB1|ESR1|FGF2|MTOR|HSP90AA1|PDGFRB|PIK3CA|PPARA|MAPK1|PTPN11|RARB|RBP4|SHH|SLC6A4|TGFBR1|TP53|VEGFA|EZR	-12.3858
phosphatidylinositol 3-kinase signaling	-27.8142	26.5526	25	AKT1|EGFR|ERBB2|F2|F2R|FGF2|FGFR1|FLT1|HTR2A|HTR2B|JAK2|KDR|KIT|PDGFRA|PDGFRB|PIK3CA|PIK3CG|MAPK1|MAPK3|PTK2|SELP|SRC|TEK|TNF|SIRT1	-25.272
muscle cell proliferation	-23.7078	18.4194	25	AKT1|BMP4|BMPR1A|MAPK14|CTNNB1|EGFR|ELANE|FGF2|MTOR|IGFBP3|IL6|JAK2|MMP2|MMP9|PDGFRB|PPARG|PRKG1|MAPK1|RBP4|SHH|STAT1|TERT|TGFBR1|TGM2|TNF	-21.4156
regulation of ERK1 and ERK2 cascade	-20.2019	13.3195	25	BMP4|BRAF|EGFR|ERBB2|F2R|FGF2|FLT4|HRAS|HTR2A|HTR2B|ICAM1|KDR|MIF|PDGFRA|PDGFRB|PRKCA|MAPK3|MAP2K1|PTPN11|PTPRC|SRC|TEK|TNF|EZR|PTPN22	-18.0747
peptidyl-serine phosphorylation	-20.0986	13.1906	25	AKT1|ATM|BCL2|BRAF|CHUK|MAPK14|EGFR|MTOR|HSP90AA1|IL6|MIF|NOS1|PIK3CA|PRKACA|PRKCA|MAPK1|MAPK3|MAPK8|RAF1|RET|SGK1|SRC|TGFBR1|TNF|VEGFA	-17.9824
leukocyte proliferation	-19.9964	13.0642	25	ADA|ARG1|ATM|BCL2|BMP4|CASP3|ACE|ERBB2|GBA|IL2|IL6|KIT|LGALS3|MIF|PIK3CG|MAPK1|MAPK3|PTK2|PTPRC|SHH|TP53|VCAM1|PTPN22|CD274|TLR9	-17.8909
cellular response to external stimulus	-19.5012	12.4668	25	AKT1|BCL2|CASP8|EGFR|MTOR|GBA|HSPA5|HSPA8|ICAM1|MMP7|NFE2L2|P2RX7|PPARA|PPARG|MAPK1|MAPK3|MAPK8|PTPN11|PTPRC|TNFRSF1A|TP53|VCAM1|VDR|NR1H4|SIRT1	-17.4361
regulation of leukocyte cell-cell adhesion	-19.4371	12.3912	25	ADA|AKT1|ALOX5|ARG1|BMP4|CASP3|ELANE|ERBB2|ICAM1|IL2|IL6|LGALS3|PIK3CA|PPARA|PTPN11|PTPRC|SELE|SELP|SHH|SRC|TNF|VCAM1|PTPN22|CD274|NLRP3	-17.3795
response to metal ion	-18.759	11.6168	25	PARP1|AKT1|ARG1|CCND1|BCL2|BRAF|CASP3|CASP8|CHUK|CYP1A1|EGFR|HIF1A|HSPA5|ICAM1|KCNK3|KIT|MMP9|NFE2L2|MAPK1|MAPK3|MAPK8|SHH|TERT|TNNT2|VCAM1	-16.725
extracellular matrix organization	-17.5605	10.3521	25	BMP1|DDR1|CMA1|CTSG|ELANE|FGF2|ICAM1|IL6|KDR|MMP1|MMP2|MMP3|MMP7|MMP8|MMP9|MMP12|MMP14|SERPINE1|PDGFRA|PLG|PRSS1|TGFBR1|TNF|TNFRSF1A|VCAM1	-15.5826
ossification	-17.3792	10.1719	25	ADRB2|AKT1|ALOX5|BCL2|BMP1|BMP4|BMPR1A|MAPK14|EGFR|HIF1A|IGFBP3|IL6|MMP2|MMP9|MMP14|P2RX7|PPARG|PRKACA|MAPK1|MAPK3|PTK2|PTPN11|SHH|TEK|TNF	-15.4143
regulation of lipid metabolic process	-16.7358	9.55397	25	AGTR1|AKT1|ALK|CYP1A1|F2|FGF2|FLT1|MTOR|HTR2A|HTR2B|KIT|PDGFRA|PDGFRB|PIK3CG|PPARA|PPARG|PTGS2|PTK2|SRC|TEK|TNF|TNFRSF1A|VDR|NR1H4|SIRT1	-14.8076
regulation of DNA-binding transcription factor activity	-16.3613	9.20968	25	AKT1|ALK|CHUK|MAPK14|CTNNB1|ESR1|HDAC2|HSPA1A|ICAM1|IL6|JAK2|KIT|PPARG|MAPK1|MAPK3|MAPK8|SGK1|SHH|STAT3|TNF|VEGFA|NR1H4|SIRT1|TLR9|NLRP3	-14.456
muscle system process	-16.3156	9.16838	25	ADA|PARP1|ADRB2|CHRM3|CHUK|EDNRA|EDNRB|F2R|MTOR|HDAC2|HTR2A|HTR2B|KIT|MB|NOS1|NOS3|PIK3CA|PIK3CG|PPARA|PRKACA|PRKCA|PRKG1|TNFRSF1A|TNNI3|TNNT2	-14.4147
skeletal system development	-15.4467	8.41378	25	BMP1|BMP4|BMPR1A|MAPK14|CTNNB1|FGF2|FGFR1|HIF1A|KIT|MMP2|MMP9|MMP14|PDGFRA|MAPK3|PTPN11|PTPRC|RARB|RBP4|SHH|SRC|TEK|TGFBR1|TP53|SETD2|TRPV4	-13.5777
regulation of anatomical structure size	-15.2624	8.26081	25	ADRB2|AGTR1|AKT1|CHRM3|ACE|EDNRA|EDNRB|EGFR|F2R|MTOR|HTR2A|HTR2B|ICAM1|KCNN4|KNG1|NOS1|NOS3|P2RX7|PIK3CA|PRKG1|RET|SLC6A4|VEGFA|EZR|TRPV4	-13.3975
regulation of hormone levels	-14.4316	7.60056	25	AGTR1|ALOX5|CFTR|CMA1|CTSG|CYP1A1|CYP2C9|CYP2D6|ACE|EGFR|ESR1|HIF1A|IL6|JAK2|NOS2|PDGFRA|PRKCA|PTPN11|RAF1|RBP4|REN|SHH|TNF|VDR|NR1H4	-12.6073
immune response-regulating signaling pathway	-11.9035	5.85831	25	ADA|BCL2|CASP8|CHUK|ESR1|HRAS|HSPA1A|HSP90AA1|KCNN4|KIT|LGALS3|NRAS|PIK3CA|PRKACA|MAPK1|MAPK3|MAPK8|PTK2|PTPRC|RAF1|SRC|EZR|NR1H4|PTPN22|TLR9	-10.2409
calcium-mediated signaling	-22.8182	18.5167	24	ADA|AGTR1|CHRM3|CCR3|CCR4|CCR5|EDNRB|EGFR|MTOR|CXCR3|HTR2B|CXCL8|CXCR1|CXCR2|KDR|NOS1|P2RX7|PRKACA|PTPRC|SELE|SELP|TNF|TNNI3|VCAM1	-20.5866
regulation of epithelial cell migration	-19.4229	13.3522	24	AKT1|BMP4|MAPK14|FGF2|FGFR1|FLT4|MTOR|HIF1A|KDR|MET|MMP9|NFE2L2|NOS3|ENPP2|PIK3CG|PPARG|PRKCA|PTGS2|PTK2|SRC|TEK|TNF|VEGFA|SIRT1	-17.3705
negative regulation of cell adhesion	-19.3883	13.3069	24	AKT1|ARG1|BMP4|CASP3|ERBB2|IL2|JAK2|KNG1|LGALS3|MMP12|MMP14|SERPINE1|PLG|PPARA|PRKG1|PTK2|PTPN11|PTPRC|SHH|SRC|VEGFA|PTPN22|CD274|TRPV4	-17.339
cellular response to abiotic stimulus	-18.191	11.8239	24	PARP1|AKT1|ATM|CASP3|CASP8|MAPK14|EGFR|HRAS|HSPA5|MDM2|MMP1|MMP2|MMP3|MMP7|MMP9|PIK3CA|MAPK3|MAPK8|PTPN11|TNFRSF1A|TP53|SIRT1|NOX4|TRPV4	-16.186
cellular response to environmental stimulus	-18.191	11.8239	24	PARP1|AKT1|ATM|CASP3|CASP8|MAPK14|EGFR|HRAS|HSPA5|MDM2|MMP1|MMP2|MMP3|MMP7|MMP9|PIK3CA|MAPK3|MAPK8|PTPN11|TNFRSF1A|TP53|SIRT1|NOX4|TRPV4	-16.186
negative regulation of response to external stimulus	-16.8163	10.3032	24	ADA|ALOX5|ELANE|F2|FGF2|GBA|IL2|KNG1|MIF|NOS3|SERPINE1|PDGFRA|PLAT|PLAU|PLG|PPARA|PPARG|PRKG1|PTPRC|TEK|TNF|TNFRSF1A|NR1H4|NLRP3	-14.881
cellular response to peptide	-16.4347	9.91297	24	PARP1|ADRB2|AGTR1|AKT1|APEX1|ARG1|ICAM1|JAK2|MDM2|ABCC1|NFE2L2|PIK3CA|PPARG|PRKACA|PTK2|PTPN11|SRC|STAT3|STAT6|TP53|VCAM1|NR1H4|SIRT1|PTPN22	-14.5204
embryonic organ development	-15.9977	9.48197	24	ADA|AKT1|BMP4|BMPR1A|CASP8|CTNNB1|EPAS1|HIF1A|CXCL8|KDR|KIT|MMP14|PDGFRA|MAPK1|MAPK3|MAP2K1|RARB|RBP4|SHH|TGFBR1|TNF|TP53|VEGFA|SETD2	-14.1141
response to peptide hormone	-15.4695	8.98292	24	PARP1|AGTR1|AKT1|APEX1|ARG1|CHUK|EDNRB|MTOR|ICAM1|JAK2|NFE2L2|PIK3CA|PPARA|PPARG|PRKACA|PTK2|PTPN11|SRC|STAT1|STAT3|STAT6|TEK|NR1H4|SIRT1	-13.5984
neutrophil mediated immunity	-14.1702	7.85107	24	ALOX5|ARG1|MAPK14|CTSG|ACE|ELANE|F2|GUSB|HSPA1A|HSPA8|HSP90AA1|IL6|CXCR1|CXCR2|LGALS3|MIF|MMP8|MMP9|MPO|NRAS|PLAU|MAPK1|PTPRC|VCP	-12.3568
morphogenesis of an epithelium	-13.5091	7.32376	24	BCL2|BMP4|DDR1|CASP3|CTNNB1|EDNRA|ESR1|FGF2|MTOR|HIF1A|KDR|MET|MMP12|MMP14|PRKACA|RET|SHH|SRC|STAT1|TGM2|TNF|VEGFA|EZR|SETD2	-11.722
autophagy	-13.3865	7.22935	24	ADRB2|AKT1|ATM|BCL2|CASP3|MTOR|GAPDH|GBA|HIF1A|HSPA8|HSP90AA1|HTR2B|KDR|MET|PIK3CA|PRKACA|MAPK3|MAPK8|SRC|STAT3|TP53|VCP|SIRT1|PTPN22	-11.6193
process utilizing autophagic mechanism	-13.3865	7.22935	24	ADRB2|AKT1|ATM|BCL2|CASP3|MTOR|GAPDH|GBA|HIF1A|HSPA8|HSP90AA1|HTR2B|KDR|MET|PIK3CA|PRKACA|MAPK3|MAPK8|SRC|STAT3|TP53|VCP|SIRT1|PTPN22	-11.6193
embryonic morphogenesis	-12.9466	6.89901	24	BMP4|BMPR1A|CASP3|CTNNB1|FGF2|FLT1|HDAC2|HIF1A|HTR2B|MMP2|MMP8|MMP9|MMP14|PDGFRA|PRKACA|MAPK1|MAPK3|RARB|RBP4|RET|SHH|TGFBR1|TP53|SETD2	-11.2046
regulation of leukocyte activation	-12.4983	6.57544	24	ADA|AKT1|ARG1|ATM|BCL2|BMP4|CASP3|ERBB2|IL2|IL6|LGALS3|MIF|MMP8|MMP14|PIK3CA|PTPN11|PTPRC|SHH|SRC|VCAM1|PTPN22|CD274|TLR9|NLRP3	-10.7957
regulation of ion transport	-11.0911	5.64014	24	ADRB2|AKT1|ARG1|BCL2|CFTR|CHRM3|CTNNB1|F2|F2R|MTOR|HTR2A|ICAM1|LGALS3|MMP9|NOS1|P2RX7|PDGFRB|ABCB1|PIK3CG|PPARA|PRKACA|SLC6A4|TRPC6|TLR9	-9.4732
heterocycle catabolic process	-10.7235	5.41453	24	ADA|AKT1|APEX1|ATM|CASP3|MAPK14|CYP1A1|FHIT|MTOR|GAPDH|HIF1A|HSPA1A|HSPA8|HTR2A|IL6|NFE2L2|P2RX7|PDE4A|PPARA|PRKCA|TP53|VCP|XDH|PDE5A	-9.13232
aromatic compound catabolic process	-10.5644	5.31915	24	ADA|AKT1|APEX1|ATM|CASP3|MAPK14|CYP1A1|EPHX1|FHIT|MTOR|GAPDH|HIF1A|HSPA1A|HSPA8|HTR2A|IL6|P2RX7|PDE4A|PPARA|PRKCA|TP53|VCP|XDH|PDE5A	-8.99224
activation of immune response	-10.4443	5.24804	24	ADA|BCL2|CASP8|CHUK|ESR1|F2|HRAS|HSPA1A|HSP90AA1|KCNN4|LGALS3|NRAS|PIK3CA|PRKACA|MAPK1|MAPK3|PTK2|PTPRC|RAF1|SRC|EZR|NR1H4|PTPN22|TLR9	-8.88236
organic cyclic compound catabolic process	-10.1295	5.06521	24	ADA|AKT1|APEX1|ATM|CASP3|MAPK14|CYP1A1|FHIT|MTOR|GAPDH|HIF1A|HSPA1A|HSPA8|HTR2A|IL6|NFE2L2|P2RX7|PDE4A|PPARA|PRKCA|TP53|VCP|XDH|PDE5A	-8.58635
negative regulation of cellular component organization	-10.05	5.01987	24	PARP1|AKT1|ATM|BMP4|ACE|GBA|HDAC2|HSPA1A|HSPA5|HSPA8|LGALS3|MET|MMP14|PIK3CA|RAF1|SRC|TNF|TNFRSF1A|TP53|TRPC6|VEGFA|NR1H4|SIRT1|TRPV4	-8.51172
positive regulation of ERK1 and ERK2 cascade	-21.3484	17.5793	23	BMP4|BRAF|EGFR|F2R|FGF2|FLT4|HRAS|HTR2A|HTR2B|ICAM1|KDR|MIF|PDGFRA|PDGFRB|PRKCA|MAPK3|MAP2K1|PTPN11|PTPRC|SRC|TEK|TNF|PTPN22	-19.1742
cellular response to biotic stimulus	-20.4961	16.1458	23	AKT1|ARG1|CCR5|MAPK14|CTSG|EDNRB|HSPA5|ICAM1|IL6|CXCL8|NOS2|SERPINE1|PRKCA|MAPK1|MAPK3|MAPK8|SRC|TNF|TP53|NR1H4|PTPN22|CD274|NLRP3	-18.3538
protein autophosphorylation	-20.3686	15.9406	23	AKT1|ALK|ATM|DDR1|ACE|EGFR|ERBB2|FGFR1|FLT1|FLT4|MTOR|JAK2|KDR|KIT|PDGFRA|PDGFRB|PRKACA|MAPK3|PTK2|PTPRC|SRC|TEK|VEGFA	-18.2376
endothelial cell migration	-18.716	13.4838	23	AKT1|BMP4|MAPK14|FGF2|FGFR1|FLT4|HIF1A|KDR|MET|NFE2L2|NOS3|PIK3CA|PIK3CG|PPARG|PRKCA|PTGS2|PTK2|STAT1|TEK|TGFBR1|TNF|VEGFA|SIRT1	-16.688
myeloid cell differentiation	-14.784	8.9358	23	PARP1|BMP4|CASP3|CASP8|MAPK14|EPAS1|MTOR|GBA|HIF1A|HSPA1A|JAK2|KIT|LGALS3|MMP9|PPARG|PRKCA|PTPN11|SRC|STAT1|STAT3|TNF|VEGFA|SIRT1	-12.9408
regulation of protein complex assembly	-13.347	7.64628	23	PARP1|ATM|CTNNB1|ESR1|MTOR|GBA|HSPA1A|HSPA5|HSPA8|HSP90AA1|ICAM1|LGALS3|MET|MMP1|MMP3|PTPN11|RAF1|SELP|SRC|TNF|TP53|VCP|VEGFA	-11.5846
regulation of lymphocyte activation	-13.038	7.39091	23	ADA|AKT1|ARG1|ATM|BCL2|BMP4|CASP3|ERBB2|IL2|IL6|LGALS3|MIF|MMP14|PIK3CA|PTPN11|PTPRC|SHH|SRC|VCAM1|PTPN22|CD274|TLR9|NLRP3	-11.2883
sensory organ development	-12.6047	7.04489	23	BCL2|BMP4|DDR1|CYP1A1|EGFR|FGF2|FLT1|HDAC2|HIF1A|KCNK3|KIT|PDGFRA|PDGFRB|MAPK1|MAPK3|PTPN11|RARB|RBP4|RET|SHH|STAT3|TGFBR1|VEGFA	-10.8878
leukocyte degranulation	-12.5542	7.00553	23	ALOX5|ARG1|MAPK14|CTSG|ELANE|GUSB|HSPA1A|HSPA8|HSP90AA1|CXCR1|CXCR2|KIT|LGALS3|MIF|MMP8|MMP9|MPO|NRAS|PIK3CG|PLAU|MAPK1|PTPRC|VCP	-10.8432
myeloid cell activation involved in immune response	-12.3394	6.83995	23	ALOX5|ARG1|MAPK14|CTSG|ELANE|GUSB|HSPA1A|HSPA8|HSP90AA1|CXCR1|CXCR2|KIT|LGALS3|MIF|MMP8|MMP9|MPO|NRAS|PIK3CG|PLAU|MAPK1|PTPRC|VCP	-10.6479
regulation of transmembrane transport	-12.0988	6.65836	23	ADRB2|AKT1|BCL2|BRAF|CFTR|CHRM3|MAPK14|EDNRA|F2|F2R|MTOR|MMP9|NFE2L2|NOS1|P2RX7|ABCB1|PIK3CG|PRKACA|PTPN11|TERT|TNF|TRPC6|TLR9	-10.4193
chordate embryonic development	-12.0047	6.58839	23	ADA|AKT1|ATM|BMP4|BMPR1A|CASP3|CASP8|CTNNB1|EDNRA|EPAS1|FGFR1|HIF1A|MMP14|PDGFRA|PRKACA|MAPK1|MAP2K1|RBP4|SHH|TGFBR1|TP53|VEGFA|SETD2	-10.333
embryo development ending in birth or egg hatching	-11.7139	6.37622	23	ADA|AKT1|ATM|BMP4|BMPR1A|CASP3|CASP8|CTNNB1|EDNRA|EPAS1|FGFR1|HIF1A|MMP14|PDGFRA|PRKACA|MAPK1|MAP2K1|RBP4|SHH|TGFBR1|TP53|VEGFA|SETD2	-10.0651
defense response to other organism	-11.3763	6.13698	23	ARG1|BCL2|CTSG|ELANE|F2|GAPDH|HRAS|HSP90AA1|IL6|MMP12|MPO|NOS2|SERPINE1|MAPK3|PTPRC|SELP|STAT1|TNF|TNFRSF1A|NR1H4|PTPN22|SETD2|TLR9	-9.74918
regulation of secretion	-11.2342	6.03848	23	ADA|AGTR1|ALOX5|CFTR|EDNRB|EGFR|F2R|HIF1A|HTR2A|IL6|JAK2|KCNN4|NOS2|PRKCA|PTPN11|RBP4|REN|SGK1|SLC6A4|TNF|TNFRSF1A|EZR|NR1H4	-9.61286
monocarboxylic acid metabolic process	-10.744	5.70861	23	AKT1|ALOX5|MAPK14|CYP1A1|CYP2C9|CYP2D6|EPHX1|MTOR|GAPDH|HIF1A|HTR2A|KIT|MIF|P2RX7|PPARA|PPARG|MAPK3|PTGS1|PTGS2|TNFRSF1A|TP53|NR1H4|SIRT1	-9.1507
immune response-activating signal transduction	-10.6785	5.66562	23	ADA|BCL2|CASP8|CHUK|ESR1|HRAS|HSPA1A|HSP90AA1|KCNN4|LGALS3|NRAS|PIK3CA|PRKACA|MAPK1|MAPK3|PTK2|PTPRC|RAF1|SRC|EZR|NR1H4|PTPN22|TLR9	-9.09483
cellular nitrogen compound catabolic process	-9.91168	5.18178	23	ADA|AKT1|APEX1|ATM|CASP3|MAPK14|CYP2D6|FHIT|MTOR|GAPDH|HIF1A|HSPA1A|HSPA8|HTR2A|IL6|P2RX7|PDE4A|PPARA|PRKCA|TP53|VCP|XDH|PDE5A	-8.38001
lipid biosynthetic process	-9.81853	5.1253	23	AKT1|ALOX5|ATM|CFTR|CYP1A1|CYP2C9|CYP2D6|FGF2|MTOR|GBA|HTR2A|HTR2B|MIF|PIK3CA|PIK3CG|PPARA|PTGS1|PTGS2|TNF|TNFRSF1A|VDR|NR1H4|SIRT1	-8.29247
cellular response to reactive oxygen species	-22.6478	22.0761	22	AKT1|APEX1|ARG1|CHUK|EGFR|HDAC2|IL6|MET|MMP2|MMP3|MMP9|MPO|NFE2L2|NOS3|PDGFRA|MAPK1|MAPK3|MAPK8|SRC|TNF|TRPC6|SIRT1	-20.4301
positive regulation of protein kinase B signaling	-21.9496	20.5623	22	EGFR|ERBB2|ESR1|F3|F10|FGF2|FGFR1|MTOR|HSP90AA1|KIT|MET|PDGFRA|PDGFRB|PIK3CA|PIK3CG|PTK2|PTPN11|RET|SRC|TEK|TGFBR1|TNF	-19.7499
regulation of reactive oxygen species metabolic process	-20.9963	18.6446	22	AGTR1|AKT1|ALOX5|BCL2|MAPK14|EGFR|F2|MTOR|HIF1A|HSP90AA1|ICAM1|JAK2|MMP3|MMP8|NFE2L2|PDGFRB|PPARA|PTGS2|TNF|TP53|XDH|NOX4	-18.8344
extrinsic apoptotic signaling pathway	-19.8682	16.5825	22	AKT1|BCL2|BMP4|CASP3|CASP8|FGFR1|HSPA1A|ICAM1|IL2|JAK2|LGALS3|NOS3|P2RX7|SERPINE1|PTPRC|RAF1|RET|SRC|TERT|TGFBR1|TNF|TNFRSF1A	-17.7732
anatomical structure homeostasis	-13.4071	8.21554	22	PARP1|ADRB2|APEX1|ATM|BCL2|EGFR|EPAS1|F2R|HIF1A|HSP90AA1|IL6|NOS3|P2RX7|PRKCA|MAPK1|MAPK3|PTPN11|RBP4|SRC|TERT|VEGFA|TLR9	-11.6349
neutrophil activation	-12.2348	7.18245	22	ALOX5|ARG1|MAPK14|CTSG|ELANE|GUSB|HSPA1A|HSPA8|HSP90AA1|CXCL8|CXCR1|CXCR2|LGALS3|MIF|MMP8|MMP9|MPO|NRAS|PLAU|MAPK1|PTPRC|VCP	-10.55
granulocyte activation	-12.1491	7.11148	22	ALOX5|ARG1|MAPK14|CTSG|ELANE|GUSB|HSPA1A|HSPA8|HSP90AA1|CXCL8|CXCR1|CXCR2|LGALS3|MIF|MMP8|MMP9|MPO|NRAS|PLAU|MAPK1|PTPRC|VCP	-10.467
nucleobase-containing compound catabolic process	-9.77407	5.36275	22	ADA|AKT1|APEX1|ATM|CASP3|MAPK14|FHIT|MTOR|GAPDH|HIF1A|HSPA1A|HSPA8|HTR2A|IL6|P2RX7|PDE4A|PPARA|PRKCA|TP53|VCP|XDH|PDE5A	-8.25355
brain development	-9.31389	5.06818	22	ALK|ATM|BCL2|BMP4|BMPR1A|CASP3|CMA1|CTNNB1|MTOR|GBA|HIF1A|HSPA5|KCNK3|PRKG1|MAP2K1|PTPN11|RARB|SHH|SLC6A4|SRC|TP53|SETD2	-7.83536
regulation of phosphatidylinositol 3-kinase signaling	-23.5625	27.046	21	EGFR|F2|F2R|FGF2|FGFR1|FLT1|JAK2|KDR|KIT|PDGFRA|PDGFRB|PIK3CA|PIK3CG|MAPK1|MAPK3|PTK2|SELP|SRC|TEK|TNF|SIRT1	-21.2862
vascular process in circulatory system	-21.4837	21.7395	21	ADRB2|AGTR1|AKT1|CHRM3|ACE|EDNRA|EDNRB|EGFR|F2R|HTR2A|HTR2B|ICAM1|KNG1|NOS1|NOS3|PRKG1|SLC6A4|SRC|TEK|VEGFA|TRPV4	-19.3011
positive regulation of epithelial cell migration	-20.4757	19.5162	21	AKT1|BMP4|MAPK14|FGF2|FGFR1|FLT4|MTOR|HIF1A|KDR|MET|MMP9|NFE2L2|NOS3|ENPP2|PIK3CG|PRKCA|PTGS2|SRC|TEK|VEGFA|SIRT1	-18.3372
regulation of response to wounding	-19.4817	17.5247	21	ALOX5|F2|F2R|F3|FGF2|MTOR|HRAS|KNG1|NFE2L2|NOS3|SERPINE1|PDGFRA|PLAT|PLAU|PLG|PRKCA|PRKG1|MAP2K1|PTK2|SELP|TNF	-17.4199
cellular response to lipopolysaccharide	-19.435	17.4358	21	AKT1|ARG1|CCR5|MAPK14|CTSG|EDNRB|ICAM1|IL6|CXCL8|NOS2|SERPINE1|PRKCA|MAPK1|MAPK3|MAPK8|SRC|TNF|NR1H4|PTPN22|CD274|NLRP3	-17.3795
cellular response to molecule of bacterial origin	-18.8941	16.4347	21	AKT1|ARG1|CCR5|MAPK14|CTSG|EDNRB|ICAM1|IL6|CXCL8|NOS2|SERPINE1|PRKCA|MAPK1|MAPK3|MAPK8|SRC|TNF|NR1H4|PTPN22|CD274|NLRP3	-16.8571
homeostasis of number of cells	-17.2762	13.7394	21	ADA|AKT1|BCL2|BMP4|CASP3|CCR4|MAPK14|EPAS1|F2R|GBA|HIF1A|HSPA1A|IL2|IL6|JAK2|KIT|NOS3|PTPN11|STAT1|STAT3|VEGFA	-15.3139
regulation of peptidyl-tyrosine phosphorylation	-16.8579	13.1101	21	ACE|EGFR|MTOR|HDAC2|HTR2A|ICAM1|IL2|IL6|JAK2|KIT|MIF|ENPP2|PTPN11|PTPRC|SRC|STAT3|TNF|TNFRSF1A|TP53|VEGFA|NOX4	-14.9202
response to tumor necrosis factor	-15.071	10.7004	21	AKT1|CASP3|CASP8|CHUK|MAPK14|GBA|HSPA1A|ICAM1|CXCL8|JAK2|NFE2L2|MAPK1|MAPK3|SELE|STAT1|TNF|TNFRSF1A|TP53|VCAM1|NR1H4|SIRT1	-13.2121
response to acid chemical	-15.017	10.6342	21	AKT1|ARG1|ATM|CASP3|CHUK|MTOR|HDAC2|ICAM1|KDR|MMP2|PDGFRA|PDGFRB|PIK3CA|PPARG|RBP4|RET|SLC6A4|SRC|TNF|VEGFA|NR1H4	-13.1641
neuron death	-14.4718	9.98501	21	PARP1|AKT1|ATM|BCL2|CASP3|CASP8|CTNNB1|F2R|MTOR|GAPDH|GBA|HIF1A|HRAS|HSPA5|JAK2|PIK3CA|PPARA|TERT|TNF|TP53|SIRT1	-12.6456
positive regulation of cell activation	-12.8732	8.27673	21	ADA|AKT1|BCL2|IL2|IL6|JAK2|MIF|MMP8|MMP14|PDGFRB|PIK3CA|PTPN11|PTPRC|SELP|SHH|SRC|VCAM1|PTPN22|CD274|TLR9|NLRP3	-11.1402
positive regulation of neurogenesis	-11.9418	7.40268	21	ALK|BCL2|BMP4|CTNNB1|FGFR1|MTOR|HDAC2|HIF1A|HSPA5|IL2|IL6|KIT|NFE2L2|PPARG|MAP2K1|RARB|RET|SHH|TNF|TRPC6|VEGFA	-10.2766
regulation of small molecule metabolic process	-11.818	7.29266	21	PARP1|AKT1|MTOR|HIF1A|HTR2A|IGFBP3|KIT|NOS1|NOS2|NOS3|P2RX7|PPARA|PPARG|PTGS2|SRC|TNF|TP53|VCP|VDR|NR1H4|SIRT1	-10.1586
cell growth	-11.783	7.26182	21	AGTR1|AKT1|BCL2|DDR1|CTNNB1|EGFR|ERBB2|F2|MTOR|HSPA1A|HSP90AA1|IGFBP3|IL2|MMP14|PPARA|PPARG|SGK1|TGFBR1|TP53|VEGFA|SIRT1	-10.1267
neutrophil degranulation	-11.5597	7.06758	21	ALOX5|ARG1|MAPK14|CTSG|ELANE|GUSB|HSPA1A|HSPA8|HSP90AA1|CXCR1|CXCR2|LGALS3|MIF|MMP8|MMP9|MPO|NRAS|PLAU|MAPK1|PTPRC|VCP	-9.92188
neutrophil activation involved in immune response	-11.5092	7.02422	21	ALOX5|ARG1|MAPK14|CTSG|ELANE|GUSB|HSPA1A|HSPA8|HSP90AA1|CXCR1|CXCR2|LGALS3|MIF|MMP8|MMP9|MPO|NRAS|PLAU|MAPK1|PTPRC|VCP	-9.87254
regulation of hemopoiesis	-11.4258	6.95312	21	ADA|BMP4|CASP8|MAPK14|ACE|ERBB2|MTOR|HIF1A|HSPA1A|IL2|LGALS3|MMP14|NFE2L2|PRKCA|PTPRC|SHH|STAT1|STAT3|TNF|TLR9|NLRP3	-9.79387
positive regulation of nervous system development	-10.914	6.53012	21	ALK|BCL2|BMP4|CTNNB1|FGFR1|MTOR|HDAC2|HIF1A|HSPA5|IL2|IL6|KIT|NFE2L2|PPARG|MAP2K1|RARB|RET|SHH|TNF|TRPC6|VEGFA	-9.30634
positive regulation of cell development	-10.5976	6.27942	21	ALK|BCL2|BMP4|CTNNB1|FGFR1|MTOR|HDAC2|HIF1A|HSPA5|IL2|IL6|KIT|NFE2L2|PPARG|MAP2K1|RARB|RET|SHH|TNF|TRPC6|VEGFA	-9.02425
plasma membrane bounded cell projection morphogenesis	-9.12291	5.2122	21	BCL2|DDR1|CTNNB1|EGFR|ERBB2|HSP90AA1|ENPP2|PIK3CA|PRKCA|MAPK1|MAPK3|MAP2K1|PTK2|PTPN11|RET|SGK1|SHH|SRC|TRPC6|VEGFA|EZR	-7.65589
cell projection morphogenesis	-9.07592	5.18076	21	BCL2|DDR1|CTNNB1|EGFR|ERBB2|HSP90AA1|ENPP2|PIK3CA|PRKCA|MAPK1|MAPK3|MAP2K1|PTK2|PTPN11|RET|SGK1|SHH|SRC|TRPC6|VEGFA|EZR	-7.61214
cell part morphogenesis	-8.89136	5.05868	21	BCL2|DDR1|CTNNB1|EGFR|ERBB2|HSP90AA1|ENPP2|PIK3CA|PRKCA|MAPK1|MAPK3|MAP2K1|PTK2|PTPN11|RET|SGK1|SHH|SRC|TRPC6|VEGFA|EZR	-7.44572
regulation of plasma membrane bounded cell projection organization	-8.62424	4.88598	21	AKT1|ALK|MTOR|HDAC2|HRAS|HSPA5|ICAM1|IL2|KIT|NFE2L2|P2RX7|ENPP2|PIK3CA|MAP2K1|RET|SRC|TGFBR1|TRPC6|VEGFA|EZR|TRPV4	-7.1975
regulation of cell projection organization	-8.52694	4.82422	21	AKT1|ALK|MTOR|HDAC2|HRAS|HSPA5|ICAM1|IL2|KIT|NFE2L2|P2RX7|ENPP2|PIK3CA|MAP2K1|RET|SRC|TGFBR1|TRPC6|VEGFA|EZR|TRPV4	-7.11116
nucleotide metabolic process	-8.37855	4.73119	21	ADA|PARP1|FHIT|GAPDH|HIF1A|HSPA1A|HSPA8|HTR2A|NOS1|NOS2|NOS3|P2RX7|PDE4A|PPARA|MAPK1|PTGS2|TP53|VCP|XDH|PDE5A|ADCY10	-6.97487
nucleoside phosphate metabolic process	-8.28502	4.67326	21	ADA|PARP1|FHIT|GAPDH|HIF1A|HSPA1A|HSPA8|HTR2A|NOS1|NOS2|NOS3|P2RX7|PDE4A|PPARA|MAPK1|PTGS2|TP53|VCP|XDH|PDE5A|ADCY10	-6.8931
actin filament-based process	-7.75225	4.35341	21	BCL2|MTOR|HRAS|ICAM1|JAK2|KIT|MET|PDGFRA|PDGFRB|PIK3CA|PRKG1|SELE|SRC|TEK|TGFBR1|TNF|TNNI3|TNNT2|EZR|NOX4|TRPV4	-6.40914
positive regulation of endothelial cell proliferation	-23.4996	30.2896	20	AGTR1|AKT1|ARG1|BMP4|CCR3|F3|FGF2|FGFR1|FLT4|MTOR|HIF1A|HTR2B|KDR|NRAS|PGF|PRKCA|TEK|TGFBR1|VEGFA|SIRT1	-21.2285
positive regulation of lipid metabolic process	-20.5016	21.8085	20	AGTR1|AKT1|F2|FGF2|FLT1|MTOR|HTR2A|HTR2B|KIT|PDGFRA|PDGFRB|PPARA|PPARG|PTGS2|PTK2|SRC|TEK|TNF|TNFRSF1A|NR1H4	-18.3554
regulation of smooth muscle cell proliferation	-19.9259	20.4455	20	AKT1|BMP4|BMPR1A|CTNNB1|EGFR|ELANE|FGF2|MTOR|IGFBP3|IL6|JAK2|MMP2|MMP9|PDGFRB|PPARG|PRKG1|STAT1|TERT|TGM2|TNF	-17.824
smooth muscle cell proliferation	-19.8156	20.1931	20	AKT1|BMP4|BMPR1A|CTNNB1|EGFR|ELANE|FGF2|MTOR|IGFBP3|IL6|JAK2|MMP2|MMP9|PDGFRB|PPARG|PRKG1|STAT1|TERT|TGM2|TNF	-17.7274
regulation of wound healing	-19.761	20.0692	20	ALOX5|F2|F2R|F3|FGF2|MTOR|HRAS|KNG1|NFE2L2|NOS3|SERPINE1|PDGFRA|PLAT|PLAU|PLG|PRKCA|PRKG1|PTK2|SELP|TNF	-17.6796
positive regulation of peptidyl-tyrosine phosphorylation	-18.2761	16.9496	20	ACE|MTOR|HDAC2|HTR2A|ICAM1|IL2|IL6|JAK2|KIT|MIF|ENPP2|PTPN11|PTPRC|SRC|STAT3|TNF|TNFRSF1A|TP53|VEGFA|NOX4	-16.2654
response to mechanical stimulus	-17.8801	16.1945	20	AKT1|CASP8|MAPK14|CTNNB1|EGFR|HTR2A|KIT|MMP7|MMP14|MPO|PIK3CA|PPARG|MAPK3|MAPK8|PTK2|PTPN11|RAF1|SRC|TNFRSF1A|TRPV4	-15.8915
negative regulation of apoptotic signaling pathway	-16.9889	14.6039	20	AKT1|BCL2|BMP4|CASP8|HIF1A|HSPA1A|ICAM1|LGALS3|MDM2|MIF|MMP9|NFE2L2|NOS3|SERPINE1|RAF1|SRC|TERT|TGFBR1|TNF|SIRT1	-15.0391
positive regulation of vasculature development	-16.9507	14.539	20	AGTR1|CMA1|CCR3|F3|FGF2|FLT1|HIF1A|CXCL8|KDR|KIT|NFE2L2|NOS3|SERPINE1|PGF|PRKCA|PTGS2|TEK|TERT|VEGFA|SIRT1	-15.0082
response to temperature stimulus	-16.7999	14.2851	20	ADRB2|AKT1|ATM|CASP8|MTOR|HDAC2|HSPA1A|HSPA8|HSP90AA1|HTR2A|HTR2B|NOS1|NOS3|PPARG|PRKACA|MAPK1|MAPK3|VCP|SIRT1|TRPV4	-14.867
regulation of endothelial cell migration	-16.6887	14.1003	20	AKT1|BMP4|MAPK14|FGF2|FGFR1|FLT4|HIF1A|KDR|MET|NFE2L2|NOS3|PIK3CG|PPARG|PRKCA|PTGS2|PTK2|TEK|TNF|VEGFA|SIRT1	-14.7651
regulation of leukocyte proliferation	-16.3643	13.5738	20	ADA|ARG1|ATM|BCL2|BMP4|CASP3|ERBB2|IL2|IL6|LGALS3|MIF|MAPK1|MAPK3|PTK2|PTPRC|SHH|VCAM1|PTPN22|CD274|TLR9	-14.4567
sex differentiation	-15.657	12.4858	20	ATM|CCND1|BCL2|BMPR1A|CASP3|ESR1|HSPA5|ICAM1|KIT|MMP14|PDGFRA|PDGFRB|PTPN11|RBP4|REN|SHH|SRC|TGFBR1|VEGFA|SIRT1	-13.7797
mononuclear cell proliferation	-14.922	11.438	20	ADA|ARG1|ATM|BCL2|BMP4|CASP3|ACE|ERBB2|IL2|IL6|LGALS3|MIF|PIK3CG|PTPRC|SHH|TP53|VCAM1|PTPN22|CD274|TLR9	-13.073
mesenchyme development	-14.922	11.438	20	BCL2|BMP4|BMPR1A|CTNNB1|EDNRA|EDNRB|FGFR1|MTOR|HDAC2|HIF1A|HTR2B|IL6|NOS3|PDGFRB|MAPK1|MAPK3|RET|SHH|STAT1|TGFBR1	-13.073
positive regulation of establishment of protein localization	-13.7133	9.88302	20	BCL2|CASP8|CFTR|MAPK14|EGFR|ERBB2|HIF1A|HRAS|JAK2|KCNN4|PRKACA|MAPK1|MAPK8|RBP4|SHH|SRC|TNF|TP53|EZR|NR1H4	-11.9211
positive regulation of cellular protein localization	-13.4938	9.62141	20	PARP1|AKT1|BCL2|CASP8|MAPK14|EGFR|ERBB2|F2|HRAS|JAK2|LGALS3|PRKACA|MAPK1|MAPK8|SHH|SRC|TERT|TNF|TP53|EZR	-11.7083
regulation of autophagy	-13.351	9.45456	20	ADRB2|AKT1|ATM|BCL2|CASP3|MTOR|GAPDH|GBA|HIF1A|HTR2B|KDR|MET|PIK3CA|PRKACA|MAPK3|MAPK8|STAT3|TP53|SIRT1|PTPN22	-11.587
regulation of binding	-12.9835	9.03668	20	PARP1|ADRB2|AKT1|BMP4|CTNNB1|CYP2D6|ACE|HDAC2|JAK2|MET|MMP8|MMP9|PPARA|PPARG|PRKACA|MAPK3|MAPK8|SRC|TERT|TGFBR1	-11.2384
muscle cell differentiation	-12.9389	8.98703	20	AKT1|BCL2|BMP4|CASP3|CHUK|MAPK14|CTNNB1|EDNRB|MTOR|KIT|MMP14|NOS1|PDGFRA|PDGFRB|PPARA|RARB|SHH|TNNT2|VEGFA|SIRT1	-11.1984
positive regulation of proteolysis	-12.634	8.65418	20	AKT1|CASP8|F2R|F3|GBA|HDAC2|HSPA1A|JAK2|MDM2|MMP14|NFE2L2|PPARG|PTK2|SRC|STAT3|TNF|VCP|XDH|SIRT1|NLRP3	-10.9114
positive regulation of cellular catabolic process	-12.22	8.21929	20	ADRB2|AKT1|ATM|GBA|HIF1A|HSPA1A|HSP90AA1|HTR2A|IL6|KDR|MDM2|NFE2L2|P2RX7|PPARA|MAPK3|PTK2|TNF|VCP|EZR|SIRT1	-10.5365
calcium ion transport	-12.0023	7.99824	20	BCL2|CCR5|CTNNB1|F2|F2R|FGF2|HTR2A|HTR2B|ICAM1|KCNN4|LGALS3|NOS1|P2RX7|PDGFRB|PIK3CG|PRKACA|PTPRC|TRPC6|TLR9|TRPV4	-10.332
divalent metal ion transport	-11.108	7.14253	20	BCL2|CCR5|CTNNB1|F2|F2R|FGF2|HTR2A|HTR2B|ICAM1|KCNN4|LGALS3|NOS1|P2RX7|PDGFRB|PIK3CG|PRKACA|PTPRC|TRPC6|TLR9|TRPV4	-9.48899
positive regulation of catabolic process	-11.0569	7.09605	20	ADRB2|AKT1|ATM|GBA|HIF1A|HSPA1A|HSP90AA1|HTR2A|IL6|KDR|MDM2|NFE2L2|P2RX7|PPARA|MAPK3|PTK2|TNF|VCP|EZR|SIRT1	-9.44016
divalent inorganic cation transport	-11.0399	7.08069	20	BCL2|CCR5|CTNNB1|F2|F2R|FGF2|HTR2A|HTR2B|ICAM1|KCNN4|LGALS3|NOS1|P2RX7|PDGFRB|PIK3CG|PRKACA|PTPRC|TRPC6|TLR9|TRPV4	-9.42434
negative regulation of immune system process	-10.6773	6.75884	20	ADA|AKT1|ARG1|ATM|BMP4|CASP3|ERBB2|IL2|LGALS3|MIF|MMP12|NFE2L2|PPARG|PTPRC|SHH|TNF|EZR|PTPN22|CD274|TLR9	-9.09483
immune response-regulating cell surface receptor signaling pathway	-10.1977	6.352	20	ADA|BCL2|CHUK|HRAS|HSP90AA1|KCNN4|KIT|LGALS3|NRAS|PIK3CA|PRKACA|MAPK1|MAPK3|MAPK8|PTK2|PTPRC|RAF1|SRC|EZR|PTPN22	-8.64696
regulation of secretion by cell	-9.49169	5.78987	20	AGTR1|ALOX5|CFTR|EGFR|F2R|HIF1A|HTR2A|IL6|JAK2|KCNN4|NOS2|PRKCA|PTPN11|RBP4|REN|SLC6A4|TNF|TNFRSF1A|EZR|NR1H4	-7.99528
neuron projection morphogenesis	-8.50446	5.07175	20	BCL2|DDR1|CTNNB1|EGFR|ERBB2|HSP90AA1|PIK3CA|PRKCA|MAPK1|MAPK3|MAP2K1|PTK2|PTPN11|RET|SGK1|SHH|SRC|TRPC6|VEGFA|EZR	-7.09084
regulation of mitotic cell cycle	-8.39154	4.99432	20	AKT1|APEX1|ATM|CCND1|BCL2|BMP4|CTNNB1|CYP1A1|EGFR|HSPA1A|HSP90AA1|MDM2|PDGFRB|PRKACA|PRKCA|PTPN11|TERT|TNF|TP53|SIRT1	-6.98715
trans-synaptic signaling	-8.00189	4.73412	20	ADRB2|AKT1|CHRM3|EGFR|F2R|MTOR|HRAS|HSPA8|HTR2A|HTR2B|JAK2|KCNK3|KIT|NOS1|P2RX7|PRKACA|MAPK1|SLC6A4|SRC|TNF	-6.63388
organophosphate biosynthetic process	-7.98098	4.72046	20	ADA|PARP1|ATM|FGF2|GAPDH|HIF1A|HTR2A|HTR2B|NOS1|NOS2|NOS3|P2RX7|PIK3CA|PIK3CG|PPARA|MAPK1|PTGS2|VCP|NR1H4|ADCY10	-6.61491
synaptic signaling	-7.90838	4.67326	20	ADRB2|AKT1|CHRM3|EGFR|F2R|MTOR|HRAS|HSPA8|HTR2A|HTR2B|JAK2|KCNK3|KIT|NOS1|P2RX7|PRKACA|MAPK1|SLC6A4|SRC|TNF	-6.55059
lung development	-18.3576	19.0657	19	ADA|ARG1|BMP4|BMPR1A|EGFR|EPAS1|FGF2|FLT4|MMP12|MMP14|PDGFRA|PDGFRB|MAPK1|MAPK3|MAP2K1|RBP4|SHH|TNF|VEGFA	-16.3412
respiratory tube development	-18.1548	18.6091	19	ADA|ARG1|BMP4|BMPR1A|EGFR|EPAS1|FGF2|FLT4|MMP12|MMP14|PDGFRA|PDGFRB|MAPK1|MAPK3|MAP2K1|RBP4|SHH|TNF|VEGFA	-16.1526
tissue remodeling	-17.5772	17.3615	19	ADRB2|ARG1|ACE|EGFR|EPAS1|F2R|FLT4|HIF1A|IL2|IL6|MMP2|MMP14|NOS3|P2RX7|PLG|PRKCA|SRC|TGM2|TP53	-15.5967
respiratory system development	-17.1714	16.5304	19	ADA|ARG1|BMP4|BMPR1A|EGFR|EPAS1|FGF2|FLT4|MMP12|MMP14|PDGFRA|PDGFRB|MAPK1|MAPK3|MAP2K1|RBP4|SHH|TNF|VEGFA	-15.2141
positive regulation of angiogenesis	-16.7037	15.6167	19	AGTR1|CMA1|CCR3|F3|FGF2|FLT1|HIF1A|CXCL8|KDR|NFE2L2|NOS3|SERPINE1|PGF|PRKCA|PTGS2|TEK|TERT|VEGFA|SIRT1	-14.7779
regulation of leukocyte migration	-16.4208	15.086	19	ADA|AKT1|ELANE|CXCR3|ICAM1|IL6|CXCL8|LGALS3|MIF|MMP14|SERPINE1|PGF|MAPK1|MAPK3|PTK2|SELE|SELP|TNF|VEGFA	-14.5087
leukocyte chemotaxis	-15.6318	13.6904	19	ALOX5|CCR5|EDNRB|FLT1|CXCR3|IL6|CXCL8|CXCR1|CXCR2|KIT|LGALS3|MIF|SERPINE1|PGF|PIK3CG|MAPK1|MAPK3|PTK2|VEGFA	-13.7587
positive regulation of leukocyte cell-cell adhesion	-15.3867	13.2808	19	ADA|AKT1|ALOX5|ELANE|ICAM1|IL2|IL6|PIK3CA|PTPN11|PTPRC|SELE|SELP|SHH|SRC|TNF|VCAM1|PTPN22|CD274|NLRP3	-13.5197
cellular response to extracellular stimulus	-14.5427	11.9528	19	BCL2|MTOR|GBA|HSPA5|HSPA8|ICAM1|NFE2L2|P2RX7|PPARA|PPARG|MAPK1|MAPK3|MAPK8|PTPRC|TP53|VCAM1|VDR|NR1H4|SIRT1	-12.7109
positive regulation of cell-cell adhesion	-14.0687	11.2598	19	ADA|AKT1|ALOX5|ELANE|ICAM1|IL2|IL6|PIK3CA|PTPN11|PTPRC|SELE|SELP|SHH|SRC|TNF|VCAM1|PTPN22|CD274|NLRP3	-12.2607
lymphocyte proliferation	-13.8709	10.9813	19	ADA|ARG1|ATM|BCL2|BMP4|CASP3|ERBB2|IL2|IL6|LGALS3|MIF|PIK3CG|PTPRC|SHH|TP53|VCAM1|PTPN22|CD274|TLR9	-12.07
intrinsic apoptotic signaling pathway	-13.8709	10.9813	19	PARP1|AKT1|ATM|BCL2|CASP3|FHIT|HIF1A|HRAS|HSPA1A|JAK2|MDM2|MIF|MMP9|NFE2L2|SRC|TNF|TNFRSF1A|TP53|SIRT1	-12.07
cellular response to tumor necrosis factor	-13.4913	10.4637	19	AKT1|CASP8|CHUK|MAPK14|GBA|HSPA1A|ICAM1|CXCL8|JAK2|NFE2L2|MAPK1|MAPK3|STAT1|TNF|TNFRSF1A|TP53|VCAM1|NR1H4|SIRT1	-11.7075
regulation of neuron death	-13.3089	10.2227	19	PARP1|AKT1|ATM|BCL2|CASP3|CASP8|CTNNB1|F2R|MTOR|GBA|HIF1A|HRAS|JAK2|PIK3CA|PPARA|TERT|TNF|TP53|SIRT1	-11.5481
epithelial tube morphogenesis	-13.1815	10.0573	19	BCL2|BMP4|DDR1|CASP3|CTNNB1|EDNRA|ESR1|FGF2|HIF1A|KDR|MET|MMP14|PRKACA|RET|SHH|SRC|TNF|VEGFA|SETD2	-11.4238
urogenital system development	-12.8849	9.68136	19	AGTR1|BCL2|BMP4|CTNNB1|ACE|ESR1|FGF2|MMP9|PDGFRA|PDGFRB|RARB|RBP4|REN|RET|SHH|STAT1|TEK|TGFBR1|VEGFA	-11.1504
response to steroid hormone	-12.6238	9.36059	19	PARP1|ARG1|CCND1|BCL2|BMP4|CASP3|EGFR|ESR1|GBA|NR3C1|ICAM1|IL6|JAK2|NR3C2|PPARA|SGK1|SRC|TNF|SIRT1	-10.9049
muscle contraction	-12.239	8.90463	19	ADA|ADRB2|CHRM3|CHUK|EDNRA|EDNRB|F2R|MTOR|HTR2A|HTR2B|KIT|MB|NOS1|PIK3CA|PIK3CG|PRKACA|PRKG1|TNNI3|TNNT2	-10.5528
lymphocyte differentiation	-12.0437	8.68077	19	ADA|ATM|BCL2|BMP4|ERBB2|MTOR|GBA|IL2|IL6|KIT|MMP14|PTPRC|SHH|STAT3|TP53|VCAM1|PTPN22|TLR9|NLRP3	-10.3695
regulation of cell growth	-11.0337	7.59833	19	AGTR1|AKT1|BCL2|DDR1|EGFR|ERBB2|F2|MTOR|HSPA1A|IGFBP3|IL2|MMP14|PPARA|PPARG|SGK1|TGFBR1|TP53|VEGFA|SIRT1	-9.41921
lipid localization	-10.7112	7.27802	19	AGTR1|AKT1|CFTR|ACE|GBA|IL6|KCNN4|ABCC1|NOS2|ABCB1|PPARA|PPARG|PTPN11|RBP4|REN|SHH|TNF|NR1H4|SIRT1	-9.12115
regulation of endopeptidase activity	-10.6764	7.24409	19	AKT1|CASP8|F2R|F3|GAPDH|JAK2|KNG1|MMP9|SERPINE1|PPARG|RAF1|SRC|STAT3|TNF|VCP|VEGFA|XDH|SIRT1|NLRP3	-9.09483
regulation of DNA metabolic process	-10.488	7.06299	19	PARP1|AKT1|ATM|EGFR|FGF2|HRAS|HSP90AA1|IL2|IL6|PDGFRB|PIK3CA|PPARG|MAPK1|MAPK3|PTPRC|SRC|TP53|SIRT1|SETD2	-8.92097
regulation of peptidase activity	-10.1911	6.7854	19	AKT1|CASP8|F2R|F3|GAPDH|JAK2|KNG1|MMP9|SERPINE1|PPARG|RAF1|SRC|STAT3|TNF|VCP|VEGFA|XDH|SIRT1|NLRP3	-8.64414
regulation of innate immune response	-10.0007	6.61216	19	ARG1|CASP8|CHUK|ESR1|HRAS|HSPA1A|HSP90AA1|JAK2|MMP12|NRAS|PPARG|PRKACA|PTPN11|RAF1|SRC|STAT1|NR1H4|PTPN22|TLR9	-8.46432
behavior	-8.94031	5.71271	19	ADA|ALK|BCL2|CASP3|EGFR|MTOR|GBA|HDAC2|HIF1A|HTR2A|HTR2B|KIT|PPARA|MAPK1|REN|SGK1|SLC6A4|STAT3|TP53	-7.48923
regulation of cytoskeleton organization	-8.94031	5.71271	19	CTNNB1|MTOR|HRAS|HSPA1A|ICAM1|MET|P2RX7|PDGFRA|PDGFRB|PIK3CA|MAPK1|MAPK3|PTK2|TEK|TGFBR1|EZR|SIRT1|NOX4|TRPV4	-7.48923
purine nucleotide metabolic process	-8.31673	5.23184	19	ADA|PARP1|FHIT|GAPDH|HIF1A|HSPA1A|HSPA8|HTR2A|NOS1|NOS2|NOS3|P2RX7|PDE4A|PPARA|TP53|VCP|XDH|PDE5A|ADCY10	-6.92138
negative regulation of cell cycle	-7.93898	4.95648	19	ATM|CCND1|BCL2|BMP4|CASP3|MAPK14|CTNNB1|EGFR|MTOR|HRAS|CXCL8|MDM2|MIF|PRKACA|MAP2K1|PTPN11|TGFBR1|TNF|TP53	-6.57802
purine-containing compound metabolic process	-7.92791	4.94859	19	ADA|PARP1|FHIT|GAPDH|HIF1A|HSPA1A|HSPA8|HTR2A|NOS1|NOS2|NOS3|P2RX7|PDE4A|PPARA|TP53|VCP|XDH|PDE5A|ADCY10	-6.56759
regulation of neuron differentiation	-7.74304	4.81816	19	AKT1|ALK|BCL2|BMP4|EDNRB|FGFR1|MTOR|HDAC2|HSPA5|IL2|NFE2L2|MAP2K1|RARB|RET|SHH|SLC6A4|TRPC6|VEGFA|TRPV4	-6.40197
chemical synaptic transmission	-7.34076	4.54344	19	ADRB2|AKT1|CHRM3|EGFR|F2R|MTOR|HRAS|HSPA8|HTR2A|HTR2B|JAK2|KCNK3|KIT|P2RX7|PRKACA|MAPK1|SLC6A4|SRC|TNF	-6.03075
anterograde trans-synaptic signaling	-7.34076	4.54344	19	ADRB2|AKT1|CHRM3|EGFR|F2R|MTOR|HRAS|HSPA8|HTR2A|HTR2B|JAK2|KCNK3|KIT|P2RX7|PRKACA|MAPK1|SLC6A4|SRC|TNF	-6.03075
actin cytoskeleton organization	-7.22269	4.46511	19	BCL2|MTOR|HRAS|ICAM1|JAK2|KIT|MET|PDGFRA|PDGFRB|PIK3CA|PRKG1|SRC|TEK|TGFBR1|TNF|TNNT2|EZR|NOX4|TRPV4	-5.92659
cell morphogenesis involved in differentiation	-6.96613	4.29836	19	BCL2|CASP3|ERBB2|HSP90AA1|MET|PIK3CA|PRKCA|MAPK1|MAPK3|MAP2K1|PTK2|PTPN11|RET|SHH|SRC|TEK|TRPC6|VEGFA|EZR	-5.68983
regulation of cell cycle process	-6.3871	3.9388	19	AKT1|APEX1|ATM|CCND1|BCL2|BMP4|CTNNB1|CYP1A1|EGFR|HSPA1A|HSP90AA1|MDM2|MIF|PDGFRB|PRKACA|TERT|TP53|SIRT1|SETD2	-5.1574
positive regulation of phosphatidylinositol 3-kinase signaling	-21.8283	32.7128	18	F2|F2R|FGF2|FGFR1|FLT1|JAK2|KDR|KIT|PDGFRA|PDGFRB|PIK3CA|PIK3CG|PTK2|SELP|SRC|TEK|TNF|SIRT1	-19.6373
regulation of blood pressure	-16.3352	16.6336	18	ADRB2|AGTR1|CMA1|CTSG|ACE|EDNRA|EDNRB|F2R|NOS1|NOS2|NOS3|PPARA|PPARG|PTGS1|PTGS2|REN|SGK1|TNNI3	-14.4321
regulation of chemotaxis	-14.5171	13.1435	18	CCR4|ELANE|F3|FGF2|FGFR1|IL6|CXCL8|KDR|MET|MIF|SERPINE1|PDGFRA|PDGFRB|PGF|MAPK1|MAPK3|PTK2|VEGFA	-12.689
mesenchymal cell differentiation	-14.2829	12.7452	18	BCL2|BMP4|BMPR1A|CTNNB1|EDNRA|EDNRB|FGFR1|MTOR|HDAC2|HIF1A|HTR2B|IL6|MAPK1|MAPK3|RET|SHH|STAT1|TGFBR1	-12.4623
stem cell differentiation	-13.4484	11.4114	18	BMP4|BMPR1A|ACE|EDNRA|EDNRB|ESR1|HIF1A|HTR2B|KIT|NFE2L2|PDGFRA|MAPK1|MAPK3|PTPRC|RET|SHH|TP53|SETD2	-11.6684
stress-activated MAPK cascade	-12.8641	10.5525	18	ADORA2B|AKT1|CHUK|MAPK14|EGFR|FLT4|HRAS|MMP8|MAPK1|MAPK3|MAPK8|MAP2K1|TNF|VEGFA|EZR|XDH|PTPN22|TLR9	-11.1326
renal system development	-12.6029	10.1874	18	AGTR1|BCL2|BMP4|CTNNB1|ACE|FGF2|MMP9|PDGFRA|PDGFRB|RARB|RBP4|REN|RET|SHH|STAT1|TEK|TGFBR1|VEGFA	-10.8875
stress-activated protein kinase signaling cascade	-12.5013	10.0483	18	ADORA2B|AKT1|CHUK|MAPK14|EGFR|FLT4|HRAS|MMP8|MAPK1|MAPK3|MAPK8|MAP2K1|TNF|VEGFA|EZR|XDH|PTPN22|TLR9	-10.7972
regulation of blood circulation	-12.5013	10.0483	18	ADA|AGTR1|AKT1|CHRM3|ACE|EGFR|EPAS1|F2R|HTR2A|ICAM1|IL2|JAK2|KCNK3|NOS1|PIK3CG|PRKACA|TNNI3|TNNT2	-10.7972
rhythmic process	-12.451	9.98017	18	ADA|CASP3|EGFR|ESR1|MTOR|HDAC2|HSPA5|MMP7|NOS2|SERPINE1|PDGFRA|PPARA|PPARG|MAPK8|SLC6A4|SRC|TP53|SIRT1	-10.7526
negative regulation of catabolic process	-11.7855	9.11502	18	AKT1|ALK|BCL2|MAPK14|EGFR|FHIT|MTOR|HTR2B|MET|NOS2|PIK3CA|PIK3CG|PPARA|SHH|STAT3|TNF|TP53|PTPN22	-10.1279
regulation of T cell activation	-11.6735	8.97607	18	ADA|AKT1|ARG1|BMP4|CASP3|ERBB2|IL2|IL6|LGALS3|PIK3CA|PTPN11|PTPRC|SHH|SRC|VCAM1|PTPN22|CD274|NLRP3	-10.0271
positive regulation of leukocyte activation	-10.2305	7.34202	18	ADA|AKT1|BCL2|IL2|IL6|MIF|MMP8|MMP14|PIK3CA|PTPN11|PTPRC|SHH|SRC|VCAM1|PTPN22|CD274|TLR9|NLRP3	-8.67856
regulation of multi-organism process	-9.62629	6.73719	18	ADA|ARG1|BCL2|EDNRB|HDAC2|HSPA8|HSP90AA1|CXCL8|MMP12|NOS2|P2RX7|PPARA|PRKCA|MAPK3|STAT1|TNF|VEGFA|PTPN22	-8.11755
immune response-activating cell surface receptor signaling pathway	-8.96225	6.1209	18	ADA|BCL2|CHUK|HRAS|HSP90AA1|KCNN4|LGALS3|NRAS|PIK3CA|PRKACA|MAPK1|MAPK3|PTK2|PTPRC|RAF1|SRC|EZR|PTPN22	-7.50881
axon development	-8.60269	5.807	18	BCL2|DDR1|CASP3|ERBB2|HSP90AA1|JAK2|PIK3CA|PRKCA|MAPK1|MAPK3|MAP2K1|PTK2|PTPN11|RET|SHH|SRC|VEGFA|EZR	-7.17964
negative regulation of phosphate metabolic process	-7.46648	4.89875	18	PARP1|AKT1|BMP4|CASP3|MTOR|GBA|IGFBP3|IL2|LGALS3|P2RX7|PPARA|PTPRC|TNF|TP53|EZR|XDH|SIRT1|PTPN22	-6.14905
negative regulation of phosphorus metabolic process	-7.45558	4.89062	18	PARP1|AKT1|BMP4|CASP3|MTOR|GBA|IGFBP3|IL2|LGALS3|P2RX7|PPARA|PTPRC|TNF|TP53|EZR|XDH|SIRT1|PTPN22	-6.1393
negative regulation of protein modification process	-7.14879	4.66585	18	AKT1|BMP4|CASP3|CTNNB1|MTOR|GBA|HDAC2|HSPA1A|IGFBP3|IL2|LGALS3|P2RX7|PTPRC|TNF|EZR|XDH|SIRT1|PTPN22	-5.86029
supramolecular fiber organization	-6.36864	4.12924	18	BCL2|MTOR|HSPA1A|HSPA8|ICAM1|JAK2|MDM2|MET|PDGFRA|PDGFRB|PIK3CA|SHH|SRC|TGFBR1|TNNT2|EZR|NOX4|TRPV4	-5.14082
inorganic cation transmembrane transport	-5.99558	3.88924	18	ATP12A|CCR5|F2|F2R|FGF2|HTR2A|HTR2B|KCNK3|KCNN4|NOS1|P2RX7|PIK3CG|PRKACA|PTPRC|SLC6A4|TRPC6|TLR9|TRPV4	-4.80454
positive regulation of reactive oxygen species metabolic process	-19.1202	26.996	17	AGTR1|AKT1|MAPK14|EGFR|F2|MTOR|HSP90AA1|ICAM1|JAK2|MMP8|NFE2L2|PDGFRB|PTGS2|TNF|TP53|XDH|NOX4	-17.0802
collagen metabolic process	-18.6806	25.51	17	ARG1|BMP4|F2|F2R|HDAC2|HIF1A|IL6|MMP1|MMP2|MMP3|MMP7|MMP8|MMP9|MMP12|MMP14|PDGFRB|PPARG	-16.6555
regulation of tube diameter	-17.4486	21.7233	17	ADRB2|AGTR1|AKT1|CHRM3|ACE|EDNRA|EDNRB|EGFR|F2R|HTR2A|HTR2B|ICAM1|KNG1|NOS1|NOS3|PRKG1|SLC6A4	-15.4785
regulation of blood vessel size	-17.4486	21.7233	17	ADRB2|AGTR1|AKT1|CHRM3|ACE|EDNRA|EDNRB|EGFR|F2R|HTR2A|HTR2B|ICAM1|KNG1|NOS1|NOS3|PRKG1|SLC6A4	-15.4785
regulation of blood vessel diameter	-17.4486	21.7233	17	ADRB2|AGTR1|AKT1|CHRM3|ACE|EDNRA|EDNRB|EGFR|F2R|HTR2A|HTR2B|ICAM1|KNG1|NOS1|NOS3|PRKG1|SLC6A4	-15.4785
regulation of tube size	-17.3895	21.5549	17	ADRB2|AGTR1|AKT1|CHRM3|ACE|EDNRA|EDNRB|EGFR|F2R|HTR2A|HTR2B|ICAM1|KNG1|NOS1|NOS3|PRKG1|SLC6A4	-15.422
positive regulation of endothelial cell migration	-17.158	20.9067	17	AKT1|BMP4|MAPK14|FGF2|FGFR1|FLT4|HIF1A|KDR|MET|NFE2L2|NOS3|PIK3CG|PRKCA|PTGS2|TEK|VEGFA|SIRT1	-15.2032
regulation of extrinsic apoptotic signaling pathway	-16.0577	18.0558	17	AKT1|BCL2|BMP4|CASP8|FGFR1|HSPA1A|ICAM1|LGALS3|NOS3|SERPINE1|PTPRC|RAF1|RET|SRC|TERT|TGFBR1|TNF	-14.1677
negative regulation of cell-cell adhesion	-14.5493	14.7121	17	AKT1|ARG1|BMP4|CASP3|ERBB2|IL2|JAK2|LGALS3|PLG|PPARA|PRKG1|PTK2|SHH|VEGFA|PTPN22|CD274|TRPV4	-12.7156
myeloid leukocyte migration	-13.4519	12.639	17	EDNRB|FLT1|IL6|CXCL8|CXCR1|CXCR2|KIT|LGALS3|MIF|MMP14|SERPINE1|PGF|PIK3CG|MAPK1|MAPK3|PTK2|VEGFA	-11.6698
regulation of lymphocyte proliferation	-13.4194	12.5818	17	ADA|ARG1|ATM|BCL2|BMP4|CASP3|ERBB2|IL2|IL6|LGALS3|MIF|PTPRC|SHH|VCAM1|PTPN22|CD274|TLR9	-11.644
regulation of mononuclear cell proliferation	-13.3549	12.469	17	ADA|ARG1|ATM|BCL2|BMP4|CASP3|ERBB2|IL2|IL6|LGALS3|MIF|PTPRC|SHH|VCAM1|PTPN22|CD274|TLR9	-11.5893
cellular response to oxygen levels	-13.1032	12.0372	17	AKT1|BCL2|EPAS1|MTOR|HIF1A|ICAM1|KCNK3|MDM2|NFE2L2|PPARG|PTGS2|SRC|TERT|TP53|TRPC6|VEGFA|SIRT1	-11.3503
response to alcohol	-13.0113	11.8829	17	PARP1|AKT1|CCND1|CASP8|CFTR|CCR5|CTNNB1|HDAC2|ICAM1|IL2|PPARA|PPARG|RBP4|SGK1|TGFBR1|VCAM1|NLRP3	-11.2631
cellular response to nutrient levels	-12.9508	11.7821	17	BCL2|MTOR|GBA|HSPA5|HSPA8|ICAM1|NFE2L2|P2RX7|PPARA|PPARG|MAPK1|MAPK3|MAPK8|TP53|VDR|NR1H4|SIRT1	-11.2072
heart morphogenesis	-12.8315	11.5858	17	BMP4|BMPR1A|CTNNB1|MTOR|HIF1A|HTR2B|NOS3|PTK2|RARB|RBP4|SHH|TEK|TGFBR1|TNNI3|TNNT2|TP53|VEGFA	-11.1015
regulation of muscle system process	-12.6278	11.2574	17	ADA|PARP1|ADRB2|CHRM3|F2R|MTOR|KIT|NOS1|NOS3|PIK3CG|PPARA|PRKACA|PRKCA|PRKG1|TNFRSF1A|TNNI3|TNNT2	-10.9067
positive regulation of DNA-binding transcription factor activity	-12.1061	10.4533	17	AKT1|ALK|CHUK|CTNNB1|ESR1|HSPA1A|ICAM1|IL6|JAK2|KIT|PPARG|SHH|STAT3|TNF|VEGFA|TLR9|NLRP3	-10.4252
kidney development	-11.7228	9.89533	17	AGTR1|BCL2|BMP4|CTNNB1|ACE|FGF2|MMP9|PDGFRA|PDGFRB|RARB|REN|RET|SHH|STAT1|TEK|TGFBR1|VEGFA	-10.0728
gliogenesis	-11.6735	9.8254	17	AKT1|EGFR|ERBB2|F2|MTOR|GBA|HDAC2|IL6|MMP14|PPARG|MAPK1|MAPK3|MAP2K1|PTPN11|SHH|STAT3|TNF	-10.0271
positive regulation of protein complex assembly	-11.6002	9.72233	17	PARP1|ATM|CTNNB1|ESR1|MTOR|HSPA1A|HSP90AA1|ICAM1|LGALS3|MET|MMP1|MMP3|SRC|TNF|TP53|VCP|VEGFA	-9.9587
positive regulation of protein transport	-11.4325	9.49006	17	CFTR|MAPK14|EGFR|ERBB2|HIF1A|HRAS|JAK2|KCNN4|PRKACA|MAPK1|RBP4|SHH|SRC|TNF|TP53|EZR|NR1H4	-9.7994
maintenance of location	-10.847	8.71657	17	AKT1|CCR5|F2|F2R|FGF2|GBA|HSPA5|HTR2A|HTR2B|IL6|NOS1|PPARA|PPARG|PRKACA|PTPRC|TNF|SIRT1	-9.24487
response to light stimulus	-10.8255	8.68934	17	PARP1|AKT1|CCND1|BCL2|CASP3|EGFR|ELANE|MTOR|HIF1A|KIT|MMP1|MMP2|MMP3|MMP9|MAPK8|TP53|SIRT1	-9.22565
cellular response to peptide hormone stimulus	-10.6776	8.50332	17	PARP1|AGTR1|AKT1|APEX1|ARG1|JAK2|NFE2L2|PIK3CA|PPARG|PRKACA|PTK2|PTPN11|SRC|STAT3|STAT6|NR1H4|SIRT1	-9.09483
striated muscle tissue development	-10.1774	7.8994	17	BCL2|BMP4|BMPR1A|MAPK14|FGF2|MTOR|PDGFRA|PDGFRB|PPARA|MAPK1|RARB|RBP4|SHH|TGFBR1|TNNI3|TNNT2|VEGFA	-8.63138
positive regulation of lymphocyte activation	-10.1012	7.81064	17	ADA|AKT1|BCL2|IL2|IL6|MIF|MMP14|PIK3CA|PTPN11|PTPRC|SHH|SRC|VCAM1|PTPN22|CD274|TLR9|NLRP3	-8.55997
muscle tissue development	-9.8057	7.4747	17	BCL2|BMP4|BMPR1A|MAPK14|FGF2|MTOR|PDGFRA|PDGFRB|PPARA|MAPK1|RARB|RBP4|SHH|TGFBR1|TNNI3|TNNT2|VEGFA	-8.28149
signal release	-8.63717	6.26258	17	AGTR1|ALOX5|CFTR|EGFR|HIF1A|HSPA8|HTR2A|IL6|JAK2|NOS2|PRKCA|PTPN11|RAF1|RBP4|REN|TNF|NR1H4	-7.20969
negative regulation of hydrolase activity	-8.42164	6.05792	17	AKT1|GAPDH|HRAS|KNG1|LGALS3|MMP9|NOS1|SERPINE1|RAF1|SRC|TNF|TNNI3|TNNT2|TP53|VEGFA|SIRT1|TLR9	-7.01514
oxidation-reduction process	-7.72224	5.43083	17	AKT1|ALOX5|MAPK14|CYP2C9|CYP2D6|MTOR|GAPDH|GSR|HIF1A|NOS2|PIK3CA|PPARA|PPARG|TP53|VCP|XDH|NOX4	-6.38239
organic hydroxy compound metabolic process	-7.27233	5.05561	17	BCL2|CFTR|CYP1A1|CYP2C9|CYP2D6|EPAS1|FGF2|GBA|GC|HIF1A|KIT|RBP4|TNF|TP53|VDR|NR1H4|SIRT1	-5.97238
establishment of protein localization to organelle	-7.19358	4.99208	17	AKT1|BCL2|BMP4|CASP8|MAPK14|HSPA5|HSPA8|HSP90AA1|JAK2|MMP12|NOS2|MAPK1|MAPK8|SHH|STAT3|TERT|TP53	-5.90021
carbohydrate metabolic process	-6.3532	4.35147	17	AKT1|BRAF|MAPK14|MTOR|GAPDH|GUSB|HIF1A|HTR2A|IGFBP3|P2RX7|PIK3CA|PPARA|RBP4|SRC|TNF|TP53|SIRT1	-5.12956
extracellular matrix disassembly	-19.2593	31.9149	16	BMP1|DDR1|CMA1|CTSG|ELANE|IL6|MMP1|MMP2|MMP3|MMP7|MMP8|MMP9|MMP12|MMP14|PLG|PRSS1	-17.2131
positive regulation of smooth muscle cell proliferation	-18.0907	27.2607	16	AKT1|BMP4|BMPR1A|EGFR|ELANE|FGF2|MTOR|IL6|JAK2|MMP2|MMP9|PDGFRB|STAT1|TERT|TGM2|TNF	-16.094
reactive oxygen species biosynthetic process	-16.298	21.2766	16	AKT1|ALOX5|CYP1A1|MTOR|HSP90AA1|ICAM1|JAK2|MMP8|MPO|NOS1|NOS2|NOS3|PPARA|PTGS2|TNF|NOX4	-14.3993
platelet activation	-14.5362	16.5634	16	F2|F2R|IL6|NOS3|PDGFRA|PIK3CA|PIK3CG|PRKCA|PRKG1|MAPK1|MAPK3|PTPN11|RAF1|SELP|SRC|TRPC6	-12.7063
organ growth	-14.1942	15.7652	16	AKT1|BCL2|BMPR1A|MAPK14|ESR1|FGF2|MTOR|PDGFRB|PPARA|MAPK1|PTPN11|RARB|RBP4|SHH|SLC6A4|TGFBR1	-12.3791
morphogenesis of a branching structure	-13.4134	14.07	16	BCL2|BMP4|DDR1|CTNNB1|EDNRA|ESR1|FGF2|KDR|MET|MMP14|SHH|SRC|TGM2|TNF|VEGFA|SETD2	-11.6397
cellular response to hypoxia	-12.7206	12.704	16	AKT1|BCL2|EPAS1|MTOR|HIF1A|ICAM1|KCNK3|MDM2|NFE2L2|PTGS2|SRC|TERT|TP53|TRPC6|VEGFA|SIRT1	-10.9936
regulation of ossification	-12.6232	12.5216	16	ADRB2|ALOX5|BCL2|BMP4|BMPR1A|MAPK14|HIF1A|IL6|P2RX7|PPARG|PRKACA|MAPK1|MAPK3|PTK2|PTPN11|TNF	-10.9049
glial cell differentiation	-12.591	12.462	16	AKT1|EGFR|ERBB2|F2|MTOR|GBA|HDAC2|IL6|PPARG|MAPK1|MAPK3|MAP2K1|PTPN11|SHH|STAT3|TNF	-10.8771
gonad development	-12.5273	12.3444	16	ATM|CCND1|BCL2|CASP3|ESR1|HSPA5|ICAM1|KIT|MMP14|PDGFRA|PDGFRB|REN|SRC|TGFBR1|VEGFA|SIRT1	-10.8176
cellular response to decreased oxygen levels	-12.4642	12.2291	16	AKT1|BCL2|EPAS1|MTOR|HIF1A|ICAM1|KCNK3|MDM2|NFE2L2|PTGS2|SRC|TERT|TP53|TRPC6|VEGFA|SIRT1	-10.7643
cellular response to inorganic substance	-12.4017	12.1158	16	PARP1|AKT1|BRAF|CHUK|CYP1A1|EGFR|HSPA5|KCNK3|MMP3|MMP9|NFE2L2|MAPK1|MAPK3|MAPK8|SHH|ADCY10	-10.706
development of primary sexual characteristics	-12.3707	12.06	16	ATM|CCND1|BCL2|CASP3|ESR1|HSPA5|ICAM1|KIT|MMP14|PDGFRA|PDGFRB|REN|SRC|TGFBR1|VEGFA|SIRT1	-10.6764
neuron apoptotic process	-11.9819	11.3784	16	PARP1|ATM|BCL2|CASP3|CTNNB1|F2R|GAPDH|GBA|HIF1A|HRAS|HSPA5|JAK2|PIK3CA|TERT|TNF|TP53	-10.3141
glucose homeostasis	-11.953	11.3291	16	AKT1|ALOX5|CFTR|CMA1|HIF1A|ICAM1|IL6|PIK3CA|PPARG|PRKACA|PTPN11|RAF1|RBP4|STAT3|NR1H4|SIRT1	-10.2865
carbohydrate homeostasis	-11.9242	11.2803	16	AKT1|ALOX5|CFTR|CMA1|HIF1A|ICAM1|IL6|PIK3CA|PPARG|PRKACA|PTPN11|RAF1|RBP4|STAT3|NR1H4|SIRT1	-10.2603
cellular response to toxic substance	-11.5625	10.6817	16	APEX1|ARG1|GSR|HDAC2|IL6|KDR|MET|MPO|NFE2L2|NOS3|PTGS1|PTGS2|SRC|TNF|TRPC6|SIRT1	-9.92348
striated muscle cell differentiation	-10.8997	9.65691	16	AKT1|BCL2|BMP4|CASP3|CHUK|MAPK14|MTOR|MMP14|NOS1|PDGFRA|PDGFRB|PPARA|RARB|SHH|TNNT2|VEGFA	-9.29432
intracellular receptor signaling pathway	-10.7569	9.44774	16	PARP1|CASP8|ESR1|NR3C1|HSPA1A|JAK2|NR3C2|PPARA|PPARG|RARB|SRC|STAT3|VDR|NR1H4|SIRT1|PTPN22	-9.16145
response to xenobiotic stimulus	-10.7101	9.38001	16	ADA|ARG1|CYP1A1|CYP2C9|CYP2D6|EGFR|EPHX1|MTOR|GBA|NR3C1|HDAC2|HSPA5|HTR2A|ICAM1|PPARG|PTGS1	-9.12112
macroautophagy	-9.90658	8.28172	16	ADRB2|AKT1|CASP3|MTOR|GAPDH|GBA|HIF1A|KDR|PIK3CA|PRKACA|MAPK3|MAPK8|SRC|TP53|VCP|SIRT1	-8.37585
cell junction organization	-9.88637	8.25559	16	BCL2|CTNNB1|ACE|F2R|KDR|MMP14|PRKACA|PRKCA|PTK2|SRC|TEK|TGFBR1|TNF|VEGFA|NR1H4|TRPV4	-8.35658
regulation of developmental growth	-9.7864	8.1274	16	ADRB2|AKT1|BCL2|BMP4|BMPR1A|MAPK14|FGF2|MTOR|PIK3CA|PPARA|MAPK1|RBP4|SLC6A4|TGFBR1|VEGFA|EZR	-8.26405
protein processing	-9.47805	7.74267	16	PARP1|CASP3|CASP8|CMA1|CTSG|ACE|F2|F3|MMP14|SERPINE1|PLAT|PLAU|PRKACA|REN|SHH|SRC	-7.98425
eye development	-9.09787	7.28976	16	BCL2|BMP4|CYP1A1|FGF2|FLT1|HDAC2|HIF1A|PDGFRA|PDGFRB|RARB|RBP4|RET|SHH|STAT3|TGFBR1|VEGFA	-7.63166
transmembrane receptor protein serine/threonine kinase signaling pathway	-9.02837	7.20943	16	PARP1|BMP4|BMPR1A|MAPK14|HSPA1A|HSPA5|JAK2|PPARA|PPARG|MAPK3|PTK2|SHH|SRC|TGFBR1|TP53|SIRT1	-7.56939
visual system development	-9.02837	7.20943	16	BCL2|BMP4|CYP1A1|FGF2|FLT1|HDAC2|HIF1A|PDGFRA|PDGFRB|RARB|RBP4|RET|SHH|STAT3|TGFBR1|VEGFA	-7.56939
sensory system development	-8.92576	7.0922	16	BCL2|BMP4|CYP1A1|FGF2|FLT1|HDAC2|HIF1A|PDGFRA|PDGFRB|RARB|RBP4|RET|SHH|STAT3|TGFBR1|VEGFA	-7.47624
protein secretion	-8.90884	7.07304	16	ALOX5|CFTR|EGFR|F2R|HIF1A|IL6|JAK2|KCNN4|NOS2|PRKCA|PTPN11|RAF1|RBP4|TNF|EZR|NR1H4	-7.46088
lipid transport	-8.77541	6.92334	16	AGTR1|AKT1|CFTR|ACE|KCNN4|ABCC1|NOS2|ABCB1|PPARA|PPARG|PTPN11|RBP4|REN|SHH|NR1H4|SIRT1	-7.33667
regulation of metal ion transport	-8.75896	6.90507	16	ADRB2|AKT1|BCL2|CTNNB1|F2|F2R|HTR2A|ICAM1|LGALS3|NOS1|P2RX7|PDGFRB|PIK3CG|PRKACA|TRPC6|TLR9	-7.32174
fatty acid metabolic process	-8.53386	6.65909	16	AKT1|ALOX5|MAPK14|CYP1A1|CYP2C9|CYP2D6|EPHX1|MTOR|MIF|PPARA|PPARG|MAPK3|PTGS1|PTGS2|TNFRSF1A|SIRT1	-7.11519
positive regulation of cell cycle	-8.50247	6.62538	16	AKT1|APEX1|ATM|CCND1|CYP1A1|EGFR|MDM2|MIF|PDGFRB|PRKACA|PRKCA|PTPN11|SLC6A4|SRC|TERT|TP53	-7.08957
peptide secretion	-8.36347	6.47778	16	ALOX5|CFTR|EGFR|F2R|HIF1A|IL6|JAK2|KCNN4|NOS2|PRKCA|PTPN11|RAF1|RBP4|TNF|EZR|NR1H4	-6.96189
protein maturation	-8.30285	6.41427	16	PARP1|CASP3|CASP8|CMA1|CTSG|ACE|F2|F3|MMP14|SERPINE1|PLAT|PLAU|PRKACA|REN|SHH|SRC	-6.90888
regulation of intracellular transport	-8.11057	6.21621	16	BMP4|MAPK14|ERBB2|HRAS|HTR2A|JAK2|PRKACA|MAPK1|MAPK3|MAP2K1|PTPN11|SHH|SRC|TP53|EZR|SETD2	-6.73671
negative regulation of transport	-7.71924	5.82856	16	ADA|AKT1|BCL2|F2R|MTOR|HSPA1A|HTR2A|ICAM1|LGALS3|MMP9|NOS1|PTPN11|SHH|TNF|TNFRSF1A|TLR9	-6.37999
cell morphogenesis involved in neuron differentiation	-6.22311	4.5199	16	BCL2|ERBB2|HSP90AA1|PIK3CA|PRKCA|MAPK1|MAPK3|MAP2K1|PTK2|PTPN11|RET|SHH|SRC|TRPC6|VEGFA|EZR	-5.01136
cofactor metabolic process	-5.89935	4.26921	16	CYP1A1|EGFR|GAPDH|GSR|HIF1A|HTR2A|MMP3|MPO|ABCC1|NFE2L2|P2RX7|PPARA|PRSS1|PTGS2|TP53|VCP	-4.71554
protein localization to membrane	-5.50423	3.97724	16	AKT1|BCL2|BRAF|CASP8|EGFR|ERBB2|HRAS|HSPA5|HSP90AA1|LGALS3|MMP14|MAPK8|TNF|TNFRSF1A|TP53|EZR	-4.36385
cellular protein catabolic process	-4.47692	3.28359	16	AKT1|CASP8|CTNNB1|FHIT|GBA|HSPA1A|HSPA5|HSP90AA1|MDM2|NFE2L2|PRKACA|PTK2|SHH|VCP|EZR|SIRT1	-3.44914
smooth muscle cell migration	-17.1416	27.8802	15	APEX1|BCL2|BMPR1A|DDR1|ACE|IGFBP3|NFE2L2|SERPINE1|PDGFRB|PLAT|PLAU|PRKG1|SRC|TERT|NOX4	-15.1892
muscle cell migration	-16.1992	24.2917	15	APEX1|BCL2|BMPR1A|DDR1|ACE|IGFBP3|NFE2L2|SERPINE1|PDGFRB|PLAT|PLAU|PRKG1|SRC|TERT|NOX4	-14.3049
digestive tract development	-14.8234	19.786	15	ADA|BCL2|BMP4|CYP1A1|EDNRB|EGFR|HIF1A|CXCL8|KIT|PDGFRA|RARB|RET|SHH|SRC|TNF	-12.9782
digestive system development	-14.3605	18.4471	15	ADA|BCL2|BMP4|CYP1A1|EDNRB|EGFR|HIF1A|CXCL8|KIT|PDGFRA|RARB|RET|SHH|SRC|TNF	-12.5381
positive regulation of leukocyte migration	-14.1181	17.7787	15	ELANE|ICAM1|IL6|CXCL8|LGALS3|MMP14|SERPINE1|PGF|MAPK1|MAPK3|PTK2|SELE|SELP|TNF|VEGFA	-12.3066
positive regulation of chemotaxis	-14.0239	17.5247	15	CCR4|F3|FGF2|FGFR1|IL6|CXCL8|KDR|MET|SERPINE1|PDGFRB|PGF|MAPK1|MAPK3|PTK2|VEGFA	-12.2177
response to ionizing radiation	-13.8398	17.0379	15	PARP1|ATM|CCND1|BCL2|CASP3|MAPK14|HRAS|HSPA5|ICAM1|MDM2|PTPRC|TP53|VCAM1|SIRT1|NOX4	-12.0406
positive regulation of inflammatory response	-13.4455	16.0357	15	AGTR1|EGFR|IL2|IL6|JAK2|MMP8|ABCC1|SERPINE1|PIK3CG|PTGS2|STAT3|TGM2|TNF|TNFRSF1A|TLR9	-11.6684
positive regulation of small molecule metabolic process	-13.4455	16.0357	15	AKT1|HIF1A|HTR2A|NOS1|NOS2|NOS3|P2RX7|PPARA|PPARG|PTGS2|SRC|TNF|VCP|NR1H4|SIRT1	-11.6684
response to heat	-13.076	15.1448	15	AKT1|ATM|MTOR|HDAC2|HSPA1A|HSPA8|HSP90AA1|NOS1|NOS3|PRKACA|MAPK1|MAPK3|VCP|SIRT1|TRPV4	-11.3247
JAK-STAT cascade	-12.997	14.9601	15	F2|F2R|HDAC2|IL2|IL6|JAK2|KIT|PTPRC|RET|STAT1|STAT3|STAT6|TNF|TNFRSF1A|VEGFA	-11.2503
morphogenesis of a branching epithelium	-12.6542	14.1818	15	BCL2|BMP4|DDR1|CTNNB1|EDNRA|ESR1|FGF2|KDR|MET|MMP14|SHH|SRC|TGM2|TNF|VEGFA	-10.9301
STAT cascade	-12.6542	14.1818	15	F2|F2R|HDAC2|IL2|IL6|JAK2|KIT|PTPRC|RET|STAT1|STAT3|STAT6|TNF|TNFRSF1A|VEGFA	-10.9301
regulation of cytokine-mediated signaling pathway	-12.5081	13.8614	15	ARG1|CASP8|CHUK|HIF1A|HSPA1A|IL6|JAK2|MMP12|PPARG|PTPN11|PTPRC|STAT1|TNF|TNFRSF1A|NR1H4	-10.8013
regulation of response to cytokine stimulus	-12.0909	12.9813	15	ARG1|CASP8|CHUK|HIF1A|HSPA1A|IL6|JAK2|MMP12|PPARG|PTPN11|PTPRC|STAT1|TNF|TNFRSF1A|NR1H4	-10.4127
cellular response to acid chemical	-11.8609	12.5176	15	AKT1|ATM|MTOR|HDAC2|KDR|MMP2|PDGFRA|PIK3CA|PPARG|RET|SLC6A4|SRC|TNF|VEGFA|NR1H4	-10.1995
negative regulation of cell activation	-11.7335	12.2673	15	ARG1|ATM|BMP4|CASP3|ERBB2|F2|IL2|LGALS3|NOS3|PDGFRA|PRKG1|PTPRC|SHH|PTPN22|CD274	-10.0822
multi-multicellular organism process	-11.609	12.0268	15	AKT1|ARG1|BCL2|DDR1|CYP1A1|ESR1|MTOR|MMP2|MMP7|MMP9|MAPK1|MAPK3|SLC6A4|VDR|VEGFA	-9.96625
positive regulation of hemopoiesis	-11.609	12.0268	15	ADA|CASP8|MAPK14|HIF1A|HSPA1A|IL2|LGALS3|MMP14|PRKCA|PTPRC|SHH|STAT1|STAT3|TNF|NLRP3	-9.96625
regulation of cysteine-type endopeptidase activity involved in apoptotic process	-11.4871	11.7955	15	AKT1|CASP8|F2R|F3|JAK2|MMP9|PPARG|RAF1|SRC|TNF|VCP|VEGFA|XDH|SIRT1|NLRP3	-9.85161
cardiac muscle tissue development	-11.457	11.739	15	BMP4|BMPR1A|MAPK14|FGF2|MTOR|PDGFRA|PDGFRB|PPARA|MAPK1|RARB|RBP4|TGFBR1|TNNI3|TNNT2|VEGFA	-9.82275
regulation of cysteine-type endopeptidase activity	-10.7802	10.5299	15	AKT1|CASP8|F2R|F3|JAK2|MMP9|PPARG|RAF1|SRC|TNF|VCP|VEGFA|XDH|SIRT1|NLRP3	-9.18361
hormone metabolic process	-10.5974	10.2227	15	CMA1|CTSG|CYP1A1|CYP2C9|CYP2D6|ACE|ESR1|HIF1A|PDGFRA|PTPN11|RBP4|REN|SHH|TNF|VDR	-9.02425
positive regulation of DNA metabolic process	-10.5463	10.1383	15	PARP1|AKT1|ATM|EGFR|FGF2|HRAS|HSP90AA1|IL2|IL6|PDGFRB|MAPK1|MAPK3|PTPRC|SRC|SIRT1	-8.97725
connective tissue development	-10.4705	10.0141	15	BMP1|BMP4|BMPR1A|MAPK14|FGF2|HIF1A|PDGFRB|PIK3CA|MAPK3|PTPN11|RARB|TGFBR1|NR1H4|SIRT1|TRPV4	-8.90451
T cell differentiation	-10.4454	9.97341	15	ADA|BCL2|BMP4|ERBB2|MTOR|GBA|IL2|IL6|KIT|PTPRC|SHH|STAT3|TP53|PTPN22|NLRP3	-8.88252
positive regulation of growth	-10.2733	9.69747	15	AKT1|BCL2|BMPR1A|MAPK14|EGFR|ERBB2|F2|FGF2|MTOR|IL2|MMP14|MAPK1|TGFBR1|VEGFA|EZR	-8.71842
negative regulation of defense response	-10.0597	9.36435	15	ADA|ALOX5|ARG1|ELANE|F2|GBA|IL2|MMP12|PPARA|PPARG|PTPRC|TEK|TNFRSF1A|NR1H4|NLRP3	-8.52046
regulation of protein secretion	-9.61344	8.70021	15	ALOX5|CFTR|EGFR|F2R|HIF1A|IL6|JAK2|KCNN4|NOS2|PRKCA|PTPN11|RBP4|TNF|EZR|NR1H4	-8.10648
heart process	-9.50746	8.54864	15	ADA|ACE|EPAS1|MTOR|IL2|JAK2|KCNK3|NOS1|PIK3CA|PIK3CG|PRKACA|SRC|TNNI3|TNNT2|NOX4	-8.01018
hormone secretion	-9.06491	7.94	15	AGTR1|ALOX5|CFTR|EGFR|HIF1A|IL6|JAK2|NOS2|PRKCA|PTPN11|RAF1|RBP4|REN|TNF|NR1H4	-7.60274
regulation of peptide secretion	-9.02648	7.88894	15	ALOX5|CFTR|EGFR|F2R|HIF1A|IL6|JAK2|KCNN4|NOS2|PRKCA|PTPN11|RBP4|TNF|EZR|NR1H4	-7.5683
hormone transport	-8.82003	7.61944	15	AGTR1|ALOX5|CFTR|EGFR|HIF1A|IL6|JAK2|NOS2|PRKCA|PTPN11|RAF1|RBP4|REN|TNF|NR1H4	-7.37824
steroid metabolic process	-8.67492	7.43473	15	AGTR1|CFTR|CYP1A1|CYP2C9|CYP2D6|ESR1|GBA|GC|KIT|PDGFRA|SHH|TNF|VDR|NR1H4|SIRT1	-7.24275
monocarboxylic acid biosynthetic process	-8.34596	7.02997	15	ALOX5|CYP1A1|CYP2C9|CYP2D6|GAPDH|HIF1A|HTR2A|MIF|P2RX7|PPARA|PTGS1|PTGS2|TP53|NR1H4|SIRT1	-6.94716
response to virus	-8.18105	6.83415	15	BCL2|CHUK|MAPK14|CYP1A1|HIF1A|HSP90AA1|IL6|MMP12|PTPRC|SRC|STAT1|TNF|PTPN22|SETD2|TLR9	-6.80126
negative regulation of cytokine production	-8.08466	6.72181	15	ARG1|ELANE|F2|GBA|IL6|MMP8|PPARA|PTPRC|TNF|EZR|NR1H4|PTPN22|CD274|TLR9|NLRP3	-6.71276
positive regulation of cell projection organization	-7.82128	6.42267	15	ALK|MTOR|HRAS|HSPA5|IL2|KIT|NFE2L2|P2RX7|ENPP2|PIK3CA|MAP2K1|RET|SRC|TGFBR1|VEGFA	-6.47348
negative regulation of locomotion	-7.68735	6.27483	15	ADA|AKT1|APEX1|BCL2|BMPR1A|ELANE|FGF2|IGFBP3|MIF|NFE2L2|SERPINE1|PPARG|PRKG1|SHH|TNF	-6.35172
regulation of protein catabolic process	-7.62899	6.21129	15	AKT1|EGFR|FHIT|GBA|HSPA1A|HSP90AA1|MDM2|NFE2L2|NOS2|PRKACA|PTK2|SHH|TNF|VCP|EZR	-6.30049
phospholipid metabolic process	-6.79289	5.3569	15	ATM|FGF2|FLT1|HTR2A|HTR2B|KIT|PDGFRA|PDGFRB|ENPP2|PIK3CA|PIK3CG|PTK2|SRC|TEK|NR1H4	-5.52897
axonogenesis	-6.76864	5.33361	15	BCL2|ERBB2|HSP90AA1|PIK3CA|PRKCA|MAPK1|MAPK3|MAP2K1|PTK2|PTPN11|RET|SHH|SRC|VEGFA|EZR	-5.50726
carboxylic acid biosynthetic process	-6.62577	5.19801	15	ALOX5|CYP1A1|CYP2C9|CYP2D6|GAPDH|HIF1A|HTR2A|MIF|P2RX7|PPARA|PTGS1|PTGS2|TP53|NR1H4|SIRT1	-5.37488
organic acid biosynthetic process	-6.61407	5.18702	15	ALOX5|CYP1A1|CYP2C9|CYP2D6|GAPDH|HIF1A|HTR2A|MIF|P2RX7|PPARA|PTGS1|PTGS2|TP53|NR1H4|SIRT1	-5.36613
regulation of ion transmembrane transport	-6.54445	5.12204	15	ADRB2|AKT1|CFTR|CHRM3|F2|F2R|MTOR|MMP9|NOS1|P2RX7|ABCB1|PIK3CG|PRKACA|TRPC6|TLR9	-5.30187
mitochondrion organization	-5.78438	4.45274	15	PARP1|AKT1|BCL2|CASP8|EPAS1|GBA|HIF1A|HSPA1A|HSP90AA1|KDR|MMP9|NOS3|MAPK8|TERT|TP53	-4.61407
adaptive immune response	-4.45727	3.44104	15	ADA|ARG1|MTOR|HRAS|ICAM1|IL2|IL6|JAK2|PIK3CG|PTPRC|STAT3|TNF|SIRT1|CD274|NLRP3	-3.43362
positive regulation of phospholipase activity	-18.0921	38.1649	14	AGTR1|EDNRA|EGFR|ESR1|FGF2|FGFR1|FLT1|HRAS|HTR2A|HTR2B|KIT|PDGFRA|PDGFRB|SELE	-16.094
regulation of phospholipase activity	-16.9749	32.252	14	AGTR1|EDNRA|EGFR|ESR1|FGF2|FGFR1|FLT1|HRAS|HTR2A|HTR2B|KIT|PDGFRA|PDGFRB|SELE	-15.0275
positive regulation of lipase activity	-16.7931	31.3684	14	AGTR1|EDNRA|EGFR|ESR1|FGF2|FGFR1|FLT1|HRAS|HTR2A|HTR2B|KIT|PDGFRA|PDGFRB|SELE	-14.8626
regulation of blood coagulation	-16.1184	28.2703	14	F2|F2R|F3|KNG1|NFE2L2|NOS3|SERPINE1|PDGFRA|PLAT|PLAU|PLG|PRKCA|PRKG1|SELP	-14.2263
regulation of hemostasis	-16.0394	27.9256	14	F2|F2R|F3|KNG1|NFE2L2|NOS3|SERPINE1|PDGFRA|PLAT|PLAU|PLG|PRKCA|PRKG1|SELP	-14.1515
regulation of coagulation	-15.7338	26.6267	14	F2|F2R|F3|KNG1|NFE2L2|NOS3|SERPINE1|PDGFRA|PLAT|PLAU|PLG|PRKCA|PRKG1|SELP	-13.8544
regulation of lipase activity	-14.9046	23.3663	14	AGTR1|EDNRA|EGFR|ESR1|FGF2|FGFR1|FLT1|HRAS|HTR2A|HTR2B|KIT|PDGFRA|PDGFRB|SELE	-13.0575
negative regulation of extrinsic apoptotic signaling pathway	-14.5919	22.232	14	AKT1|BCL2|BMP4|CASP8|HSPA1A|ICAM1|LGALS3|NOS3|SERPINE1|RAF1|SRC|TERT|TGFBR1|TNF	-12.7545
cell aging	-13.9056	19.9121	14	ATM|BCL2|BMPR1A|MAPK14|MTOR|HRAS|ICAM1|MIF|SERPINE1|MAP2K1|TERT|TP53|SIRT1|NOX4	-12.1012
response to hydrogen peroxide	-12.9215	16.9622	14	ADA|APEX1|ARG1|BCL2|CASP3|HDAC2|IL6|MB|MET|NFE2L2|PDGFRB|SRC|TRPC6|SIRT1	-11.184
branching morphogenesis of an epithelial tube	-12.5722	16.0133	14	BCL2|BMP4|DDR1|CTNNB1|EDNRA|ESR1|FGF2|KDR|MET|MMP14|SHH|SRC|TNF|VEGFA	-10.8597
response to UV	-12.4056	15.5775	14	PARP1|AKT1|CCND1|BCL2|CASP3|EGFR|ELANE|MMP1|MMP2|MMP3|MMP9|MAPK8|TP53|SIRT1	-10.7085
positive regulation of leukocyte proliferation	-12.3647	15.4723	14	ADA|BCL2|IL2|IL6|MIF|MAPK1|MAPK3|PTK2|PTPRC|SHH|VCAM1|PTPN22|CD274|TLR9	-10.6718
regulation of blood vessel endothelial cell migration	-12.2439	15.1649	14	AKT1|MAPK14|FGF2|FGFR1|HIF1A|KDR|NFE2L2|NOS3|PPARG|PRKCA|PTGS2|TNF|VEGFA|SIRT1	-10.5551
blood vessel endothelial cell migration	-11.3302	13.0108	14	AKT1|MAPK14|FGF2|FGFR1|HIF1A|KDR|NFE2L2|NOS3|PPARG|PRKCA|PTGS2|TNF|VEGFA|SIRT1	-9.70421
regulation of macroautophagy	-11.2634	12.8646	14	ADRB2|AKT1|CASP3|MTOR|GAPDH|GBA|HIF1A|KDR|PIK3CA|PRKACA|MAPK3|MAPK8|TP53|SIRT1	-9.63976
cellular response to metal ion	-10.9104	12.1158	14	PARP1|AKT1|BRAF|CHUK|CYP1A1|EGFR|HSPA5|KCNK3|MMP9|NFE2L2|MAPK1|MAPK3|MAPK8|SHH	-9.30386
T cell proliferation	-10.6975	11.6831	14	ARG1|BMP4|CASP3|ERBB2|IL2|IL6|LGALS3|PIK3CG|PTPRC|SHH|TP53|VCAM1|PTPN22|CD274	-9.10954
regulation of neuron apoptotic process	-10.6677	11.6238	14	PARP1|ATM|BCL2|CASP3|CTNNB1|F2R|GBA|HIF1A|HRAS|JAK2|PIK3CA|TERT|TNF|TP53	-9.08725
myeloid leukocyte differentiation	-10.4358	11.1702	14	PARP1|BMP4|CASP8|MAPK14|MTOR|GBA|KIT|MMP9|PPARG|PRKCA|SRC|TNF|VEGFA|SIRT1	-8.8749
positive regulation of transmembrane transport	-10.3514	11.0091	14	ADRB2|AKT1|BRAF|CFTR|MAPK14|F2|F2R|NFE2L2|NOS1|P2RX7|ABCB1|PTPN11|TERT|TRPC6	-8.79498
tissue homeostasis	-9.74661	9.91297	14	ADRB2|BCL2|EGFR|EPAS1|F2R|IL6|NOS3|P2RX7|PRKCA|PTPN11|RBP4|SRC|VEGFA|TLR9	-8.22793
regulation of stress-activated MAPK cascade	-9.74661	9.91297	14	AKT1|EGFR|FLT4|HRAS|MMP8|MAPK1|MAPK3|MAP2K1|TNF|VEGFA|EZR|XDH|PTPN22|TLR9	-8.22793
regulation of stress-activated protein kinase signaling cascade	-9.67274	9.78588	14	AKT1|EGFR|FLT4|HRAS|MMP8|MAPK1|MAPK3|MAP2K1|TNF|VEGFA|EZR|XDH|PTPN22|TLR9	-8.16041
cellular response to transforming growth factor beta stimulus	-9.1838	8.97998	14	PARP1|ARG1|BMPR1A|NR3C1|HDAC2|HSPA1A|HSPA5|PPARA|PTK2|SRC|TGFBR1|TP53|SIRT1|NOX4	-7.7127
cell junction assembly	-9.09584	8.84129	14	BCL2|CTNNB1|ACE|KDR|MMP14|PRKACA|PRKCA|PTK2|SRC|TEK|TNF|VEGFA|NR1H4|TRPV4	-7.63044
response to transforming growth factor beta	-9.05243	8.77355	14	PARP1|ARG1|BMPR1A|NR3C1|HDAC2|HSPA1A|HSPA5|PPARA|PTK2|SRC|TGFBR1|TP53|SIRT1|NOX4	-7.59186
regulation of hormone secretion	-8.92444	8.57639	14	AGTR1|ALOX5|CFTR|EGFR|HIF1A|IL6|JAK2|NOS2|PRKCA|PTPN11|RBP4|REN|TNF|NR1H4	-7.4757
protein localization to nucleus	-8.7792	8.35728	14	PARP1|AKT1|BMP4|MAPK14|F2|JAK2|MDM2|MMP12|MAPK1|SHH|SRC|STAT3|TERT|TP53	-7.3397
negative regulation of cellular catabolic process	-8.67801	8.20751	14	AKT1|BCL2|MAPK14|FHIT|MTOR|HTR2B|MET|PIK3CA|PIK3CG|PPARA|SHH|STAT3|TP53|PTPN22	-7.24382
regulation of leukocyte differentiation	-8.57888	8.06301	14	ADA|BMP4|CASP8|ERBB2|MTOR|IL2|LGALS3|MMP14|PRKCA|PTPRC|SHH|TNF|TLR9|NLRP3	-7.15656
calcium ion transmembrane transport	-8.27459	7.63298	14	CCR5|F2|F2R|FGF2|HTR2A|HTR2B|NOS1|P2RX7|PIK3CG|PRKACA|PTPRC|TRPC6|TLR9|TRPV4	-6.88472
negative regulation of cell development	-8.02326	7.29266	14	BCL2|BMPR1A|EDNRB|F2|HDAC2|IL6|PPARA|SHH|SLC6A4|TNF|TP53|TRPC6|VEGFA|TRPV4	-6.65396
B cell activation	-7.81793	7.02422	14	ADA|ATM|BCL2|CASP3|CASP8|IL2|IL6|KIT|MIF|MMP14|PTPRC|TP53|VCAM1|TLR9	-6.47074
negative regulation of cell migration	-7.75142	6.93908	14	ADA|AKT1|APEX1|BCL2|BMPR1A|FGF2|IGFBP3|MIF|NFE2L2|SERPINE1|PPARG|PRKG1|SHH|TNF	-6.40914
in utero embryonic development	-7.70215	6.87656	14	ADA|AKT1|BMPR1A|CASP8|EDNRA|EPAS1|HIF1A|PDGFRA|MAPK1|MAP2K1|TGFBR1|TP53|VEGFA|SETD2	-6.36472
regulation of neurotransmitter levels	-7.57326	6.71524	14	AKT1|MTOR|HSPA8|HSP90AA1|HTR2A|ICAM1|JAK2|MMP8|NOS1|NOS2|NOS3|PTGS2|SLC6A4|TNF	-6.24946
negative regulation of cell motility	-7.51013	6.63738	14	ADA|AKT1|APEX1|BCL2|BMPR1A|FGF2|IGFBP3|MIF|NFE2L2|SERPINE1|PPARG|PRKG1|SHH|TNF	-6.18866
cell-substrate adhesion	-7.2808	6.36082	14	BCL2|DDR1|JAK2|KDR|MMP12|MMP14|SERPINE1|PLAU|PLG|PTK2|SRC|TEK|VCAM1|VEGFA	-5.97801
negative regulation of proteolysis	-7.2808	6.36082	14	AKT1|F2|FHIT|GAPDH|KNG1|MMP9|SERPINE1|PLAT|RAF1|SHH|SRC|TNF|TP53|VEGFA	-5.97801
muscle organ development	-7.01999	6.05792	14	BCL2|BMP4|BMPR1A|MAPK14|FGF2|MTOR|PPARA|MAPK1|RBP4|SHH|TGFBR1|TNNI3|TNNT2|SIRT1	-5.74212
negative regulation of cellular component movement	-7.01999	6.05792	14	ADA|AKT1|APEX1|BCL2|BMPR1A|FGF2|IGFBP3|MIF|NFE2L2|SERPINE1|PPARG|PRKG1|SHH|TNF	-5.74212
nucleotide biosynthetic process	-6.9363	5.96327	14	ADA|PARP1|GAPDH|HIF1A|HTR2A|NOS1|NOS2|NOS3|P2RX7|PPARA|MAPK1|PTGS2|VCP|ADCY10	-5.66209
nucleoside phosphate biosynthetic process	-6.89503	5.91704	14	ADA|PARP1|GAPDH|HIF1A|HTR2A|NOS1|NOS2|NOS3|P2RX7|PPARA|MAPK1|PTGS2|VCP|ADCY10	-5.6229
positive regulation of innate immune response	-6.73369	5.73909	14	CASP8|CHUK|ESR1|HRAS|HSPA1A|HSP90AA1|MMP12|NRAS|PRKACA|RAF1|SRC|NR1H4|PTPN22|TLR9	-5.47433
small molecule catabolic process	-6.01723	4.99977	14	ADA|AKT1|ARG1|CYP1A1|FGF2|MTOR|GAPDH|GUSB|NOS1|NOS2|NOS3|PPARA|TP53|XDH	-4.82359
regulation of immune effector process	-5.84211	4.831	14	ARG1|F2|HSP90AA1|IL2|IL6|LGALS3|MMP12|PTPRC|RBP4|STAT1|TNF|PTPN22|TLR9|NLRP3	-4.66586
negative regulation of phosphorylation	-5.75726	4.75082	14	AKT1|BMP4|CASP3|MTOR|GBA|IGFBP3|IL2|P2RX7|PPARA|PTPRC|EZR|XDH|SIRT1|PTPN22	-4.59208
small GTPase mediated signal transduction	-5.55252	4.56154	14	AGTR1|CHUK|MAPK14|F2R|FGF2|HRAS|JAK2|MET|NRAS|PDGFRB|PIK3CG|RAF1|SRC|TP53	-4.40684
regulation of cellular amide metabolic process	-5.46368	4.4812	14	AKT1|CASP3|ERBB2|MTOR|GAPDH|IL6|NFE2L2|MAPK1|MAPK3|STAT3|TNF|TNFRSF1A|TP53|NR1H4	-4.329
generation of precursor metabolites and energy	-5.45393	4.47245	14	AKT1|MTOR|GAPDH|GSR|HIF1A|HTR2A|NOS2|P2RX7|PIK3CA|PPARA|TP53|VCP|XDH|NOX4	-4.32
regulation of vesicle-mediated transport	-5.24526	4.28819	14	CFTR|HTR2A|LGALS3|SERPINE1|PPARG|MAPK1|MAPK3|MAP2K1|PTPRC|SELE|SRC|TNF|VEGFA|EZR	-4.13411
purine ribonucleotide metabolic process	-5.02967	4.10376	14	PARP1|GAPDH|HIF1A|HSPA1A|HSPA8|HTR2A|P2RX7|PDE4A|PPARA|TP53|VCP|XDH|PDE5A|ADCY10	-3.94623
ribonucleotide metabolic process	-4.88399	3.98243	14	PARP1|GAPDH|HIF1A|HSPA1A|HSPA8|HTR2A|P2RX7|PDE4A|PPARA|TP53|VCP|XDH|PDE5A|ADCY10	-3.8154
ribose phosphate metabolic process	-4.72759	3.85504	14	PARP1|GAPDH|HIF1A|HSPA1A|HSPA8|HTR2A|P2RX7|PDE4A|PPARA|TP53|VCP|XDH|PDE5A|ADCY10	-3.67617
cell cycle phase transition	-4.36722	3.57238	14	AKT1|APEX1|ATM|CCND1|BCL2|CYP1A1|EGFR|HSP90AA1|MDM2|ABCB1|PRKACA|PTPRC|TERT|TP53	-3.35341
proteolysis involved in cellular protein catabolic process	-3.73023	3.10705	14	AKT1|CASP8|CTNNB1|FHIT|GBA|HSPA1A|HSPA5|MDM2|NFE2L2|PRKACA|PTK2|SHH|VCP|SIRT1	-2.78504
positive regulation of phospholipase C activity	-18.3342	48.3257	13	EDNRA|EGFR|ESR1|FGF2|FGFR1|FLT1|HRAS|HTR2A|HTR2B|KIT|PDGFRA|PDGFRB|SELE	-16.3207
regulation of phospholipase C activity	-17.9082	45.2411	13	EDNRA|EGFR|ESR1|FGF2|FGFR1|FLT1|HRAS|HTR2A|HTR2B|KIT|PDGFRA|PDGFRB|SELE	-15.9142
regulation of smooth muscle cell migration	-14.5597	26.251	13	APEX1|BCL2|BMPR1A|ACE|IGFBP3|NFE2L2|SERPINE1|PDGFRB|PLAU|PRKG1|SRC|TERT|NOX4	-12.7241
positive regulation of peptidyl-serine phosphorylation	-12.9356	19.8723	13	AKT1|BCL2|BRAF|EGFR|HSP90AA1|IL6|MIF|NOS1|PIK3CA|RAF1|RET|TNF|VEGFA	-11.1966
female sex differentiation	-12.7252	19.1561	13	ATM|BCL2|CASP3|ESR1|HSPA5|ICAM1|KIT|MMP14|PDGFRA|RBP4|SRC|VEGFA|SIRT1	-10.9966
placenta development	-11.5753	15.6348	13	ADA|AKT1|CASP8|MAPK14|EPAS1|HIF1A|PPARG|MAPK1|MAPK3|MAP2K1|PTK2|VDR|SETD2	-9.93501
cellular response to antibiotic	-11.4132	15.1881	13	APEX1|ARG1|CFTR|HDAC2|HSPA5|IL6|MDM2|MET|NFE2L2|SRC|TP53|TRPC6|SIRT1	-9.78359
regulation of peptidyl-serine phosphorylation	-11.295	14.8695	13	AKT1|BCL2|BRAF|EGFR|HSP90AA1|IL6|MIF|NOS1|PIK3CA|RAF1|RET|TNF|VEGFA	-9.67014
regulation of JAK-STAT cascade	-11.2562	14.7662	13	F2|F2R|HDAC2|IL2|IL6|JAK2|KIT|PTPRC|RET|STAT3|TNF|TNFRSF1A|VEGFA	-9.63366
response to purine-containing compound	-11.2177	14.6644	13	APEX1|CFTR|HDAC2|HSPA5|P2RX7|PIK3CG|PPARG|REN|SLC6A4|STAT1|TEK|EZR|NOX4	-9.59747
response to corticosteroid	-10.9561	13.989	13	PARP1|ARG1|CCND1|BCL2|CASP3|EGFR|GBA|NR3C1|ICAM1|IL6|SGK1|SRC|TNF	-9.34617
regulation of STAT cascade	-10.9561	13.989	13	F2|F2R|HDAC2|IL2|IL6|JAK2|KIT|PTPRC|RET|STAT3|TNF|TNFRSF1A|VEGFA	-9.34617
female pregnancy	-10.1204	12.0132	13	AKT1|ARG1|BCL2|DDR1|ESR1|MTOR|MMP2|MMP7|MMP9|MAPK1|MAPK3|VDR|VEGFA	-8.57826
negative regulation of inflammatory response	-9.85128	11.4319	13	ADA|ALOX5|ELANE|F2|GBA|IL2|PPARA|PPARG|PTPRC|TEK|TNFRSF1A|NR1H4|NLRP3	-8.32336
cellular response to radiation	-9.67981	11.0746	13	PARP1|ATM|MAPK14|HRAS|HSPA5|MDM2|MMP1|MMP2|MMP3|MMP9|TP53|SIRT1|NOX4	-8.16477
response to ketone	-9.65181	11.0173	13	PARP1|AKT1|ARG1|CCND1|CFTR|EGFR|GBA|NR3C1|ICAM1|PPARG|SGK1|SRC|SIRT1	-8.14038
hormone-mediated signaling pathway	-9.5963	10.9043	13	PARP1|BMP4|ESR1|NR3C1|JAK2|NR3C2|PPARA|PPARG|PTPN11|RARB|REN|SRC|SIRT1	-8.09201
response to starvation	-9.56878	10.8486	13	BCL2|MTOR|GBA|HSPA5|HSPA8|NFE2L2|PPARA|PPARG|MAPK1|MAPK3|MAPK8|TP53|SIRT1	-8.06714
cellular response to steroid hormone stimulus	-9.38046	10.4745	13	PARP1|ARG1|BMP4|EGFR|ESR1|NR3C1|ICAM1|JAK2|NR3C2|PPARA|SGK1|SRC|SIRT1	-7.89605
regulation of protein binding	-9.32799	10.3723	13	ADRB2|AKT1|BMP4|ACE|MET|MMP9|PPARA|PRKACA|MAPK3|MAPK8|SRC|TERT|TGFBR1	-7.84862
positive regulation of T cell activation	-9.14875	10.0299	13	ADA|AKT1|IL2|IL6|PIK3CA|PTPN11|PTPRC|SHH|SRC|VCAM1|PTPN22|CD274|NLRP3	-7.67847
skeletal system morphogenesis	-9.12369	9.98278	13	BMP1|BMP4|MAPK14|CTNNB1|FGFR1|MMP2|MMP14|PDGFRA|RARB|TEK|TGFBR1|SETD2|TRPV4	-7.65589
regulation of cell-substrate adhesion	-9.00034	9.75381	13	BCL2|DDR1|JAK2|KDR|MMP12|MMP14|SERPINE1|PLAU|PLG|PTK2|SRC|TEK|VEGFA	-7.54533
fat cell differentiation	-8.90392	9.57807	13	ADRB2|AKT1|ALOX5|CCND1|MAPK14|MTOR|HTR2A|IL6|PDGFRA|PPARG|PTGS2|TNF|SIRT1	-7.45674
regulation of calcium ion transport	-8.53698	8.93417	13	BCL2|CTNNB1|F2|F2R|ICAM1|LGALS3|NOS1|P2RX7|PDGFRB|PIK3CG|PRKACA|TRPC6|TLR9	-7.11758
peptide hormone secretion	-8.34264	8.60863	13	ALOX5|CFTR|EGFR|HIF1A|IL6|JAK2|NOS2|PRKCA|PTPN11|RAF1|RBP4|TNF|NR1H4	-6.94453
regulation of I-kappaB kinase/NF-kappaB signaling	-8.30054	8.53948	13	AKT1|CASP8|CHUK|ESR1|F2R|HTR2B|STAT1|TGM2|TNF|TNFRSF1A|NR1H4|SIRT1|TLR9	-6.90794
cell fate commitment	-8.30054	8.53948	13	BCL2|BMP4|BMPR1A|CASP3|EPAS1|FGF2|MTOR|IL6|PPARG|SHH|STAT3|TGFBR1|TP53	-6.90794
developmental maturation	-7.91889	7.93407	13	BCL2|CFTR|EDNRB|EPAS1|MTOR|GBA|HIF1A|MMP2|PPARG|PRKACA|REN|RET|VEGFA	-6.55921
organophosphate catabolic process	-7.88053	7.8753	13	ADA|FHIT|GAPDH|HIF1A|HTR2A|P2RX7|PDE4A|ENPP2|PPARA|TP53|VCP|XDH|PDE5A	-6.52526
heart contraction	-7.74876	7.67629	13	ADA|ACE|EPAS1|MTOR|IL2|JAK2|KCNK3|NOS1|PIK3CA|PIK3CG|PRKACA|TNNI3|TNNT2	-6.40709
I-kappaB kinase/NF-kappaB signaling	-7.65697	7.54018	13	AKT1|CASP8|CHUK|ESR1|F2R|HTR2B|STAT1|TGM2|TNF|TNFRSF1A|NR1H4|SIRT1|TLR9	-6.32432
camera-type eye development	-7.27424	6.99451	13	BMP4|CYP1A1|FGF2|FLT1|HDAC2|HIF1A|PDGFRA|PDGFRB|RBP4|RET|SHH|TGFBR1|VEGFA	-5.97374
activation of innate immune response	-6.72728	6.27236	13	CASP8|CHUK|ESR1|HRAS|HSPA1A|HSP90AA1|NRAS|PRKACA|RAF1|SRC|NR1H4|PTPN22|TLR9	-5.46892
Ras protein signal transduction	-6.72728	6.27236	13	AGTR1|CHUK|MAPK14|F2R|FGF2|HRAS|JAK2|MET|NRAS|PDGFRB|PIK3CG|RAF1|TP53	-5.46892
positive regulation of neuron differentiation	-6.36227	5.82557	13	ALK|BCL2|BMP4|FGFR1|MTOR|HSPA5|IL2|NFE2L2|MAP2K1|RARB|RET|TRPC6|VEGFA	-5.13817
modulation of chemical synaptic transmission	-5.70602	5.08692	13	ADRB2|EGFR|F2R|MTOR|HRAS|HTR2A|JAK2|KIT|PRKACA|MAPK1|SLC6A4|SRC|TNF	-4.54407
regulation of trans-synaptic signaling	-5.69462	5.07478	13	ADRB2|EGFR|F2R|MTOR|HRAS|HTR2A|JAK2|KIT|PRKACA|MAPK1|SLC6A4|SRC|TNF	-4.53468
negative regulation of protein phosphorylation	-5.46262	4.83257	13	AKT1|BMP4|CASP3|MTOR|GBA|IGFBP3|IL2|P2RX7|PTPRC|EZR|XDH|SIRT1|PTPN22	-4.32833
histone modification	-5.33608	4.70427	13	ATM|CTNNB1|HDAC2|JAK2|NOS1|PRKCA|MAPK3|MAPK8|TP53|VEGFA|NR1H4|SIRT1|SETD2	-4.21734
covalent chromatin modification	-5.20359	4.57276	13	ATM|CTNNB1|HDAC2|JAK2|NOS1|PRKCA|MAPK3|MAPK8|TP53|VEGFA|NR1H4|SIRT1|SETD2	-4.09706
dephosphorylation	-4.94262	4.32181	13	APEX1|BCL2|MTOR|GBA|IGFBP3|JAK2|LGALS3|PDGFRB|PTPN11|PTPRC|SRC|TNF|PTPN22	-3.86782
mitotic cell cycle phase transition	-4.09281	3.57367	13	AKT1|APEX1|ATM|CCND1|BCL2|CYP1A1|EGFR|HSP90AA1|MDM2|ABCB1|PRKACA|TERT|TP53	-3.11255
cell surface receptor signaling pathway involved in cell-cell signaling	-3.95697	3.46308	13	ADRB2|AKT1|CCND1|BMP4|MAPK14|CTNNB1|EGFR|ESR1|P2RX7|SHH|SRC|TERT|VCP	-2.99026
gamete generation	-3.43584	3.05947	13	AKT1|ATM|BCL2|BMP4|CFTR|ACE|MTOR|KIT|PRKACA|SRC|TGFBR1|SIRT1|ADCY10	-2.52467
cellular response to vascular endothelial growth factor stimulus	-13.6845	27.2607	12	AKT1|MAPK14|FLT1|FLT4|KDR|PDGFRA|PDGFRB|PGF|PIK3CA|VCAM1|VEGFA|XDH	-11.8939
positive regulation of blood vessel endothelial cell migration	-13.3884	25.8259	12	AKT1|MAPK14|FGF2|FGFR1|HIF1A|KDR|NFE2L2|NOS3|PRKCA|PTGS2|VEGFA|SIRT1	-11.6193
negative regulation of wound healing	-13.2469	25.1637	12	ALOX5|F2|FGF2|KNG1|NOS3|SERPINE1|PDGFRA|PLAT|PLAU|PLG|PRKG1|TNF	-11.4877
vasoconstriction	-13.1776	24.8452	12	AGTR1|AKT1|CHRM3|ACE|EDNRA|EDNRB|EGFR|F2R|HTR2A|HTR2B|ICAM1|SLC6A4	-11.4231
negative regulation of blood vessel diameter	-13.1776	24.8452	12	AGTR1|AKT1|CHRM3|ACE|EDNRA|EDNRB|EGFR|F2R|HTR2A|HTR2B|ICAM1|SLC6A4	-11.4231
stem cell development	-12.91	23.6478	12	BMP4|BMPR1A|EDNRA|EDNRB|HIF1A|HTR2B|MAPK1|MAPK3|PTPRC|RET|SHH|SETD2	-11.174
female gonad development	-12.2993	21.105	12	ATM|BCL2|CASP3|ESR1|HSPA5|ICAM1|KIT|MMP14|PDGFRA|SRC|VEGFA|SIRT1	-10.6091
negative regulation of response to wounding	-12.2422	20.8805	12	ALOX5|F2|FGF2|KNG1|NOS3|SERPINE1|PDGFRA|PLAT|PLAU|PLG|PRKG1|TNF	-10.5547
development of primary female sexual characteristics	-12.0751	20.2347	12	ATM|BCL2|CASP3|ESR1|HSPA5|ICAM1|KIT|MMP14|PDGFRA|SRC|VEGFA|SIRT1	-10.3996
interleukin-8 production	-11.7574	19.056	12	ELANE|F2R|F3|HSPA1A|IL6|NOS2|SERPINE1|PTPRC|STAT3|TNF|PTPN22|TLR9	-10.1036
neurotransmitter biosynthetic process	-11.7574	19.056	12	AKT1|MTOR|HSP90AA1|ICAM1|JAK2|MMP8|NOS1|NOS2|NOS3|PTGS2|SLC6A4|TNF	-10.1036
epithelial cell apoptotic process	-11.0012	16.4938	12	MTOR|ICAM1|IL6|JAK2|KDR|NFE2L2|SERPINE1|PIK3CG|PPARA|TEK|TERT|TNF	-9.38792
cellular response to heat	-10.9147	16.2212	12	ATM|MTOR|HDAC2|HSPA1A|HSPA8|HSP90AA1|PRKACA|MAPK1|MAPK3|VCP|SIRT1|TRPV4	-9.30634
icosanoid metabolic process	-10.7463	15.7021	12	ALOX5|CYP1A1|CYP2C9|CYP2D6|EPHX1|MIF|ABCC1|MAPK3|PTGS1|PTGS2|TNFRSF1A|SIRT1	-9.15185
mammary gland development	-10.4654	14.8695	12	AKT1|ARG1|CCND1|BMP4|DDR1|ESR1|HIF1A|JAK2|MAPK1|SRC|VEGFA|XDH	-8.90143
myeloid cell homeostasis	-9.94998	13.4436	12	BMP4|CASP3|MAPK14|EPAS1|HIF1A|HSPA1A|IL6|JAK2|KIT|STAT1|STAT3|VEGFA	-8.41642
ERBB signaling pathway	-9.91528	13.3522	12	AKT1|BRAF|EGFR|ERBB2|HSP90AA1|MMP9|PIK3CA|PRKCA|MAPK1|PTK2|PTPN11|SRC	-8.38267
neurotransmitter metabolic process	-9.81274	13.0851	12	AKT1|MTOR|HSP90AA1|ICAM1|JAK2|MMP8|NOS1|NOS2|NOS3|PTGS2|SLC6A4|TNF	-8.28761
calcium ion transport into cytosol	-9.74564	12.9129	12	BCL2|CCR5|F2|F2R|FGF2|HTR2A|HTR2B|NOS1|P2RX7|PRKACA|PTPRC|TRPV4	-8.22787
male sex differentiation	-9.71245	12.8285	12	CCND1|BCL2|BMPR1A|ESR1|ICAM1|KIT|MMP14|PDGFRA|PDGFRB|REN|SHH|TGFBR1	-8.1956
activation of MAPK activity	-9.61432	12.5818	12	ADORA2B|ALK|MAPK14|FGF2|KIT|MAPK1|MAPK3|MAP2K1|PTPN11|PTPRC|RET|TNF	-8.10648
cellular response to starvation	-9.58208	12.5017	12	BCL2|MTOR|GBA|HSPA5|HSPA8|NFE2L2|PPARA|MAPK1|MAPK3|MAPK8|TP53|SIRT1	-8.07867
regulation of intrinsic apoptotic signaling pathway	-9.4867	12.2673	12	PARP1|AKT1|BCL2|HIF1A|HSPA1A|MDM2|MIF|MMP9|NFE2L2|SRC|TP53|SIRT1	-7.99116
hematopoietic progenitor cell differentiation	-9.45534	12.1911	12	BCL2|BMP4|ACE|FLT1|FLT4|KDR|KIT|NFE2L2|PDGFRA|PTPRC|SHH|TP53	-7.9624
regulation of epithelial cell differentiation	-9.36257	11.9681	12	CCND1|BMP4|CTNNB1|FGF2|MMP9|SERPINE1|STAT1|TNF|TNFRSF1A|VDR|VEGFA|XDH	-7.88069
regulation of tumor necrosis factor superfamily cytokine production	-9.33206	11.8956	12	HDAC2|IL6|JAK2|MIF|MMP8|PTPN11|PTPRC|STAT3|NR1H4|PTPN22|CD274|TLR9	-7.85186
cell maturation	-9.30176	11.8239	12	BCL2|CFTR|EDNRB|EPAS1|MTOR|GBA|HIF1A|PPARG|PRKACA|REN|RET|VEGFA	-7.82406
regulation of T cell proliferation	-9.24177	11.6831	12	ARG1|BMP4|CASP3|ERBB2|IL2|IL6|LGALS3|PTPRC|SHH|VCAM1|PTPN22|CD274	-7.76903
cytosolic calcium ion transport	-9.24177	11.6831	12	BCL2|CCR5|F2|F2R|FGF2|HTR2A|HTR2B|NOS1|P2RX7|PRKACA|PTPRC|TRPV4	-7.76903
tumor necrosis factor superfamily cytokine production	-9.24177	11.6831	12	HDAC2|IL6|JAK2|MIF|MMP8|PTPN11|PTPRC|STAT3|NR1H4|PTPN22|CD274|TLR9	-7.76903
fatty acid derivative metabolic process	-8.89775	10.9043	12	ALOX5|CYP1A1|CYP2C9|CYP2D6|EPHX1|MIF|ABCC1|MAPK3|PTGS1|PTGS2|TNFRSF1A|SIRT1	-7.45134
nucleotide catabolic process	-8.6042	10.2763	12	ADA|FHIT|GAPDH|HIF1A|HTR2A|P2RX7|PDE4A|PPARA|TP53|VCP|XDH|PDE5A	-7.17976
regulation of protein localization to membrane	-8.52742	10.1174	12	AKT1|BCL2|CASP8|EGFR|ERBB2|HRAS|LGALS3|MMP14|MAPK8|TNF|TP53|EZR	-7.11116
DNA biosynthetic process	-8.4271	9.91297	12	ATM|FGF2|HSP90AA1|PDGFRB|PPARG|MAPK1|MAPK3|SRC|TERT|TP53|VCP|SIRT1	-7.0199
nucleoside phosphate catabolic process	-8.37779	9.81384	12	ADA|FHIT|GAPDH|HIF1A|HTR2A|P2RX7|PDE4A|PPARA|TP53|VCP|XDH|PDE5A	-6.97481
response to nutrient	-8.20948	9.48197	12	ADA|ARG1|CCND1|CYP1A1|EGFR|MTOR|P2RX7|PPARG|SLC6A4|VCAM1|VDR|NR1H4	-6.82366
insulin secretion	-8.20948	9.48197	12	ALOX5|CFTR|HIF1A|IL6|JAK2|NOS2|PRKCA|PTPN11|RAF1|RBP4|TNF|NR1H4	-6.82366
regulation of peptide hormone secretion	-8.16256	9.39123	12	ALOX5|CFTR|EGFR|HIF1A|IL6|JAK2|NOS2|PRKCA|PTPN11|RBP4|TNF|NR1H4	-6.78475
glucose metabolic process	-8.13929	9.34651	12	AKT1|MAPK14|MTOR|GAPDH|IGFBP3|PIK3CA|PPARA|RBP4|SRC|TNF|TP53|SIRT1	-6.76215
circadian rhythm	-8.09313	9.25834	12	ADA|EGFR|MTOR|HDAC2|NOS2|SERPINE1|PPARA|PPARG|MAPK8|SLC6A4|TP53|SIRT1	-6.72058
acute inflammatory response	-7.91328	8.92167	12	EDNRB|ELANE|F2|F3|ICAM1|IL6|PIK3CG|PPARG|PTGS2|TNF|VCAM1|NLRP3	-6.55423
cell-matrix adhesion	-7.67774	8.49683	12	BCL2|DDR1|KDR|MMP12|MMP14|SERPINE1|PLAU|PTK2|SRC|TEK|VCAM1|VEGFA	-6.3439
nucleobase-containing small molecule biosynthetic process	-7.59523	8.3522	12	ADA|FHIT|GAPDH|HIF1A|HTR2A|P2RX7|PDE4A|PPARA|TP53|VCP|XDH|PDE5A	-6.26967
DNA-templated transcription, initiation	-7.31857	7.8826	12	CCND1|CTNNB1|ESR1|NR3C1|NR3C2|PPARA|PPARG|MAPK3|RARB|TP53|VDR|NR1H4	-6.01082
hexose metabolic process	-7.2995	7.85107	12	AKT1|MAPK14|MTOR|GAPDH|IGFBP3|PIK3CA|PPARA|RBP4|SRC|TNF|TP53|SIRT1	-5.9923
regulation of transmembrane receptor protein serine/threonine kinase signaling pathway	-7.20541	7.69713	12	PARP1|BMP4|BMPR1A|HSPA1A|HSPA5|JAK2|PPARA|PPARG|SHH|TGFBR1|TP53|SIRT1	-5.91095
regulation of cellular protein catabolic process	-7.05918	7.46299	12	AKT1|FHIT|GBA|HSPA1A|HSP90AA1|MDM2|NFE2L2|PRKACA|PTK2|SHH|VCP|EZR	-5.77656
organic hydroxy compound transport	-6.90069	7.21606	12	AGTR1|CFTR|HTR2A|NOS1|PPARG|PTPN11|RBP4|REN|SHH|SLC6A4|NR1H4|SIRT1	-5.62804
axon guidance	-6.81523	7.0858	12	ERBB2|PIK3CA|PRKCA|MAPK1|MAPK3|PTK2|PTPN11|RET|SHH|SRC|VEGFA|EZR	-5.54978
embryonic organ morphogenesis	-6.81523	7.0858	12	BMP4|CTNNB1|HIF1A|MMP14|PDGFRA|MAPK1|MAPK3|RARB|RBP4|SHH|TGFBR1|SETD2	-5.54978
neuron projection guidance	-6.79835	7.06031	12	ERBB2|PIK3CA|PRKCA|MAPK1|MAPK3|PTK2|PTPN11|RET|SHH|SRC|VEGFA|EZR	-5.53393
positive regulation of ion transport	-6.78154	7.03501	12	ADRB2|AKT1|CFTR|F2|F2R|LGALS3|NOS1|P2RX7|PDGFRB|ABCB1|SLC6A4|TRPC6	-5.51864
regulation of transporter activity	-6.71501	6.93557	12	ADRB2|BCL2|CFTR|CHRM3|MMP9|NOS1|ABCB1|PPARG|PRKACA|SGK1|TRPC6|TLR9	-5.45815
production of molecular mediator of immune response	-6.63336	6.81516	12	ARG1|ELANE|IL2|IL6|KIT|PTPRC|RBP4|TNF|SIRT1|PTPN22|TLR9|NLRP3	-5.38197
negative regulation of nervous system development	-6.61722	6.79158	12	BMPR1A|EDNRB|F2|HDAC2|IL6|PRKACA|SHH|SLC6A4|TNF|TP53|TRPC6|TRPV4	-5.36805
monosaccharide metabolic process	-6.55334	6.69886	12	AKT1|MAPK14|MTOR|GAPDH|IGFBP3|PIK3CA|PPARA|RBP4|SRC|TNF|TP53|SIRT1	-5.31027
regulation of protein stability	-6.49046	6.60864	12	BCL2|CASP3|GAPDH|HSPA1A|HSPA8|HSP90AA1|MDM2|MAPK1|SRC|TERT|TP53|SIRT1	-5.25405
regulation of cellular response to growth factor stimulus	-6.49046	6.60864	12	BMP4|FGF2|FGFR1|HIF1A|HSPA1A|HSPA5|PPARA|PPARG|TGFBR1|TP53|XDH|SIRT1	-5.25405
purine nucleotide biosynthetic process	-6.38277	6.45647	12	ADA|PARP1|GAPDH|HIF1A|HTR2A|NOS1|NOS2|NOS3|P2RX7|PPARA|VCP|ADCY10	-5.15354
innate immune response-activating signal transduction	-6.23388	6.25085	12	CASP8|CHUK|ESR1|HRAS|HSPA1A|NRAS|PRKACA|RAF1|SRC|NR1H4|PTPN22|TLR9	-5.02168
purine-containing compound biosynthetic process	-6.21929	6.23101	12	ADA|PARP1|GAPDH|HIF1A|HTR2A|NOS1|NOS2|NOS3|P2RX7|PPARA|VCP|ADCY10	-5.00845
nucleocytoplasmic transport	-5.87155	5.77285	12	AKT1|BMP4|MAPK14|JAK2|MMP12|PRKACA|MAPK1|PTPN11|SHH|STAT3|TP53|SETD2	-4.69195
nuclear transport	-5.83186	5.72235	12	AKT1|BMP4|MAPK14|JAK2|MMP12|PRKACA|MAPK1|PTPN11|SHH|STAT3|TP53|SETD2	-4.65644
defense response to bacterium	-5.76664	5.64014	12	CTSG|ELANE|F2|IL6|MPO|NOS2|SERPINE1|SELP|TNF|TNFRSF1A|NR1H4|TLR9	-4.60024
purine ribonucleoside monophosphate metabolic process	-5.67718	5.52892	12	ADA|PARP1|GAPDH|HIF1A|HSPA1A|HSPA8|HTR2A|P2RX7|PPARA|TP53|VCP|XDH	-4.51764
purine nucleoside monophosphate metabolic process	-5.65201	5.49795	12	ADA|PARP1|GAPDH|HIF1A|HSPA1A|HSPA8|HTR2A|P2RX7|PPARA|TP53|VCP|XDH	-4.49605
adaptive immune response based on somatic recombination of immune receptors built from immunoglobulin superfamily domains	-5.50446	5.31915	12	ADA|ARG1|MTOR|HRAS|ICAM1|IL2|IL6|PTPRC|STAT3|TNF|CD274|NLRP3	-4.36385
ribonucleoside monophosphate metabolic process	-5.48043	5.29048	12	ADA|PARP1|GAPDH|HIF1A|HSPA1A|HSPA8|HTR2A|P2RX7|PPARA|TP53|VCP|XDH	-4.34272
phagocytosis	-5.35101	5.13813	12	ELANE|HSP90AA1|MET|PIK3CA|PPARG|MAPK1|MAPK3|PTK2|PTPRC|SRC|TGM2|TNF	-4.22985
nucleoside monophosphate metabolic process	-5.28231	5.05868	12	ADA|PARP1|GAPDH|HIF1A|HSPA1A|HSPA8|HTR2A|P2RX7|PPARA|TP53|VCP|XDH	-4.16792
regulation of membrane potential	-4.82524	4.55398	12	PARP1|ADRB2|AKT1|BCL2|CFTR|GBA|KCNK3|KCNN4|KDR|P2RX7|SRC|VCP	-3.75955
regulation of mitotic cell cycle phase transition	-4.74642	4.471	12	AKT1|APEX1|ATM|CCND1|BCL2|CYP1A1|EGFR|HSP90AA1|MDM2|PRKACA|TERT|TP53	-3.68903
regulation of cell cycle phase transition	-4.38645	4.10621	12	AKT1|APEX1|ATM|CCND1|BCL2|CYP1A1|EGFR|HSP90AA1|MDM2|PRKACA|TERT|TP53	-3.36918
proteasomal protein catabolic process	-4.34299	4.0637	12	AKT1|CTNNB1|FHIT|GBA|HSPA1A|HSPA5|MDM2|NFE2L2|PRKACA|SHH|VCP|SIRT1	-3.33032
regulation of cell morphogenesis	-4.31719	4.03862	12	F2|ICAM1|KDR|KIT|ENPP2|MAP2K1|PTK2|RET|SRC|TRPC6|VEGFA|EZR	-3.30962
regulation of neuron projection development	-4.22432	3.94923	12	AKT1|ALK|MTOR|HDAC2|HSPA5|IL2|NFE2L2|MAP2K1|RET|TRPC6|VEGFA|TRPV4	-3.22568
ubiquitin-dependent protein catabolic process	-3.20736	3.05727	12	AKT1|CTNNB1|FHIT|GBA|HSPA1A|HSPA5|MDM2|NFE2L2|PTK2|SHH|VCP|SIRT1	-2.31604
modification-dependent protein catabolic process	-3.17211	3.02896	12	AKT1|CTNNB1|FHIT|GBA|HSPA1A|HSPA5|MDM2|NFE2L2|PTK2|SHH|VCP|SIRT1	-2.28402
anion transport	-3.12582	2.99202	12	AKT1|ARG1|CFTR|ACE|MTOR|KCNN4|ABCC1|NOS2|ABCB1|PPARA|PPARG|NR1H4	-2.24114
modification-dependent macromolecule catabolic process	-3.10867	2.9784	12	AKT1|CTNNB1|FHIT|GBA|HSPA1A|HSPA5|MDM2|NFE2L2|PTK2|SHH|VCP|SIRT1	-2.22484
peptide biosynthetic process	-2.63131	2.61354	12	AKT1|EGFR|ELANE|ERBB2|MTOR|GAPDH|IL6|NFE2L2|MAPK1|MAPK3|STAT3|TNF	-1.78966
carbohydrate derivative biosynthetic process	-2.48488	2.50673	12	ADA|PARP1|BCL2|CTNNB1|GAPDH|HIF1A|HTR2A|P2RX7|PDGFRB|PPARA|VCP|ADCY10	-1.6535
positive regulation of phospholipid metabolic process	-14.1139	36.7184	11	FGF2|FLT1|HTR2A|HTR2B|KIT|PDGFRA|PDGFRB|PTK2|SRC|TEK|NR1H4	-12.3041
pri-miRNA transcription by RNA polymerase II	-13.8041	34.6001	11	BMP4|BMPR1A|FGF2|NR3C1|HIF1A|PPARA|PPARG|STAT3|TERT|TNF|TP53	-12.0084
regulation of pri-miRNA transcription by RNA polymerase II	-13.8041	34.6001	11	BMP4|BMPR1A|FGF2|NR3C1|HIF1A|PPARA|PPARG|STAT3|TERT|TNF|TP53	-12.0084
positive chemotaxis	-12.5105	26.8538	11	BMP4|CCR4|F3|FGF2|CXCL8|KDR|LGALS3|MET|MIF|PGF|VEGFA	-10.8023
nitric oxide biosynthetic process	-12.0819	24.6466	11	AKT1|MTOR|HSP90AA1|ICAM1|JAK2|MMP8|NOS1|NOS2|NOS3|PTGS2|TNF	-10.405
nitric oxide metabolic process	-11.8174	23.3663	11	AKT1|MTOR|HSP90AA1|ICAM1|JAK2|MMP8|NOS1|NOS2|NOS3|PTGS2|TNF	-10.1586
reactive nitrogen species metabolic process	-11.7537	23.0667	11	AKT1|MTOR|HSP90AA1|ICAM1|JAK2|MMP8|NOS1|NOS2|NOS3|PTGS2|TNF	-10.1011
mesenchymal cell development	-11.3894	21.4191	11	BCL2|BMP4|BMPR1A|EDNRA|EDNRB|HIF1A|HTR2B|MAPK1|MAPK3|RET|SHH	-9.76103
positive regulation of JAK-STAT cascade	-10.9992	19.7715	11	F2|F2R|HDAC2|IL2|IL6|JAK2|KIT|STAT3|TNF|TNFRSF1A|VEGFA	-9.38701
positive regulation of STAT cascade	-10.842	19.1405	11	F2|F2R|HDAC2|IL2|IL6|JAK2|KIT|STAT3|TNF|TNFRSF1A|VEGFA	-9.24104
regulation of phospholipid metabolic process	-10.7909	18.939	11	FGF2|FLT1|HTR2A|HTR2B|KIT|PDGFRA|PDGFRB|PTK2|SRC|TEK|NR1H4	-9.19318
vascular endothelial growth factor receptor signaling pathway	-10.7403	18.7417	11	MAPK14|FLT1|FLT4|HIF1A|HSP90AA1|KDR|PGF|PIK3CA|PTK2|SRC|VEGFA	-9.14806
regulation of interleukin-8 production	-10.6903	18.5485	11	ELANE|F2R|F3|HSPA1A|IL6|SERPINE1|PTPRC|STAT3|TNF|PTPN22|TLR9	-9.10452
regulation of epithelial cell apoptotic process	-10.6409	18.3592	11	MTOR|ICAM1|IL6|JAK2|KDR|NFE2L2|SERPINE1|PPARA|TEK|TERT|TNF	-9.06355
leukocyte apoptotic process	-10.4018	17.468	11	ADA|AKT1|BMP4|CASP3|HIF1A|IL2|IL6|LGALS3|TP53|SIRT1|CD274	-8.84196
gland morphogenesis	-10.0023	16.0643	11	ARG1|BCL2|BMP4|DDR1|ESR1|IL6|SHH|SRC|TGM2|TNF|EZR	-8.46491
erythrocyte differentiation	-9.83592	15.5104	11	BMP4|CASP3|MAPK14|EPAS1|HIF1A|HSPA1A|JAK2|KIT|STAT1|STAT3|VEGFA	-8.30894
stem cell proliferation	-9.79533	15.3778	11	CTNNB1|ACE|FGF2|GBA|HIF1A|ABCB1|PTPRC|SHH|TERT|TP53|VEGFA	-8.27205
unsaturated fatty acid metabolic process	-9.6758	14.9934	11	ALOX5|CYP1A1|CYP2C9|CYP2D6|EPHX1|MIF|MAPK3|PTGS1|PTGS2|TNFRSF1A|SIRT1	-8.16257
erythrocyte homeostasis	-9.59794	14.7476	11	BMP4|CASP3|MAPK14|EPAS1|HIF1A|HSPA1A|JAK2|KIT|STAT1|STAT3|VEGFA	-8.09276
endocrine system development	-9.59794	14.7476	11	AKT1|BMP4|BMPR1A|IL6|PDGFRA|MAPK1|MAPK3|MAP2K1|RAF1|SHH|TGFBR1	-8.09276
regulation of cell-matrix adhesion	-9.48376	14.3936	11	BCL2|DDR1|KDR|MMP12|MMP14|SERPINE1|PLAU|PTK2|SRC|TEK|VEGFA	-7.98909
positive regulation of protein localization to membrane	-9.40931	14.167	11	AKT1|BCL2|CASP8|EGFR|ERBB2|HRAS|LGALS3|MAPK8|TNF|TP53|EZR	-7.92065
response to organophosphorus	-9.26422	13.7344	11	APEX1|CFTR|HSPA5|P2RX7|PIK3CG|REN|SLC6A4|STAT1|TEK|EZR|NOX4	-7.78818
positive regulation of lymphocyte proliferation	-9.12396	13.3274	11	ADA|BCL2|IL2|IL6|MIF|PTPRC|SHH|VCAM1|PTPN22|CD274|TLR9	-7.65589
positive regulation of mononuclear cell proliferation	-9.08962	13.2294	11	ADA|BCL2|IL2|IL6|MIF|PTPRC|SHH|VCAM1|PTPN22|CD274|TLR9	-7.62503
B cell differentiation	-9.05555	13.1329	11	ADA|ATM|BCL2|IL2|IL6|KIT|MMP14|PTPRC|TP53|VCAM1|TLR9	-7.59418
negative regulation of leukocyte cell-cell adhesion	-9.02176	13.0377	11	AKT1|ARG1|BMP4|CASP3|ERBB2|IL2|LGALS3|PPARA|SHH|PTPN22|CD274	-7.56437
nephron development	-8.98824	12.9439	11	BCL2|BMP4|CTNNB1|FGF2|PDGFRA|PDGFRB|RET|SHH|STAT1|TEK|VEGFA	-7.53402
regulation of striated muscle tissue development	-8.95498	12.8515	11	BCL2|BMP4|BMPR1A|MAPK14|FGF2|MTOR|PPARA|MAPK1|RBP4|SHH|TGFBR1	-7.50233
regulation of muscle tissue development	-8.88926	12.6704	11	BCL2|BMP4|BMPR1A|MAPK14|FGF2|MTOR|PPARA|MAPK1|RBP4|SHH|TGFBR1	-7.44439
regulation of muscle organ development	-8.82455	12.4945	11	BCL2|BMP4|BMPR1A|MAPK14|FGF2|MTOR|PPARA|MAPK1|RBP4|SHH|TGFBR1	-7.38199
cardiocyte differentiation	-8.79257	12.4083	11	BMP4|EGFR|MTOR|PDGFRA|PDGFRB|PPARA|MAPK1|MAPK3|RARB|VCAM1|VEGFA	-7.35231
alpha-beta T cell activation	-8.66706	12.0752	11	ADA|BCL2|MTOR|IL2|IL6|PTPRC|SHH|STAT3|PTPN22|CD274|NLRP3	-7.238
regulation of tumor necrosis factor production	-8.34035	11.245	11	HDAC2|IL6|JAK2|MIF|MMP8|PTPN11|PTPRC|STAT3|NR1H4|PTPN22|TLR9	-6.94294
interleukin-6 production	-8.28365	11.1062	11	F2R|GBA|IL6|MMP8|NOS2|PTPN11|STAT3|TNF|NR1H4|PTPN22|TLR9	-6.89309
tumor necrosis factor production	-8.28365	11.1062	11	HDAC2|IL6|JAK2|MIF|MMP8|PTPN11|PTPRC|STAT3|NR1H4|PTPN22|TLR9	-6.89309
regulation of muscle contraction	-8.20003	10.9043	11	ADA|ADRB2|CHRM3|F2R|KIT|NOS1|PIK3CG|PRKACA|PRKG1|TNNI3|TNNT2	-6.81557
positive regulation of apoptotic signaling pathway	-7.98513	10.4	11	BCL2|CASP8|JAK2|MMP9|MAPK8|PTPRC|RET|TGFBR1|TNF|TP53|SIRT1	-6.61777
regulation of insulin secretion	-7.85639	10.1079	11	ALOX5|CFTR|HIF1A|IL6|JAK2|NOS2|PRKCA|PTPN11|RBP4|TNF|NR1H4	-6.50175
negative regulation of leukocyte activation	-7.75628	9.88573	11	ARG1|ATM|BMP4|CASP3|ERBB2|IL2|LGALS3|PTPRC|SHH|PTPN22|CD274	-6.41217
positive regulation of endopeptidase activity	-7.68281	9.72542	11	CASP8|F2R|F3|JAK2|PPARG|STAT3|TNF|VCP|XDH|SIRT1|NLRP3	-6.34838
cartilage development	-7.68281	9.72542	11	BMP1|BMP4|BMPR1A|MAPK14|FGF2|HIF1A|MAPK3|PTPN11|RARB|TGFBR1|TRPV4	-6.34838
sprouting angiogenesis	-7.63458	9.62141	11	AGTR1|AKT1|ALOX5|BMP4|FGF2|FLT4|KDR|PGF|PTGS2|TEK|VEGFA	-6.30549
NIK/NF-kappaB signaling	-7.58691	9.5196	11	AKT1|ALK|CHUK|EGFR|NR3C2|MMP8|TNF|EZR|PTPN22|TLR9|NLRP3	-6.26219
negative regulation of neuron death	-7.4018	9.13301	11	AKT1|BCL2|F2R|GBA|HIF1A|HRAS|JAK2|PIK3CA|PPARA|TERT|SIRT1	-6.08895
protein import	-7.29036	8.90695	11	AKT1|BMP4|MAPK14|HSPA8|HSP90AA1|JAK2|MMP12|MAPK1|SHH|STAT3|TP53	-5.98485
positive regulation of peptidase activity	-7.26845	8.86307	11	CASP8|F2R|F3|JAK2|PPARG|STAT3|TNF|VCP|XDH|SIRT1|NLRP3	-5.96905
regulation of lipid biosynthetic process	-7.20344	8.734	11	AKT1|MTOR|HTR2A|HTR2B|PPARA|PTGS2|TNF|TNFRSF1A|VDR|NR1H4|SIRT1	-5.90952
epithelial cell development	-7.07658	8.48681	11	BMP4|ESR1|HIF1A|ICAM1|MET|RARB|SRC|TNF|TNFRSF1A|VEGFA|EZR	-5.79342
regulation of intracellular protein transport	-6.6815	7.75519	11	BMP4|MAPK14|ERBB2|HRAS|JAK2|PRKACA|MAPK1|PTPN11|SHH|TP53|SETD2	-5.42764
cell cycle arrest	-6.60716	7.62374	11	ATM|CCND1|MTOR|HRAS|CXCL8|MDM2|MIF|PRKACA|MAP2K1|TGFBR1|TP53	-5.35971
regulation of protein modification by small protein conjugation or removal	-6.53426	7.49668	11	AKT1|CTNNB1|EPAS1|MTOR|HIF1A|HSPA1A|HSPA5|HSP90AA1|TGFBR1|VCP|PTPN22	-5.29265
negative regulation of growth	-6.44507	7.34369	11	ADRB2|BCL2|BMP4|HIF1A|HSPA1A|PPARA|PPARG|RBP4|SLC6A4|TP53|SIRT1	-5.21017
negative regulation of neurogenesis	-6.04441	6.68849	11	BMPR1A|EDNRB|F2|HDAC2|IL6|SHH|SLC6A4|TNF|TP53|TRPC6|TRPV4	-4.84817
lipid modification	-6.02863	6.66372	11	AGTR1|AKT1|ALOX5|MAPK14|CYP1A1|MTOR|GBA|PIK3CA|PIK3CG|PPARA|PPARG	-4.83369
response to insulin	-5.87445	6.42573	11	PARP1|AKT1|MTOR|ICAM1|PIK3CA|PPARA|PPARG|PTPN11|SRC|NR1H4|SIRT1	-4.69402
response to endoplasmic reticulum stress	-5.64073	6.07839	11	ALOX5|CCND1|BCL2|CFTR|HSPA1A|HSPA5|CXCL8|NFE2L2|TP53|VCP|SIRT1	-4.48517
positive regulation of secretion	-5.61256	6.0376	11	CFTR|EDNRB|EGFR|HIF1A|JAK2|KCNN4|PTPN11|RBP4|SLC6A4|EZR|NR1H4	-4.46212
positive regulation of cell cycle process	-5.54312	5.93797	11	AKT1|APEX1|ATM|CCND1|CYP1A1|EGFR|MDM2|PDGFRB|PRKACA|TERT|TP53	-4.39851
antigen receptor-mediated signaling pathway	-5.27834	5.57029	11	ADA|BCL2|CHUK|HRAS|KCNN4|LGALS3|PIK3CA|MAPK1|PTPRC|EZR|PTPN22	-4.16432
protein dephosphorylation	-5.24032	5.51903	11	BCL2|MTOR|GBA|IGFBP3|JAK2|LGALS3|PDGFRB|PTPN11|PTPRC|TNF|PTPN22	-4.12988
receptor-mediated endocytosis	-5.11653	5.35477	11	ADRB2|HSP90AA1|HTR2B|CXCL8|CXCR1|CXCR2|SERPINE1|PPARG|SELE|VEGFA|EZR	-4.02153
purine nucleoside triphosphate metabolic process	-4.96209	5.15531	11	ADA|PARP1|GAPDH|HIF1A|HSPA1A|HSPA8|HTR2A|P2RX7|PPARA|TP53|VCP	-3.88498
viral life cycle	-4.96209	5.15531	11	BCL2|CCR5|EGFR|HSPA1A|HSPA8|HTR2A|ICAM1|CXCL8|PPARA|TNF|VCP	-3.88498
regulation of actin cytoskeleton organization	-4.91597	5.09689	11	MTOR|HRAS|ICAM1|MET|PDGFRA|PDGFRB|PIK3CA|TEK|TGFBR1|EZR|NOX4	-3.8415
regulation of chromosome organization	-4.89315	5.06818	11	PARP1|ATM|CTNNB1|NOS1|MAPK1|MAPK3|MAPK8|SRC|TP53|VEGFA|SIRT1	-3.82228
nucleoside triphosphate metabolic process	-4.74851	4.88914	11	ADA|PARP1|GAPDH|HIF1A|HSPA1A|HSPA8|HTR2A|P2RX7|PPARA|TP53|VCP	-3.69081
regulation of actin filament-based process	-4.46721	4.55495	11	MTOR|HRAS|ICAM1|MET|PDGFRA|PDGFRB|PIK3CA|TEK|TGFBR1|EZR|NOX4	-3.44327
proteasome-mediated ubiquitin-dependent protein catabolic process	-4.17233	4.22348	11	AKT1|CTNNB1|FHIT|GBA|HSPA1A|HSPA5|MDM2|NFE2L2|SHH|VCP|SIRT1	-3.18243
glycerolipid metabolic process	-4.09174	4.1361	11	ATM|FGF2|HTR2A|HTR2B|PDGFRB|ENPP2|PIK3CA|PIK3CG|PTPN11|NR1H4|SIRT1	-3.11193
actin filament organization	-4.08292	4.12661	11	BCL2|MTOR|ICAM1|JAK2|MET|PIK3CA|SRC|TGFBR1|EZR|NOX4|TRPV4	-3.10371
epidermis development	-3.85401	3.88597	11	BCL2|BMP4|CASP3|CTNNB1|EGFR|HDAC2|PPARA|MAP2K1|SHH|TNF|VDR	-2.89492
organic anion transport	-3.52298	3.55574	11	AKT1|ARG1|CFTR|ACE|KCNN4|ABCC1|NOS2|ABCB1|PPARA|PPARG|NR1H4	-2.59968
cell projection assembly	-2.74759	2.85588	11	MTOR|HRAS|HSP90AA1|ICAM1|KIT|P2RX7|PIK3CA|PRKACA|SRC|TGFBR1|EZR	-1.89542
response to cadmium ion	-11.4131	26.8138	10	AKT1|ARG1|CHUK|EGFR|KIT|MMP9|MAPK1|MAPK3|MAPK8|TERT	-9.78359
astrocyte differentiation	-10.6639	22.7172	10	EGFR|F2|IL6|MAPK1|MAPK3|MAP2K1|PTPN11|SHH|STAT3|TNF	-9.08557
neuroinflammatory response	-10.6639	22.7172	10	ATM|EGFR|IL6|JAK2|MMP3|MMP8|MMP9|PTGS2|PTPRC|TNF	-9.08557
positive regulation of wound healing	-10.6022	22.406	10	F2|F2R|F3|MTOR|HRAS|NFE2L2|SERPINE1|PLG|PTK2|SELP	-9.027
positive regulation of type I interferon production	-10.3645	21.2421	10	CHUK|CTNNB1|HSP90AA1|MMP12|PTPN11|STAT1|STAT6|PTPN22|SETD2|TLR9	-8.80658
neural crest cell development	-10.1949	20.4455	10	BMP4|BMPR1A|EDNRA|EDNRB|HIF1A|HTR2B|MAPK1|MAPK3|RET|SHH	-8.64696
positive regulation of response to wounding	-9.87606	19.0191	10	F2|F2R|F3|MTOR|HRAS|NFE2L2|SERPINE1|PLG|PTK2|SELP	-8.34721
neural crest cell differentiation	-9.67684	18.1738	10	BMP4|BMPR1A|EDNRA|EDNRB|HIF1A|HTR2B|MAPK1|MAPK3|RET|SHH	-8.16271
production of molecular mediator involved in inflammatory response	-9.62856	17.9741	10	ALOX5|MAPK14|F2|HIF1A|IL6|NOS2|SERPINE1|PPARA|STAT3|TNF	-8.11893
cellular response to ketone	-9.58087	17.7787	10	AKT1|ARG1|CFTR|EGFR|NR3C1|ICAM1|PPARG|SGK1|SRC|SIRT1	-8.07834
cell death in response to oxidative stress	-9.53374	17.5875	10	PARP1|AKT1|BCL2|GBA|HIF1A|JAK2|MET|MMP3|NFE2L2|SIRT1	-8.03297
negative regulation of intrinsic apoptotic signaling pathway	-9.44114	17.2173	10	AKT1|BCL2|HIF1A|HSPA1A|MDM2|MIF|MMP9|NFE2L2|SRC|SIRT1	-7.95163
regulation of reactive oxygen species biosynthetic process	-9.26224	16.5216	10	AKT1|ALOX5|MTOR|HSP90AA1|ICAM1|JAK2|MMP8|PPARA|PTGS2|TNF	-7.78703
smooth muscle contraction	-9.21876	16.3564	10	ADA|ADRB2|CHRM3|EDNRA|EDNRB|F2R|HTR2A|HTR2B|KIT|PRKG1	-7.74684
regulation of organ growth	-9.13322	16.0357	10	AKT1|BMPR1A|MAPK14|FGF2|MTOR|PPARA|MAPK1|RBP4|SLC6A4|TGFBR1	-7.66376
regulation of oxidoreductase activity	-8.76997	14.7355	10	AGTR1|AKT1|EGFR|HIF1A|HSP90AA1|HTR2B|NOS3|TERT|TNF|VDR	-7.33199
cardiac chamber morphogenesis	-8.61883	14.223	10	BMP4|BMPR1A|HIF1A|RARB|RBP4|TEK|TGFBR1|TNNI3|TNNT2|TP53	-7.19358
peptidyl-threonine phosphorylation	-8.50925	13.8614	10	AKT1|BCL2|MTOR|PRKACA|PRKCA|MAPK1|MAPK8|MAP2K1|TGFBR1|TRPC6	-7.09492
regulation of interleukin-1 production	-8.4379	13.6303	10	CASP8|F2R|HDAC2|IL6|JAK2|P2RX7|STAT3|TNF|NR1H4|NLRP3	-7.02857
regulation of gene silencing by miRNA	-8.36785	13.4069	10	BMP4|EGFR|ESR1|IL6|PPARG|MAP2K1|STAT3|TERT|TNF|TP53	-6.96557
regulation of posttranscriptional gene silencing	-8.26512	13.0851	10	BMP4|EGFR|ESR1|IL6|PPARG|MAP2K1|STAT3|TERT|TNF|TP53	-6.87661
regulation of gene silencing by RNA	-8.26512	13.0851	10	BMP4|EGFR|ESR1|IL6|PPARG|MAP2K1|STAT3|TERT|TNF|TP53	-6.87661
peptidyl-threonine modification	-8.19815	12.8791	10	AKT1|BCL2|MTOR|PRKACA|PRKCA|MAPK1|MAPK8|MAP2K1|TGFBR1|TRPC6	-6.81521
interleukin-1 production	-8.19815	12.8791	10	CASP8|F2R|HDAC2|IL6|JAK2|P2RX7|STAT3|TNF|NR1H4|NLRP3	-6.81521
regulation of type I interferon production	-8.16509	12.7784	10	CHUK|CTNNB1|HSP90AA1|MMP12|PTPN11|STAT1|STAT6|PTPN22|SETD2|TLR9	-6.78662
type I interferon production	-8.13233	12.6794	10	CHUK|CTNNB1|HSP90AA1|MMP12|PTPN11|STAT1|STAT6|PTPN22|SETD2|TLR9	-6.75584
regulation of protein localization to nucleus	-8.09984	12.5818	10	PARP1|AKT1|BMP4|MAPK14|F2|JAK2|MAPK1|SHH|SRC|TERT	-6.72664
male gonad development	-7.97262	12.2063	10	CCND1|BCL2|ESR1|ICAM1|KIT|MMP14|PDGFRA|PDGFRB|REN|TGFBR1	-6.60783
calcium ion transmembrane import into cytosol	-7.97262	12.2063	10	CCR5|F2|F2R|FGF2|HTR2A|HTR2B|NOS1|PRKACA|PTPRC|TRPV4	-6.60783
development of primary male sexual characteristics	-7.94147	12.1158	10	CCND1|BCL2|ESR1|ICAM1|KIT|MMP14|PDGFRA|PDGFRB|REN|TGFBR1	-6.57988
response to glucocorticoid	-7.94147	12.1158	10	ARG1|CCND1|BCL2|CASP3|EGFR|GBA|NR3C1|ICAM1|IL6|TNF	-6.57988
regulation of fat cell differentiation	-7.91058	12.0268	10	AKT1|ALOX5|MAPK14|MTOR|HTR2A|IL6|PPARG|PTGS2|TNF|SIRT1	-6.55216
positive regulation of cysteine-type endopeptidase activity involved in apoptotic process	-7.84955	11.8525	10	CASP8|F2R|F3|JAK2|PPARG|TNF|VCP|XDH|SIRT1|NLRP3	-6.49553
tube formation	-7.78949	11.6831	10	BMP4|CASP3|FGF2|HIF1A|PRKACA|RET|SHH|TGM2|VEGFA|SETD2	-6.44415
endothelium development	-7.73038	11.5186	10	BMP4|CTNNB1|ICAM1|KDR|MET|TNF|TNFRSF1A|VEGFA|EZR|XDH	-6.38992
regulation of purine nucleotide metabolic process	-7.58657	11.1268	10	PARP1|HIF1A|HTR2A|NOS1|NOS2|NOS3|P2RX7|PPARA|TP53|VCP	-6.26219
cardiac chamber development	-7.4754	10.832	10	BMP4|BMPR1A|HIF1A|RARB|RBP4|TEK|TGFBR1|TNNI3|TNNT2|TP53	-6.15703
regulation of nucleotide metabolic process	-7.4754	10.832	10	PARP1|HIF1A|HTR2A|NOS1|NOS2|NOS3|P2RX7|PPARA|TP53|VCP	-6.15703
negative regulation of lymphocyte activation	-7.42104	10.6905	10	ARG1|ATM|BMP4|CASP3|ERBB2|IL2|LGALS3|SHH|PTPN22|CD274	-6.10591
positive regulation of cysteine-type endopeptidase activity	-7.39416	10.621	10	CASP8|F2R|F3|JAK2|PPARG|TNF|VCP|XDH|SIRT1|NLRP3	-6.08245
regulation of interleukin-6 production	-7.28855	10.3521	10	F2R|GBA|IL6|MMP8|PTPN11|STAT3|TNF|NR1H4|PTPN22|TLR9	-5.98415
positive regulation of leukocyte differentiation	-7.28855	10.3521	10	ADA|CASP8|IL2|LGALS3|MMP14|PRKCA|PTPRC|SHH|TNF|NLRP3	-5.98415
regulation of generation of precursor metabolites and energy	-7.23686	10.2227	10	AKT1|MTOR|HIF1A|HTR2A|NOS2|P2RX7|PIK3CA|PPARA|TP53|VCP	-5.94021
positive regulation of cell growth	-7.21128	10.1593	10	AKT1|BCL2|EGFR|ERBB2|F2|MTOR|IL2|MMP14|TGFBR1|VEGFA	-5.91628
regulation of gene silencing	-7.21128	10.1593	10	BMP4|EGFR|ESR1|IL6|PPARG|MAP2K1|STAT3|TERT|TNF|TP53	-5.91628
negative regulation of binding	-7.11074	9.91297	10	ADRB2|AKT1|CYP2D6|ACE|HDAC2|JAK2|MET|PPARA|MAPK3|MAPK8	-5.82332
positive regulation of mitotic cell cycle	-7.08603	9.85325	10	AKT1|APEX1|CCND1|CYP1A1|EGFR|MDM2|PDGFRB|PRKCA|PTPN11|TERT	-5.80235
temperature homeostasis	-6.96495	9.56514	10	ADRB2|EDNRB|EPAS1|HTR2A|JAK2|PTGS2|STAT3|STAT6|TNF|VEGFA	-5.68918
regulation of G1/S transition of mitotic cell cycle	-6.8942	9.40023	10	AKT1|APEX1|ATM|CCND1|BCL2|CYP1A1|EGFR|MDM2|TERT|TP53	-5.62259
positive regulation of binding	-6.87092	9.34651	10	PARP1|BMP4|CTNNB1|ACE|JAK2|MET|MMP8|MMP9|PPARG|TERT	-5.60137
regulation of lipid localization	-6.87092	9.34651	10	AGTR1|AKT1|IL6|PPARA|PPARG|PTPN11|REN|SHH|TNF|SIRT1	-5.60137
regulation of muscle cell differentiation	-6.82481	9.2409	10	BCL2|BMP4|MAPK14|CTNNB1|MTOR|KIT|MMP14|PPARA|SHH|SIRT1	-5.5568
transcription initiation from RNA polymerase II promoter	-6.60275	8.74674	10	CCND1|ESR1|NR3C1|NR3C2|PPARA|PPARG|RARB|TP53|VDR|NR1H4	-5.35579
regulation of mitochondrion organization	-6.58129	8.70021	10	AKT1|BCL2|CASP8|GBA|HIF1A|HSPA1A|KDR|MMP9|MAPK8|TP53	-5.3353
lymphocyte activation involved in immune response	-6.53875	8.60863	10	ADA|MTOR|ICAM1|IL2|IL6|LGALS3|PTPRC|STAT3|TP53|NLRP3	-5.29665
regulation of signaling receptor activity	-6.51766	8.56356	10	ADRB2|HDAC2|HIF1A|JAK2|SERPINE1|PLAU|PPARA|PPARG|SRC|TNF	-5.27653
regulation of B cell activation	-6.47588	8.47482	10	ADA|ATM|BCL2|CASP3|IL2|IL6|MIF|MMP14|PTPRC|TLR9	-5.2405
bone development	-6.47588	8.47482	10	BMP4|KIT|MMP14|PTPN11|PTPRC|RARB|SRC|TEK|TP53|TRPV4	-5.2405
regulation of cell cycle G1/S phase transition	-6.43458	8.3879	10	AKT1|APEX1|ATM|CCND1|BCL2|CYP1A1|EGFR|MDM2|TERT|TP53	-5.2011
T cell receptor signaling pathway	-6.25452	8.01784	10	ADA|CHUK|HRAS|KCNN4|LGALS3|PIK3CA|MAPK1|PTPRC|EZR|PTPN22	-5.03778
regulation of carbohydrate metabolic process	-6.21574	7.94	10	AKT1|MTOR|HIF1A|HTR2A|IGFBP3|P2RX7|PPARA|SRC|TP53|SIRT1	-5.00579
transforming growth factor beta receptor signaling pathway	-6.21574	7.94	10	PARP1|BMPR1A|HSPA1A|HSPA5|PPARA|PTK2|SRC|TGFBR1|TP53|SIRT1	-5.00579
JNK cascade	-6.15836	7.82603	10	ADORA2B|AKT1|EGFR|FLT4|HRAS|MMP8|MAPK8|TNF|PTPN22|TLR9	-4.95333
positive regulation of cytoskeleton organization	-5.90255	7.33471	10	MTOR|HRAS|HSPA1A|ICAM1|MET|P2RX7|TEK|TGFBR1|NOX4|TRPV4	-4.71832
osteoblast differentiation	-5.88499	7.30196	10	AKT1|BMP4|BMPR1A|IGFBP3|IL6|PPARG|PRKACA|PTK2|SHH|TNF	-4.70413
interaction with host	-5.88499	7.30196	10	CASP8|CCR5|CTNNB1|EGFR|HSPA1A|HTR2A|ICAM1|CXCL8|MET|SRC	-4.70413
regulation of proteolysis involved in cellular protein catabolic process	-5.81563	7.17386	10	AKT1|FHIT|GBA|HSPA1A|MDM2|NFE2L2|PRKACA|PTK2|SHH|VCP	-4.64228
positive regulation of protein catabolic process	-5.79851	7.14253	10	AKT1|GBA|HSPA1A|HSP90AA1|MDM2|NFE2L2|PTK2|TNF|VCP|EZR	-4.6268
Fc receptor signaling pathway	-5.63194	6.84368	10	CHUK|HSP90AA1|KIT|PIK3CA|MAPK1|MAPK3|MAPK8|PTK2|PTPRC|SRC	-4.47954
regulation of animal organ morphogenesis	-5.58354	6.75884	10	BCL2|BMP4|BMPR1A|CTNNB1|ESR1|SHH|STAT1|TGFBR1|TNF|VEGFA	-4.43388
sensory organ morphogenesis	-5.55166	6.70344	10	BCL2|BMP4|HDAC2|HIF1A|MAPK1|MAPK3|RARB|RBP4|STAT3|VEGFA	-4.40667
regulation of heart contraction	-5.52008	6.64894	10	ADA|EPAS1|IL2|JAK2|KCNK3|NOS1|PIK3CG|PRKACA|TNNI3|TNNT2	-4.37894
regulation of myeloid cell differentiation	-5.30711	6.29092	10	CASP8|MAPK14|MTOR|HIF1A|HSPA1A|LGALS3|PRKCA|STAT1|STAT3|TNF	-4.1908
signal transduction by p53 class mediator	-5.24872	6.1956	10	AKT1|ATM|BCL2|MAPK14|FHIT|HDAC2|MDM2|MIF|TP53|SIRT1	-4.13721
positive regulation of secretion by cell	-5.20561	6.12599	10	CFTR|EGFR|HIF1A|JAK2|KCNN4|PTPN11|RBP4|SLC6A4|EZR|NR1H4	-4.09872
regulation of transmembrane transporter activity	-5.19136	6.10313	10	ADRB2|BCL2|CFTR|CHRM3|MMP9|NOS1|ABCB1|PRKACA|TRPC6|TLR9	-4.0873
G1/S transition of mitotic cell cycle	-5.09337	5.94778	10	AKT1|APEX1|ATM|CCND1|BCL2|CYP1A1|EGFR|MDM2|TERT|TP53	-4.0022
cognition	-5.07962	5.92623	10	CASP3|EGFR|MTOR|HIF1A|HTR2A|KIT|MAPK1|SGK1|SLC6A4|TNF	-3.98941
cell cycle G1/S phase transition	-4.79113	5.48872	10	AKT1|APEX1|ATM|CCND1|BCL2|CYP1A1|EGFR|MDM2|TERT|TP53	-3.73089
negative regulation of transferase activity	-4.77862	5.47037	10	AKT1|BMP4|CASP3|GBA|PPARG|PTPRC|SRC|TP53|SIRT1|PTPN22	-3.71965
ATP metabolic process	-4.60866	5.22569	10	PARP1|GAPDH|HIF1A|HSPA1A|HSPA8|HTR2A|P2RX7|PPARA|TP53|VCP	-3.56786
purine ribonucleoside triphosphate metabolic process	-4.27361	4.76863	10	PARP1|GAPDH|HIF1A|HSPA1A|HSPA8|HTR2A|P2RX7|PPARA|TP53|VCP	-3.26987
ribonucleoside triphosphate metabolic process	-4.20058	4.67326	10	PARP1|GAPDH|HIF1A|HSPA1A|HSPA8|HTR2A|P2RX7|PPARA|TP53|VCP	-3.20851
cellular process involved in reproduction in multicellular organism	-4.15964	4.62045	10	AKT1|ATM|BCL2|BMP4|CFTR|MTOR|KIT|PRKACA|SRC|TGFBR1	-3.17164
establishment of protein localization to membrane	-4.13939	4.59449	10	BCL2|BRAF|CASP8|EGFR|ERBB2|HRAS|HSPA5|HSP90AA1|MAPK8|TP53	-3.15273
forebrain development	-4.11928	4.56883	10	ALK|BMP4|BMPR1A|CASP3|HIF1A|PRKG1|RARB|SHH|SRC|SETD2	-3.13587
regulation of cellular component size	-4.00147	4.42065	10	AKT1|MTOR|ICAM1|KCNN4|P2RX7|PIK3CA|RET|VEGFA|EZR|TRPV4	-3.03192
alcohol metabolic process	-3.9823	4.39688	10	CFTR|CYP1A1|CYP2C9|CYP2D6|FGF2|GBA|RBP4|TNF|VDR|NR1H4	-3.0143
humoral immune response	-3.88834	4.28178	10	ALOX5|BCL2|CTSG|ELANE|F2|GAPDH|IL6|CXCL8|PTPRC|TNF	-2.92824
skin development	-3.59903	3.9413	10	BCL2|CASP3|EGFR|GBA|HDAC2|MET|MAP2K1|SHH|TNF|VDR	-2.66918
negative regulation of organelle organization	-3.56596	3.90367	10	PARP1|AKT1|ATM|BMP4|HSPA1A|MET|PIK3CA|SRC|TP53|SIRT1	-2.63823
monovalent inorganic cation transport	-2.74429	3.04588	10	ADRB2|AKT1|ATP12A|HTR2A|KCNK3|KCNN4|NOS1|P2RX7|SGK1|SLC6A4	-1.89232
plasma membrane bounded cell projection assembly	-2.32115	2.65526	10	MTOR|HRAS|HSP90AA1|ICAM1|KIT|P2RX7|PIK3CA|PRKACA|TGFBR1|EZR	-1.50071
regulation of production of miRNAs involved in gene silencing by miRNA	-13.7411	58.883	9	BMP4|EGFR|ESR1|IL6|MAP2K1|STAT3|TERT|TNF|TP53	-11.9472
regulation of production of small RNA involved in gene silencing by RNA	-13.5589	56.6183	9	BMP4|EGFR|ESR1|IL6|MAP2K1|STAT3|TERT|TNF|TP53	-11.7701
positive regulation of lipid kinase activity	-11.9838	39.7858	9	F2|FGF2|FLT1|KIT|PDGFRA|PDGFRB|PTK2|SRC|TEK	-10.3148
positive regulation of pri-miRNA transcription by RNA polymerase II	-11.6486	36.8019	9	BMPR1A|FGF2|NR3C1|HIF1A|PPARG|STAT3|TERT|TNF|TP53	-10.0034
negative regulation of blood coagulation	-10.8791	30.6682	9	F2|KNG1|NOS3|SERPINE1|PDGFRA|PLAT|PLAU|PLG|PRKG1	-9.27585
vascular endothelial growth factor signaling pathway	-10.8791	30.6682	9	FLT1|FLT4|KDR|PDGFRA|PDGFRB|PGF|PIK3CA|VEGFA|XDH	-9.27585
negative regulation of hemostasis	-10.7932	30.0424	9	F2|KNG1|NOS3|SERPINE1|PDGFRA|PLAT|PLAU|PLG|PRKG1	-9.19441
activation of MAPKK activity	-10.6272	28.8642	9	BMP4|BRAF|EGFR|F2R|JAK2|MAPK1|MAPK3|RAF1|TGFBR1	-9.05093
production of miRNAs involved in gene silencing by miRNA	-10.5469	28.3091	9	BMP4|EGFR|ESR1|IL6|MAP2K1|STAT3|TERT|TNF|TP53	-8.97725
negative regulation of coagulation	-10.5469	28.3091	9	F2|KNG1|NOS3|SERPINE1|PDGFRA|PLAT|PLAU|PLG|PRKG1	-8.97725
response to gamma radiation	-10.4684	27.775	9	PARP1|ATM|BCL2|HRAS|HSPA5|MDM2|PTPRC|TP53|NOX4	-8.90345
response to amyloid-beta	-10.3915	27.2607	9	PARP1|ADRB2|ICAM1|MMP2|MMP3|MMP9|MMP12|ABCC1|VCAM1	-8.8326
dsRNA processing	-10.2423	26.2871	9	BMP4|EGFR|ESR1|IL6|MAP2K1|STAT3|TERT|TNF|TP53	-8.68942
production of small RNA involved in gene silencing by RNA	-10.2423	26.2871	9	BMP4|EGFR|ESR1|IL6|MAP2K1|STAT3|TERT|TNF|TP53	-8.68942
positive regulation of interleukin-8 production	-10.17	25.8259	9	ELANE|F2R|F3|HSPA1A|IL6|SERPINE1|STAT3|TNF|TLR9	-8.6249
regulation of monooxygenase activity	-9.69994	23.0012	9	AKT1|EGFR|HIF1A|HSP90AA1|HTR2B|NOS3|TERT|TNF|VDR	-8.184
signal transduction in absence of ligand	-9.51571	21.9713	9	AKT1|BCL2|CASP3|FGFR1|HSPA1A|IL2|RET|TERT|TNF	-8.01756
extrinsic apoptotic signaling pathway in absence of ligand	-9.51571	21.9713	9	AKT1|BCL2|CASP3|FGFR1|HSPA1A|IL2|RET|TERT|TNF	-8.01756
cytokine production involved in inflammatory response	-9.39789	21.3344	9	ALOX5|MAPK14|F2|HIF1A|IL6|NOS2|PPARA|STAT3|TNF	-7.91263
regulation of lipid kinase activity	-9.39789	21.3344	9	F2|FGF2|FLT1|KIT|PDGFRA|PDGFRB|PTK2|SRC|TEK	-7.91263
positive regulation of tyrosine phosphorylation of STAT protein	-9.34039	21.0297	9	HDAC2|IL2|IL6|JAK2|KIT|STAT3|TNF|TNFRSF1A|VEGFA	-7.85934
regulation of vascular smooth muscle cell proliferation	-8.66622	17.7359	9	BMPR1A|FGF2|JAK2|MMP2|MMP9|PPARG|PRKG1|TERT|TNF	-7.238
vascular smooth muscle cell proliferation	-8.66622	17.7359	9	BMPR1A|FGF2|JAK2|MMP2|MMP9|PPARG|PRKG1|TERT|TNF	-7.238
extrinsic apoptotic signaling pathway via death domain receptors	-8.61927	17.5247	9	BCL2|CASP8|ICAM1|LGALS3|NOS3|SERPINE1|RAF1|TNF|TNFRSF1A	-7.19358
positive regulation of protein localization to nucleus	-8.57293	17.3185	9	PARP1|AKT1|MAPK14|F2|JAK2|MAPK1|SHH|SRC|TERT	-7.15134
negative regulation of autophagy	-8.52719	17.1172	9	AKT1|BCL2|MTOR|HTR2B|MET|PIK3CA|STAT3|TP53|PTPN22	-7.11116
regulation of tyrosine phosphorylation of STAT protein	-8.52719	17.1172	9	HDAC2|IL2|IL6|JAK2|KIT|STAT3|TNF|TNFRSF1A|VEGFA	-7.11116
positive regulation of tumor necrosis factor production	-8.48203	16.9204	9	HDAC2|IL6|JAK2|MIF|MMP8|PTPN11|PTPRC|STAT3|TLR9	-7.07199
positive regulation of lipid biosynthetic process	-8.48203	16.9204	9	AKT1|MTOR|HTR2A|HTR2B|PPARA|PTGS2|TNF|TNFRSF1A|NR1H4	-7.07199
tyrosine phosphorylation of STAT protein	-8.39341	16.5402	9	HDAC2|IL2|IL6|JAK2|KIT|STAT3|TNF|TNFRSF1A|VEGFA	-6.98832
regulation of cellular response to oxidative stress	-8.39341	16.5402	9	PARP1|AKT1|ALOX5|HIF1A|MET|MMP3|NFE2L2|TNF|SIRT1	-6.98832
regulation of systemic arterial blood pressure	-8.34992	16.3564	9	ADRB2|AGTR1|CMA1|CTSG|ACE|F2R|NOS3|REN|TNNI3	-6.95043
cellular response to hydrogen peroxide	-8.34992	16.3564	9	APEX1|ARG1|HDAC2|IL6|MET|NFE2L2|SRC|TRPC6|SIRT1	-6.95043
positive regulation of tumor necrosis factor superfamily cytokine production	-8.34992	16.3564	9	HDAC2|IL6|JAK2|MIF|MMP8|PTPN11|PTPRC|STAT3|TLR9	-6.95043
regulation of cardiac muscle tissue development	-8.30696	16.1767	9	BMP4|BMPR1A|MAPK14|FGF2|MTOR|PPARA|MAPK1|RBP4|TGFBR1	-6.9123
response to cAMP	-8.18114	15.6604	9	APEX1|CFTR|HSPA5|PIK3CG|REN|STAT1|TEK|EZR|NOX4	-6.80126
regulation of response to oxidative stress	-7.98098	14.8695	9	PARP1|AKT1|ALOX5|HIF1A|MET|MMP3|NFE2L2|TNF|SIRT1	-6.61491
regulation of cell junction assembly	-7.94228	14.7208	9	ACE|KDR|MMP14|PRKACA|PTK2|SRC|TEK|TNF|VEGFA	-6.57988
phospholipase C-activating G protein-coupled receptor signaling pathway	-7.82872	14.292	9	AGTR1|EDNRB|ESR1|F2|F2R|HTR2A|HTR2B|CXCR2|TGM2	-6.48031
regulation of nucleocytoplasmic transport	-7.82872	14.292	9	BMP4|MAPK14|JAK2|PRKACA|MAPK1|PTPN11|SHH|TP53|SETD2	-6.48031
positive regulation of muscle cell differentiation	-7.82872	14.292	9	BCL2|BMP4|MAPK14|CTNNB1|MTOR|KIT|MMP14|SHH|SIRT1	-6.48031
regulation of DNA biosynthetic process	-7.54292	13.2619	9	ATM|FGF2|HSP90AA1|PDGFRB|PPARG|MAPK1|MAPK3|SRC|TP53	-6.22029
release of sequestered calcium ion into cytosol	-7.50881	13.1435	9	CCR5|F2|F2R|FGF2|HTR2A|HTR2B|NOS1|PRKACA|PTPRC	-6.18792
negative regulation of sequestering of calcium ion	-7.47503	13.0272	9	CCR5|F2|F2R|FGF2|HTR2A|HTR2B|NOS1|PRKACA|PTPRC	-6.15703
regulation of sequestering of calcium ion	-7.40845	12.8007	9	CCR5|F2|F2R|FGF2|HTR2A|HTR2B|NOS1|PRKACA|PTPRC	-6.09446
regulation of leukocyte chemotaxis	-7.27907	12.3704	9	IL6|CXCL8|MIF|SERPINE1|PGF|MAPK1|MAPK3|PTK2|VEGFA	-5.97801
negative regulation of T cell activation	-7.27907	12.3704	9	ARG1|BMP4|CASP3|ERBB2|IL2|LGALS3|SHH|PTPN22|CD274	-5.97801
sequestering of calcium ion	-7.27907	12.3704	9	CCR5|F2|F2R|FGF2|HTR2A|HTR2B|NOS1|PRKACA|PTPRC	-5.97801
regulation of purine nucleotide biosynthetic process	-7.27907	12.3704	9	PARP1|HIF1A|HTR2A|NOS1|NOS2|NOS3|P2RX7|PPARA|VCP	-5.97801
regulation of nucleotide biosynthetic process	-7.24748	12.2673	9	PARP1|HIF1A|HTR2A|NOS1|NOS2|NOS3|P2RX7|PPARA|VCP	-5.95028
endothelial cell differentiation	-7.12397	11.8716	9	BMP4|ICAM1|KDR|MET|TNF|TNFRSF1A|VEGFA|EZR|XDH	-5.836
response to estradiol	-7.09378	11.7766	9	CCND1|CASP3|CASP8|CTNNB1|EGFR|ESR1|PDGFRB|SLC6A4|STAT3	-5.80956
response to ammonium ion	-7.09378	11.7766	9	ADA|CASP3|CHRM3|MTOR|HDAC2|HSPA5|HTR2A|MAPK1|MAPK3	-5.80956
response to ethanol	-7.0342	11.5911	9	CCND1|CASP8|HDAC2|ICAM1|IL2|PPARA|RBP4|VCAM1|NLRP3	-5.7537
multicellular organism growth	-6.94677	11.3237	9	ADRB2|ATM|BCL2|MTOR|PIK3CA|PTPN11|RARB|TP53|EZR	-5.67204
kidney epithelium development	-6.91812	11.2372	9	BCL2|BMP4|CTNNB1|FGF2|RARB|RET|SHH|STAT1|VEGFA	-5.64495
steroid hormone mediated signaling pathway	-6.77845	10.8241	9	PARP1|BMP4|ESR1|NR3C1|JAK2|NR3C2|PPARA|SRC|SIRT1	-5.51657
liver development	-6.72418	10.6672	9	ADA|ARG1|CCND1|CYP1A1|EGFR|HRAS|IL6|MET|PIK3CA	-5.46632
hepaticobiliary system development	-6.67078	10.5148	9	ADA|ARG1|CCND1|CYP1A1|EGFR|HRAS|IL6|MET|PIK3CA	-5.41742
protein import into nucleus	-6.61823	10.3667	9	AKT1|BMP4|MAPK14|JAK2|MMP12|MAPK1|SHH|STAT3|TP53	-5.36832
cellular glucose homeostasis	-6.51556	10.0827	9	CFTR|CMA1|HIF1A|ICAM1|PIK3CA|PRKACA|RAF1|NR1H4|SIRT1	-5.27491
regulation of production of molecular mediator of immune response	-6.49039	10.0141	9	ARG1|IL2|IL6|PTPRC|RBP4|TNF|PTPN22|TLR9|NLRP3	-5.25405
carbohydrate transport	-6.44061	9.8797	9	AKT1|BRAF|MAPK14|EDNRA|NFE2L2|PTPN11|TERT|TNF|EZR	-5.20618
entry into host cell	-6.31938	9.55893	9	CCR5|CTNNB1|EGFR|HSPA1A|HTR2A|ICAM1|CXCL8|MET|SRC	-5.10035
entry into host	-6.31938	9.55893	9	CCR5|CTNNB1|EGFR|HSPA1A|HTR2A|ICAM1|CXCL8|MET|SRC	-5.10035
entry into cell of other organism involved in symbiotic interaction	-6.31938	9.55893	9	CCR5|CTNNB1|EGFR|HSPA1A|HTR2A|ICAM1|CXCL8|MET|SRC	-5.10035
positive regulation of cellular protein catabolic process	-6.31938	9.55893	9	AKT1|GBA|HSPA1A|HSP90AA1|MDM2|NFE2L2|PTK2|VCP|EZR	-5.10035
entry into other organism involved in symbiotic interaction	-6.29566	9.49726	9	CCR5|CTNNB1|EGFR|HSPA1A|HTR2A|ICAM1|CXCL8|MET|SRC	-5.0771
positive regulation of NF-kappaB transcription factor activity	-6.17961	9.20047	9	ALK|CHUK|HSPA1A|ICAM1|IL6|STAT3|TNF|TLR9|NLRP3	-4.97324
modification of morphology or physiology of other organism	-6.15689	9.14333	9	ARG1|CASP8|CTSG|ELANE|F2|GAPDH|HSPA8|NOS2|P2RX7	-4.95274
negative regulation of epithelial cell proliferation	-6.15689	9.14333	9	ALOX5|BMP4|FLT1|PPARG|STAT1|TGFBR1|TNF|VDR|XDH	-4.95274
import into nucleus	-6.13433	9.08689	9	AKT1|BMP4|MAPK14|JAK2|MMP12|MAPK1|SHH|STAT3|TP53	-4.93371
regulation of ubiquitin-dependent protein catabolic process	-6.11193	9.03114	9	AKT1|FHIT|GBA|HSPA1A|MDM2|NFE2L2|PTK2|SHH|VCP	-4.91219
positive regulation of cellular amide metabolic process	-6.08968	8.97607	9	CASP3|ERBB2|MTOR|IL6|NFE2L2|MAPK1|MAPK3|TNF|TNFRSF1A	-4.89082
regulation of adaptive immune response	-5.95932	8.65927	9	ADA|ARG1|IL2|IL6|PTPRC|TNF|SIRT1|CD274|NLRP3	-4.77255
positive regulation of developmental growth	-5.95932	8.65927	9	AKT1|BCL2|BMPR1A|MAPK14|FGF2|MTOR|MAPK1|VEGFA|EZR	-4.77255
striated muscle contraction	-5.89609	8.50911	9	CHUK|MTOR|MB|NOS1|PIK3CA|PIK3CG|PRKACA|TNNI3|TNNT2	-4.71286
tumor necrosis factor-mediated signaling pathway	-5.85461	8.41186	9	CASP8|CHUK|HSPA1A|JAK2|STAT1|TNF|TNFRSF1A|TP53|NR1H4	-4.67586
negative regulation of cellular response to growth factor stimulus	-5.83408	8.36407	9	FGF2|HSPA1A|HSPA5|PPARA|PPARG|TGFBR1|TP53|XDH|SIRT1	-4.65824
regulation of lymphocyte differentiation	-5.81368	8.31681	9	ADA|BMP4|ERBB2|IL2|MMP14|PTPRC|SHH|TLR9|NLRP3	-4.64156
cellular response to interferon-gamma	-5.81368	8.31681	9	ARG1|GAPDH|ICAM1|JAK2|NOS2|PPARG|STAT1|TP53|VCAM1	-4.64156
regulation of signal transduction by p53 class mediator	-5.81368	8.31681	9	AKT1|ATM|BCL2|MAPK14|HDAC2|MDM2|MIF|TP53|SIRT1	-4.64156
gastrulation	-5.77326	8.22389	9	BMP4|BMPR1A|MMP2|MMP8|MMP9|MMP14|PRKACA|TP53|SETD2	-4.60565
cellular response to xenobiotic stimulus	-5.75325	8.1782	9	ARG1|CYP1A1|CYP2C9|CYP2D6|EGFR|EPHX1|NR3C1|ICAM1|PTGS1	-4.58847
cell killing	-5.73336	8.13301	9	ARG1|CTSG|ELANE|F2|GAPDH|ICAM1|NOS2|P2RX7|PTPRC	-4.56951
positive regulation of I-kappaB kinase/NF-kappaB signaling	-5.65504	7.95717	9	AKT1|CASP8|CHUK|F2R|HTR2B|TGM2|TNF|TNFRSF1A|TLR9	-4.49669
Notch signaling pathway	-5.63576	7.91438	9	AKT1|EGFR|KIT|MMP14|NOS3|SRC|STAT1|STAT3|NR1H4	-4.48198
response to glucose	-5.63576	7.91438	9	CASP3|CFTR|CMA1|HIF1A|ICAM1|PIK3CA|PRKACA|RAF1|NR1H4	-4.48198
response to hexose	-5.54111	7.7072	9	CASP3|CFTR|CMA1|HIF1A|ICAM1|PIK3CA|PRKACA|RAF1|NR1H4	-4.39689
negative regulation of vasculature development	-5.52252	7.66706	9	ALOX5|BMP4|CTNNB1|SERPINE1|PPARG|STAT1|TEK|TNF|XDH	-4.37984
regulation of proteasomal protein catabolic process	-5.48568	7.58802	9	AKT1|FHIT|GBA|HSPA1A|MDM2|NFE2L2|PRKACA|SHH|VCP	-4.34759
response to monosaccharide	-5.43121	7.47246	9	CASP3|CFTR|CMA1|HIF1A|ICAM1|PIK3CA|PRKACA|RAF1|NR1H4	-4.2988
response to interferon-gamma	-5.43121	7.47246	9	ARG1|GAPDH|ICAM1|JAK2|NOS2|PPARG|STAT1|TP53|VCAM1	-4.2988
positive regulation of multi-organism process	-5.43121	7.47246	9	ARG1|EDNRB|HDAC2|HSPA8|NOS2|PPARA|PRKCA|MAPK3|VEGFA	-4.2988
ear development	-5.34253	7.2875	9	BCL2|BMP4|DDR1|KCNK3|PDGFRB|MAPK1|MAPK3|PTPN11|SHH	-4.2227
response to interleukin-1	-5.27338	7.146	9	CHUK|HIF1A|ICAM1|IL6|CXCL8|PRKCA|MAPK3|SELE|SRC	-4.16007
regulation of dephosphorylation	-5.20576	7.00988	9	MTOR|GBA|IGFBP3|JAK2|LGALS3|PDGFRB|PTPRC|SRC|TNF	-4.09872
positive regulation of intracellular transport	-5.07489	6.75264	9	MAPK14|ERBB2|HRAS|JAK2|PRKACA|MAPK1|SHH|TP53|EZR	-3.98503
response to carbohydrate	-5.01153	6.63097	9	CASP3|CFTR|CMA1|HIF1A|ICAM1|PIK3CA|PRKACA|RAF1|NR1H4	-3.92876
positive regulation of immune effector process	-4.98035	6.57177	9	ARG1|IL2|IL6|PTPRC|RBP4|TNF|PTPN22|TLR9|NLRP3	-3.90025
regulation of response to DNA damage stimulus	-4.98035	6.57177	9	PARP1|ATM|BCL2|EGFR|MDM2|MIF|TP53|SIRT1|SETD2	-3.90025
learning or memory	-4.81446	6.26415	9	CASP3|EGFR|MTOR|HIF1A|HTR2A|KIT|MAPK1|SGK1|SLC6A4	-3.75166
negative regulation of endopeptidase activity	-4.67137	6.00847	9	AKT1|GAPDH|KNG1|MMP9|SERPINE1|RAF1|SRC|TNF|VEGFA	-3.6249
negative regulation of peptidase activity	-4.50849	5.72792	9	AKT1|GAPDH|KNG1|MMP9|SERPINE1|RAF1|SRC|TNF|VEGFA	-3.47777
regulation of ion transmembrane transporter activity	-4.50849	5.72792	9	ADRB2|CFTR|CHRM3|MMP9|NOS1|ABCB1|PRKACA|TRPC6|TLR9	-3.47777
defense response to virus	-4.46918	5.66183	9	BCL2|HSP90AA1|IL6|MMP12|PTPRC|STAT1|PTPN22|SETD2|TLR9	-3.44495
germ cell development	-4.45619	5.64014	9	AKT1|ATM|BCL2|BMP4|CFTR|MTOR|KIT|PRKACA|SRC	-3.43284
organic acid catabolic process	-4.173	5.18336	9	AKT1|ARG1|FGF2|MTOR|GUSB|NOS1|NOS2|NOS3|PPARA	-3.18283
protein deubiquitination	-4.173	5.18336	9	ADRB2|CFTR|ESR1|HIF1A|MDM2|TGFBR1|TP53|VCP|NLRP3	-3.18283
carboxylic acid catabolic process	-4.173	5.18336	9	AKT1|ARG1|FGF2|MTOR|GUSB|NOS1|NOS2|NOS3|PPARA	-3.18283
cellular carbohydrate metabolic process	-4.11508	5.09369	9	AKT1|BRAF|MTOR|GUSB|IGFBP3|PPARA|SRC|TP53|SIRT1	-3.13269
protein modification by small protein removal	-3.9809	4.89062	9	ADRB2|CFTR|ESR1|HIF1A|MDM2|TGFBR1|TP53|VCP|NLRP3	-3.01315
negative regulation of mitotic cell cycle	-3.682	4.46084	9	ATM|CCND1|BCL2|BMP4|CTNNB1|EGFR|MDM2|TNF|TP53	-2.74142
glycerophospholipid metabolic process	-3.51241	4.2301	9	ATM|FGF2|HTR2A|HTR2B|PDGFRB|ENPP2|PIK3CA|PIK3CG|NR1H4	-2.58957
carboxylic acid transport	-3.47621	4.18203	9	AKT1|ARG1|ACE|ABCC1|NOS2|ABCB1|PPARA|PPARG|NR1H4	-2.55867
organic acid transport	-3.46724	4.17019	9	AKT1|ARG1|ACE|ABCC1|NOS2|ABCB1|PPARA|PPARG|NR1H4	-2.55062
regulation of supramolecular fiber organization	-3.32798	3.98936	9	MTOR|HSPA1A|HSPA8|ICAM1|MET|PIK3CA|TGFBR1|NOX4|TRPV4	-2.42619
regulation of translation	-2.83317	3.39188	9	AKT1|ERBB2|MTOR|GAPDH|IL6|MAPK1|MAPK3|STAT3|TNF	-1.97365
Wnt signaling pathway	-2.3505	2.86954	9	CCND1|MAPK14|CTNNB1|EGFR|ESR1|SHH|SRC|TERT|VCP	-1.52785
cell-cell signaling by wnt	-2.33963	2.8584	9	CCND1|MAPK14|CTNNB1|EGFR|ESR1|SHH|SRC|TERT|VCP	-1.51754
positive regulation of phosphatidylinositol 3-kinase activity	-10.6947	39.6519	8	FGF2|FLT1|KIT|PDGFRA|PDGFRB|PTK2|SRC|TEK	-9.10785
positive regulation of nitric oxide biosynthetic process	-10.1592	34.4345	8	AKT1|MTOR|HSP90AA1|ICAM1|JAK2|MMP8|PTGS2|TNF	-8.61506
positive regulation of nitric oxide metabolic process	-10.0617	33.5516	8	AKT1|MTOR|HSP90AA1|ICAM1|JAK2|MMP8|PTGS2|TNF	-8.52147
peptidyl-tyrosine autophosphorylation	-9.96705	32.7128	8	DDR1|ACE|EGFR|KDR|MAPK3|PTK2|SRC|VEGFA	-8.43254
regulation of neuroinflammatory response	-9.96705	32.7128	8	ATM|IL6|MMP3|MMP8|MMP9|PTGS2|PTPRC|TNF	-8.43254
thymus development	-9.53072	29.078	8	ATM|BCL2|MAPK1|MAPK3|MAP2K1|RAF1|SHH|TGFBR1	-8.03083
regulation of systemic arterial blood pressure mediated by a chemical signal	-9.45	28.4459	8	ADRB2|AGTR1|CMA1|CTSG|ACE|F2R|NOS3|REN	-7.95963
positive regulation of nucleotide biosynthetic process	-9.45	28.4459	8	HIF1A|HTR2A|NOS1|NOS2|NOS3|P2RX7|PPARA|VCP	-7.95963
positive regulation of purine nucleotide biosynthetic process	-9.45	28.4459	8	HIF1A|HTR2A|NOS1|NOS2|NOS3|P2RX7|PPARA|VCP	-7.95963
macrophage differentiation	-9.37122	27.8407	8	PARP1|BMP4|CASP8|GBA|MMP9|PRKCA|VEGFA|SIRT1	-7.88849
collagen catabolic process	-9.37122	27.8407	8	MMP1|MMP2|MMP3|MMP7|MMP8|MMP9|MMP12|MMP14	-7.88849
collagen biosynthetic process	-9.07382	25.6571	8	ARG1|BMP4|F2|F2R|HDAC2|IL6|PDGFRB|PPARG	-7.61084
regulation of nitric-oxide synthase activity	-9.00352	25.1637	8	AKT1|EGFR|HIF1A|HSP90AA1|HTR2B|NOS3|TERT|TNF	-7.54772
negative regulation of epithelial cell apoptotic process	-9.00352	25.1637	8	MTOR|ICAM1|KDR|NFE2L2|SERPINE1|PPARA|TEK|TERT	-7.54772
ovarian follicle development	-8.93471	24.6889	8	ATM|BCL2|ESR1|ICAM1|KIT|MMP14|SRC|VEGFA	-7.48441
leukocyte adhesion to vascular endothelial cell	-8.86733	24.2317	8	ALOX5|ELANE|ICAM1|IL6|SELE|SELP|TNF|VCAM1	-7.424
regulation of kidney development	-8.86733	24.2317	8	BMP4|CTNNB1|MMP9|PDGFRB|RET|SHH|STAT1|VEGFA	-7.424
positive regulation of reactive oxygen species biosynthetic process	-8.80132	23.7911	8	AKT1|MTOR|HSP90AA1|ICAM1|JAK2|MMP8|PTGS2|TNF	-7.36029
maternal process involved in female pregnancy	-8.73662	23.3663	8	AKT1|ARG1|ESR1|MTOR|MMP7|MAPK1|MAPK3|VDR	-7.30016
regulation of phosphatidylinositol 3-kinase activity	-8.6732	22.9563	8	FGF2|FLT1|KIT|PDGFRA|PDGFRB|PTK2|SRC|TEK	-7.24275
positive regulation of nucleotide metabolic process	-8.6732	22.9563	8	HIF1A|HTR2A|NOS1|NOS2|NOS3|P2RX7|PPARA|VCP	-7.24275
platelet-derived growth factor receptor signaling pathway	-8.6732	22.9563	8	F3|JAK2|PDGFRA|PDGFRB|PLAT|PTPN11|SRC|VEGFA	-7.24275
positive regulation of purine nucleotide metabolic process	-8.6732	22.9563	8	HIF1A|HTR2A|NOS1|NOS2|NOS3|P2RX7|PPARA|VCP	-7.24275
arachidonic acid metabolic process	-8.54996	22.1782	8	ALOX5|CYP1A1|CYP2C9|CYP2D6|EPHX1|MAPK3|PTGS1|PTGS2	-7.12984
regulation of nitric oxide biosynthetic process	-8.54996	22.1782	8	AKT1|MTOR|HSP90AA1|ICAM1|JAK2|MMP8|PTGS2|TNF	-7.12984
regulation of vasoconstriction	-8.43127	21.451	8	AGTR1|AKT1|CHRM3|ACE|EGFR|F2R|HTR2A|ICAM1	-7.02335
regulation of B cell proliferation	-8.43127	21.451	8	ADA|ATM|BCL2|CASP3|IL2|MIF|PTPRC|TLR9	-7.02335
ovulation cycle	-8.3168	20.77	8	CASP3|EGFR|ESR1|HSPA5|MMP7|PDGFRA|SRC|SIRT1	-6.92138
mammary gland epithelium development	-8.3168	20.77	8	AKT1|CCND1|DDR1|ESR1|HIF1A|JAK2|MAPK1|SRC	-6.92138
positive regulation of interleukin-1 production	-8.26106	20.4455	8	CASP8|HDAC2|IL6|JAK2|P2RX7|STAT3|TNF|NLRP3	-6.87322
cellular response to ionizing radiation	-8.20627	20.1309	8	ATM|MAPK14|HRAS|HSPA5|MDM2|TP53|SIRT1|NOX4	-6.82113
regulation of cytokine production involved in inflammatory response	-8.04733	19.2428	8	ALOX5|MAPK14|F2|IL6|NOS2|PPARA|STAT3|TNF	-6.67738
regulation of cardiac muscle tissue growth	-7.94561	18.693	8	BMPR1A|MAPK14|FGF2|MTOR|PPARA|MAPK1|RBP4|TGFBR1	-6.58211
regulation of stem cell proliferation	-7.94561	18.693	8	CTNNB1|ACE|HIF1A|PTPRC|SHH|TERT|TP53|VEGFA	-6.58211
response to estrogen	-7.89594	18.4297	8	CCND1|ESR1|GBA|MMP14|PDGFRB|PPARG|MAPK1|TEK	-6.53942
striated muscle cell proliferation	-7.84704	18.1738	8	BMPR1A|MAPK14|FGF2|JAK2|MAPK1|RBP4|SHH|TGFBR1	-6.4949
cell adhesion mediated by integrin	-7.84704	18.1738	8	ADA|ICAM1|SERPINE1|PIK3CG|PLAU|PTK2|PTPN11|RET	-6.4949
lymphocyte apoptotic process	-7.84704	18.1738	8	ADA|AKT1|BMP4|HIF1A|IL2|LGALS3|TP53|CD274	-6.4949
T cell differentiation in thymus	-7.79889	17.9248	8	ADA|BCL2|BMP4|ERBB2|GBA|PTPRC|SHH|TP53	-6.45232
cellular response to mechanical stimulus	-7.75145	17.6826	8	AKT1|CASP8|EGFR|MMP7|MAPK3|MAPK8|PTPN11|TNFRSF1A	-6.40914
positive regulation of striated muscle tissue development	-7.70471	17.4468	8	BCL2|BMP4|BMPR1A|MAPK14|FGF2|MTOR|MAPK1|SHH	-6.36667
positive regulation of muscle organ development	-7.70471	17.4468	8	BCL2|BMP4|BMPR1A|MAPK14|FGF2|MTOR|MAPK1|SHH	-6.36667
positive regulation of muscle tissue development	-7.65866	17.2173	8	BCL2|BMP4|BMPR1A|MAPK14|FGF2|MTOR|MAPK1|SHH	-6.32542
regulation of glucose transmembrane transport	-7.61327	16.9937	8	AKT1|BRAF|MAPK14|EDNRA|NFE2L2|PTPN11|TERT|TNF	-6.28595
regulation of heart growth	-7.61327	16.9937	8	BMPR1A|MAPK14|FGF2|MTOR|PPARA|MAPK1|RBP4|TGFBR1	-6.28595
endocrine process	-7.56853	16.7758	8	AGTR1|CMA1|CTSG|ACE|F2R|NOS3|PTPN11|REN	-6.24531
regulation of cellular response to heat	-7.52441	16.5634	8	ATM|MTOR|HSPA1A|HSPA8|HSP90AA1|MAPK1|MAPK3|SIRT1	-6.20236
regulation of leukocyte apoptotic process	-7.4809	16.3564	8	ADA|BMP4|HIF1A|IL2|LGALS3|TP53|SIRT1|CD274	-6.16117
negative regulation of lymphocyte proliferation	-7.43799	16.1545	8	ARG1|ATM|BMP4|CASP3|ERBB2|IL2|SHH|CD274	-6.12229
negative regulation of mononuclear cell proliferation	-7.39566	15.9575	8	ARG1|ATM|BMP4|CASP3|ERBB2|IL2|SHH|CD274	-6.08338
body fluid secretion	-7.15307	14.8695	8	ADA|CCND1|DDR1|CHRM3|HIF1A|KCNN4|VEGFA|XDH	-5.86403
regulation of tissue remodeling	-7.15307	14.8695	8	EGFR|FLT4|IL2|IL6|P2RX7|PRKCA|SRC|TP53	-5.86403
defense response to Gram-negative bacterium	-7.15307	14.8695	8	CTSG|ELANE|F2|IL6|NOS2|SERPINE1|SELP|TLR9	-5.86403
chemokine-mediated signaling pathway	-7.15307	14.8695	8	CCR3|CCR4|CCR5|CXCR3|HIF1A|CXCL8|CXCR1|CXCR2	-5.86403
negative regulation of leukocyte proliferation	-7.15307	14.8695	8	ARG1|ATM|BMP4|CASP3|ERBB2|IL2|SHH|CD274	-5.86403
mesonephros development	-7.03852	14.3792	8	BCL2|BMP4|FGF2|RARB|REN|RET|SHH|VEGFA	-5.75749
positive regulation of leukocyte chemotaxis	-7.03852	14.3792	8	IL6|CXCL8|SERPINE1|PGF|MAPK1|MAPK3|PTK2|VEGFA	-5.75749
activation of cysteine-type endopeptidase activity involved in apoptotic process	-7.03852	14.3792	8	CASP8|F2R|F3|JAK2|PPARG|TNF|VCP|XDH	-5.75749
cardiac muscle tissue growth	-7.00126	14.223	8	BMPR1A|MAPK14|FGF2|MTOR|PPARA|MAPK1|RBP4|TGFBR1	-5.72444
positive regulation of neuron death	-7.00126	14.223	8	PARP1|ATM|CASP3|CASP8|CTNNB1|MTOR|TNF|TP53	-5.72444
mononuclear cell migration	-6.92807	13.9203	8	FLT1|IL6|LGALS3|SERPINE1|MAPK1|MAPK3|PTK2|TNF	-5.65438
adherens junction assembly	-6.85657	13.6303	8	BCL2|CTNNB1|KDR|MMP14|PTK2|SRC|TEK|VEGFA	-5.58806
B cell proliferation	-6.85657	13.6303	8	ADA|ATM|BCL2|CASP3|IL2|MIF|PTPRC|TLR9	-5.58806
response to chemokine	-6.82144	13.4898	8	CCR3|CCR4|CCR5|CXCR3|HIF1A|CXCL8|CXCR1|CXCR2	-5.55446
cellular response to chemokine	-6.82144	13.4898	8	CCR3|CCR4|CCR5|CXCR3|HIF1A|CXCL8|CXCR1|CXCR2	-5.55446
response to alkaloid	-6.75236	13.2173	8	ADA|CASP3|MTOR|HDAC2|HSPA5|HTR2A|ICAM1|PPARG	-5.49149
heart growth	-6.7184	13.0851	8	BMPR1A|MAPK14|FGF2|MTOR|PPARA|MAPK1|RBP4|TGFBR1	-5.46105
response to amino acid	-6.65159	12.8285	8	ARG1|CASP3|CHUK|MTOR|ICAM1|MMP2|PDGFRA|TNF	-5.39872
positive regulation of myeloid cell differentiation	-6.61873	12.704	8	CASP8|MAPK14|HIF1A|HSPA1A|PRKCA|STAT1|STAT3|TNF	-5.36833
regulation of interleukin-1 beta production	-6.58621	12.5818	8	CASP8|F2R|IL6|JAK2|P2RX7|STAT3|TNF|NLRP3	-5.33974
alpha-beta T cell differentiation	-6.49071	12.2291	8	ADA|BCL2|MTOR|IL2|IL6|SHH|STAT3|NLRP3	-5.25405
positive regulation of adaptive immune response	-6.42868	12.0047	8	ADA|IL2|IL6|PTPRC|TNF|SIRT1|CD274|NLRP3	-5.19615
interleukin-1 beta production	-6.42868	12.0047	8	CASP8|F2R|IL6|JAK2|P2RX7|STAT3|TNF|NLRP3	-5.19615
glucose transmembrane transport	-6.39814	11.8956	8	AKT1|BRAF|MAPK14|EDNRA|NFE2L2|PTPN11|TERT|TNF	-5.16797
T cell activation involved in immune response	-6.3679	11.7884	8	MTOR|ICAM1|IL2|IL6|LGALS3|STAT3|TP53|NLRP3	-5.14054
hexose transmembrane transport	-6.33796	11.6831	8	AKT1|BRAF|MAPK14|EDNRA|NFE2L2|PTPN11|TERT|TNF	-5.11479
monosaccharide transmembrane transport	-6.27897	11.4782	8	AKT1|BRAF|MAPK14|EDNRA|NFE2L2|PTPN11|TERT|TNF	-5.06132
formation of primary germ layer	-6.24991	11.3784	8	BMP4|BMPR1A|MMP2|MMP8|MMP9|MMP14|PRKACA|SETD2	-5.03363
carbohydrate transmembrane transport	-6.22112	11.2803	8	AKT1|BRAF|MAPK14|EDNRA|NFE2L2|PTPN11|TERT|TNF	-5.00982
embryonic skeletal system development	-6.19261	11.1839	8	BMP4|CTNNB1|MMP14|PDGFRA|RBP4|SHH|TGFBR1|SETD2	-4.98512
renal system process	-6.16437	11.0891	8	AGTR1|BCL2|BMP4|EDNRB|F2R|PRKACA|REN|SGK1	-4.95844
positive regulation of mitochondrion organization	-6.10868	10.9043	8	BCL2|CASP8|GBA|HIF1A|KDR|MMP9|MAPK8|TP53	-4.90938
long-chain fatty acid metabolic process	-6.08122	10.8141	8	ALOX5|CYP1A1|CYP2C9|CYP2D6|EPHX1|MAPK3|PTGS1|PTGS2	-4.88279
odontogenesis	-6.02705	10.6383	8	BMP4|BMPR1A|HDAC2|SERPINE1|PDGFRA|PPARA|SHH|SRC	-4.83298
regulation of DNA binding	-6.02705	10.6383	8	PARP1|CTNNB1|HDAC2|JAK2|MMP8|MMP9|PPARG|MAPK8	-4.83298
granulocyte chemotaxis	-6.00033	10.5525	8	CXCL8|CXCR1|CXCR2|LGALS3|PIK3CG|MAPK1|MAPK3|PTK2	-4.80799
epidermal growth factor receptor signaling pathway	-5.97386	10.4681	8	AKT1|BRAF|EGFR|MMP9|PIK3CA|PTK2|PTPN11|SRC	-4.78495
regulation of NIK/NF-kappaB signaling	-5.97386	10.4681	8	EGFR|NR3C2|MMP8|TNF|EZR|PTPN22|TLR9|NLRP3	-4.78495
cellular response to glucose stimulus	-5.89582	10.2227	8	CFTR|CMA1|HIF1A|ICAM1|PIK3CA|PRKACA|RAF1|NR1H4	-4.71286
cellular response to hexose stimulus	-5.84493	10.0655	8	CFTR|CMA1|HIF1A|ICAM1|PIK3CA|PRKACA|RAF1|NR1H4	-4.66826
cellular response to monosaccharide stimulus	-5.81981	9.98864	8	CFTR|CMA1|HIF1A|ICAM1|PIK3CA|PRKACA|RAF1|NR1H4	-4.64604
regulation of proteasomal ubiquitin-dependent protein catabolic process	-5.77021	9.83843	8	AKT1|FHIT|GBA|HSPA1A|MDM2|NFE2L2|SHH|VCP	-4.60341
positive regulation of protein secretion	-5.77021	9.83843	8	CFTR|EGFR|HIF1A|JAK2|KCNN4|RBP4|EZR|NR1H4	-4.60341
negative regulation of neuron apoptotic process	-5.72144	9.69268	8	BCL2|F2R|GBA|HIF1A|HRAS|JAK2|PIK3CA|TERT	-4.55828
regulation of lipid transport	-5.69735	9.62141	8	AGTR1|AKT1|PPARA|PPARG|PTPN11|REN|SHH|SIRT1	-4.53623
hindbrain development	-5.62628	9.41375	8	BCL2|GBA|HSPA5|MAP2K1|PTPN11|SHH|SLC6A4|TP53	-4.47466
cellular response to carbohydrate stimulus	-5.62628	9.41375	8	CFTR|CMA1|HIF1A|ICAM1|PIK3CA|PRKACA|RAF1|NR1H4	-4.47466
regulation of protein dephosphorylation	-5.55691	9.21487	8	MTOR|GBA|IGFBP3|JAK2|LGALS3|PDGFRB|PTPRC|TNF	-4.40959
regulation of histone modification	-5.46695	8.96241	8	ATM|CTNNB1|NOS1|MAPK3|MAPK8|TP53|VEGFA|SIRT1	-4.33
regulation of reproductive process	-5.46695	8.96241	8	ADA|BMP4|EDNRB|ESR1|HDAC2|SHH|SRC|VEGFA	-4.33
negative regulation of ion transport	-5.40128	8.78196	8	AKT1|BCL2|MTOR|HTR2A|ICAM1|MMP9|NOS1|TLR9	-4.27335
granulocyte migration	-5.40128	8.78196	8	CXCL8|CXCR1|CXCR2|LGALS3|PIK3CG|MAPK1|MAPK3|PTK2	-4.27335
adherens junction organization	-5.37972	8.72341	8	BCL2|CTNNB1|KDR|MMP14|PTK2|SRC|TEK|VEGFA	-4.25402
positive regulation of B cell activation	-5.37972	8.72341	8	ADA|BCL2|IL2|IL6|MIF|MMP14|PTPRC|TLR9	-4.25402
striated muscle cell development	-5.35833	8.66564	8	BCL2|BMP4|MTOR|PDGFRA|PDGFRB|PPARA|TNNT2|VEGFA	-4.23299
regulation of response to biotic stimulus	-5.33709	8.60863	8	ARG1|HSP90AA1|MMP12|PRKCA|MAPK3|STAT1|PTPN22|CD274	-4.21799
regulation of G protein-coupled receptor signaling pathway	-5.33709	8.60863	8	ADA|ADRB2|ALK|F2|HTR2B|CXCL8|MET|PRKCA	-4.21799
epithelial to mesenchymal transition	-5.29509	8.49683	8	BMP4|CTNNB1|FGFR1|MTOR|HDAC2|HIF1A|IL6|TGFBR1	-4.18034
positive regulation of peptide secretion	-5.29509	8.49683	8	CFTR|EGFR|HIF1A|JAK2|KCNN4|RBP4|EZR|NR1H4	-4.18034
regulation of adaptive immune response based on somatic recombination of immune receptors built from immunoglobulin superfamily domains	-5.27432	8.44201	8	ADA|ARG1|IL2|IL6|PTPRC|TNF|CD274|NLRP3	-4.16065
positive regulation of intracellular protein transport	-5.2537	8.3879	8	MAPK14|ERBB2|HRAS|JAK2|PRKACA|MAPK1|SHH|TP53	-4.14183
positive regulation of ion transmembrane transport	-5.19273	8.22963	8	ADRB2|CFTR|F2|F2R|NOS1|P2RX7|ABCB1|TRPC6	-4.08761
biomineral tissue development	-5.1727	8.1782	8	ADRB2|ALOX5|BMP4|BMPR1A|HIF1A|NOS3|P2RX7|PPARA	-4.06969
telomere maintenance	-5.15281	8.1274	8	PARP1|APEX1|ATM|HSP90AA1|MAPK1|MAPK3|SRC|TERT	-4.05086
regulation of acute inflammatory response	-5.13306	8.07723	8	EDNRB|F2|IL6|PIK3CG|PPARG|PTGS2|TNF|NLRP3	-4.03563
muscle cell development	-5.0174	7.78876	8	BCL2|BMP4|MTOR|PDGFRA|PDGFRB|PPARA|TNNT2|VEGFA	-3.93429
fatty acid biosynthetic process	-4.96132	7.65211	8	ALOX5|CYP1A1|CYP2C9|CYP2D6|MIF|PTGS1|PTGS2|SIRT1	-3.88454
regulation of cell size	-4.90636	7.52018	8	AKT1|MTOR|KCNN4|P2RX7|RET|VEGFA|EZR|TRPV4	-3.83517
telomere organization	-4.90636	7.52018	8	PARP1|APEX1|ATM|HSP90AA1|MAPK1|MAPK3|SRC|TERT	-3.83517
cell-cell junction organization	-4.87032	7.43473	8	ACE|F2R|PRKACA|PRKCA|TGFBR1|TNF|NR1H4|TRPV4	-3.80205
positive regulation of chromosome organization	-4.83475	7.35119	8	ATM|CTNNB1|NOS1|MAPK1|MAPK3|TP53|VEGFA|SIRT1	-3.76874
regulation of JNK cascade	-4.81713	7.31012	8	AKT1|EGFR|FLT4|HRAS|MMP8|TNF|PTPN22|TLR9	-3.75402
negative regulation of blood vessel morphogenesis	-4.81713	7.31012	8	ALOX5|CTNNB1|SERPINE1|PPARG|STAT1|TEK|TNF|XDH	-3.75402
regulation of morphogenesis of an epithelium	-4.76496	7.18962	8	BMP4|ESR1|FGF2|MTOR|SHH|STAT1|TNF|VEGFA	-3.70662
response to unfolded protein	-4.71377	7.07304	8	CCND1|HSPA1A|HSPA5|HSPA8|HSP90AA1|CXCL8|NFE2L2|VCP	-3.66297
purine ribonucleoside monophosphate biosynthetic process	-4.68017	6.99739	8	ADA|PARP1|GAPDH|HIF1A|HTR2A|P2RX7|PPARA|VCP	-3.63123
purine nucleoside monophosphate biosynthetic process	-4.66352	6.96017	8	ADA|PARP1|GAPDH|HIF1A|HTR2A|P2RX7|PPARA|VCP	-3.61737
regulation of chromatin organization	-4.63054	6.8869	8	ATM|CTNNB1|NOS1|MAPK3|MAPK8|TP53|VEGFA|SIRT1	-3.58592
pyridine nucleotide metabolic process	-4.58181	6.77985	8	GAPDH|HIF1A|HTR2A|P2RX7|PPARA|PTGS2|TP53|VCP	-3.5454
actomyosin structure organization	-4.58181	6.77985	8	MTOR|MET|PDGFRA|PDGFRB|SRC|TGFBR1|TNNT2|NOX4	-3.5454
nicotinamide nucleotide metabolic process	-4.58181	6.77985	8	GAPDH|HIF1A|HTR2A|P2RX7|PPARA|PTGS2|TP53|VCP	-3.5454
ribonucleoside monophosphate biosynthetic process	-4.47145	6.54256	8	ADA|PARP1|GAPDH|HIF1A|HTR2A|P2RX7|PPARA|VCP	-3.44692
pyridine-containing compound metabolic process	-4.47145	6.54256	8	GAPDH|HIF1A|HTR2A|P2RX7|PPARA|PTGS2|TP53|VCP	-3.44692
carbohydrate derivative catabolic process	-4.47145	6.54256	8	ADA|FGF2|GBA|GUSB|MMP12|PDE4A|XDH|PDE5A	-3.44692
response to topologically incorrect protein	-4.38037	6.352	8	CCND1|HSPA1A|HSPA5|HSPA8|HSP90AA1|CXCL8|NFE2L2|VCP	-3.36369
nucleoside monophosphate biosynthetic process	-4.3507	6.29092	8	ADA|PARP1|GAPDH|HIF1A|HTR2A|P2RX7|PPARA|VCP	-3.33774
oxidoreduction coenzyme metabolic process	-4.30681	6.20148	8	GAPDH|HIF1A|HTR2A|P2RX7|PPARA|PTGS2|TP53|VCP	-3.2998
regulation of cell projection assembly	-4.26365	6.11454	8	MTOR|HRAS|ICAM1|KIT|P2RX7|PIK3CA|SRC|TGFBR1	-3.26223
cellular response to insulin stimulus	-4.07123	5.73909	8	PARP1|AKT1|PIK3CA|PPARG|PTPN11|SRC|NR1H4|SIRT1	-3.09518
organic hydroxy compound biosynthetic process	-3.70247	5.07175	8	CFTR|FGF2|GBA|TNF|TP53|VDR|NR1H4|SIRT1	-2.76044
positive regulation of neuron projection development	-3.48426	4.70688	8	ALK|MTOR|HSPA5|IL2|NFE2L2|MAP2K1|RET|VEGFA	-2.56604
purine ribonucleotide biosynthetic process	-3.44291	4.64011	8	PARP1|GAPDH|HIF1A|HTR2A|P2RX7|PPARA|VCP|ADCY10	-2.52836
regulation of endocytosis	-3.41238	4.59127	8	LGALS3|SERPINE1|PPARG|PTPRC|SELE|SRC|TNF|VEGFA	-2.50279
ribonucleotide biosynthetic process	-3.31338	4.43563	8	PARP1|GAPDH|HIF1A|HTR2A|P2RX7|PPARA|VCP|ADCY10	-2.41226
ribose phosphate biosynthetic process	-3.24653	4.33282	8	PARP1|GAPDH|HIF1A|HTR2A|P2RX7|PPARA|VCP|ADCY10	-2.35154
regulation of small GTPase mediated signal transduction	-3.08317	4.0891	8	F2R|HRAS|JAK2|MET|PDGFRB|PIK3CG|RAF1|SRC	-2.20208
cofactor biosynthetic process	-3.07443	4.07636	8	CYP1A1|GAPDH|HIF1A|HTR2A|NFE2L2|P2RX7|PPARA|PTGS2	-2.19377
protein localization to cell periphery	-3.05707	4.05112	8	AKT1|EGFR|HRAS|LGALS3|MMP14|TNF|TNFRSF1A|EZR	-2.17724
protein-containing complex disassembly	-2.91476	3.84856	8	ADRB2|CTNNB1|GBA|HSPA8|PIK3CA|TNF|VCP|TRPV4	-2.04613
regulation of cation transmembrane transport	-2.91476	3.84856	8	ADRB2|F2|F2R|MMP9|NOS1|PIK3CG|PRKACA|TLR9	-2.04613
lipid catabolic process	-2.89861	3.82606	8	AKT1|ALK|MTOR|GBA|ENPP2|PIK3CG|PPARA|TNF	-2.0306
regulation of Wnt signaling pathway	-2.71392	3.57517	8	MAPK14|CTNNB1|EGFR|ESR1|SHH|SRC|TERT|VCP	-1.86451
mRNA catabolic process	-2.62739	3.46167	8	AKT1|APEX1|ATM|MAPK14|MTOR|HSPA1A|HSPA8|PRKCA	-1.78593
peptidyl-lysine modification	-2.51083	3.31269	8	CTNNB1|HDAC2|MDM2|NOS1|MAPK3|TGM2|SIRT1|SETD2	-1.67775
coenzyme metabolic process	-2.43892	3.22294	8	GAPDH|HIF1A|HTR2A|P2RX7|PPARA|PTGS2|TP53|VCP	-1.6109
RNA catabolic process	-2.36959	3.13792	8	AKT1|APEX1|ATM|MAPK14|MTOR|HSPA1A|HSPA8|PRKCA	-1.54575
pattern specification process	-2.31468	3.07162	8	ATM|BMP4|BMPR1A|HIF1A|PRKACA|SHH|TGFBR1|TP53	-1.49442
endomembrane system organization	-2.02616	2.73747	8	AKT1|F2R|P2RX7|PRKCA|MAPK1|MAPK3|MAP2K1|PTPRC	-1.22172
regulation of GTPase activity	-2.01087	2.7204	8	ERBB2|F2R|MTOR|HRAS|HTR2B|ICAM1|PRKG1|PTK2	-1.20714
response to UV-A	-12.0293	81.782	7	AKT1|CCND1|EGFR|MMP1|MMP2|MMP3|MMP9	-10.3564
negative regulation of gene silencing by miRNA	-10.515	54.5213	7	ESR1|IL6|PPARG|STAT3|TERT|TNF|TP53	-8.94696
positive regulation of leukocyte adhesion to vascular endothelial cell	-10.3509	52.0431	7	ALOX5|ELANE|ICAM1|IL6|SELE|SELP|TNF	-8.79498
negative regulation of posttranscriptional gene silencing	-10.1955	49.7803	7	ESR1|IL6|PPARG|STAT3|TERT|TNF|TP53	-8.64696
negative regulation of gene silencing by RNA	-10.1955	49.7803	7	ESR1|IL6|PPARG|STAT3|TERT|TNF|TP53	-8.64696
positive regulation of blood coagulation	-9.405	39.481	7	F2|F2R|F3|NFE2L2|SERPINE1|PLG|SELP	-7.91804
positive regulation of hemostasis	-9.405	39.481	7	F2|F2R|F3|NFE2L2|SERPINE1|PLG|SELP	-7.91804
positive regulation of coagulation	-9.29184	38.1649	7	F2|F2R|F3|NFE2L2|SERPINE1|PLG|SELP	-7.81496
regulation of systemic arterial blood pressure by hormone	-8.6924	31.8041	7	AGTR1|CMA1|CTSG|ACE|F2R|NOS3|REN	-7.25745
regulation of leukocyte adhesion to vascular endothelial cell	-8.60355	30.9445	7	ALOX5|ELANE|ICAM1|IL6|SELE|SELP|TNF	-7.17976
cellular response to cadmium ion	-8.51736	30.1302	7	AKT1|CHUK|EGFR|MMP9|MAPK1|MAPK3|MAPK8	-7.1023
regulation of collagen biosynthetic process	-8.19634	27.2607	7	BMP4|F2|F2R|HDAC2|IL6|PDGFRB|PPARG	-6.81521
negative regulation of gene silencing	-8.19634	27.2607	7	ESR1|IL6|PPARG|STAT3|TERT|TNF|TP53	-6.81521
regulation of extrinsic apoptotic signaling pathway in absence of ligand	-8.19634	27.2607	7	AKT1|BCL2|FGFR1|HSPA1A|RET|TERT|TNF	-6.81521
response to nicotine	-8.1214	26.6267	7	BCL2|CASP3|HDAC2|PPARA|MAPK1|TNF|VCAM1	-6.74623
cell redox homeostasis	-8.1214	26.6267	7	APEX1|GSR|MPO|NFE2L2|NOS1|NOS2|NOS3	-6.74623
intrinsic apoptotic signaling pathway in response to oxidative stress	-8.04838	26.0215	7	PARP1|AKT1|BCL2|HIF1A|JAK2|NFE2L2|SIRT1	-6.67778
face development	-8.04838	26.0215	7	MMP2|PDGFRA|MAPK1|MAPK3|MAP2K1|PTPN11|RAF1	-6.67778
cellular response to interleukin-6	-7.90772	24.8902	7	ICAM1|IL6|JAK2|PTPN11|SRC|STAT1|STAT3	-6.55057
regulation of collagen metabolic process	-7.83991	24.3606	7	BMP4|F2|F2R|HDAC2|IL6|PDGFRB|PPARG	-6.48964
regulation of cyclase activity	-7.83991	24.3606	7	MAPK14|EDNRB|NOS1|NOS2|NOS3|MAPK3|MAPK8	-6.48964
positive regulation of vascular smooth muscle cell proliferation	-7.83991	24.3606	7	BMPR1A|FGF2|JAK2|MMP2|MMP9|TERT|TNF	-6.48964
regulation of cell adhesion mediated by integrin	-7.77369	23.8531	7	ADA|SERPINE1|PIK3CG|PLAU|PTK2|PTPN11|RET	-6.42896
regulation of telomerase activity	-7.6457	22.899	7	ATM|HSP90AA1|PPARG|MAPK1|MAPK3|SRC|TP53	-6.31484
T cell apoptotic process	-7.6457	22.899	7	ADA|AKT1|BMP4|HIF1A|LGALS3|TP53|CD274	-6.31484
response to interleukin-6	-7.6457	22.899	7	ICAM1|IL6|JAK2|PTPN11|SRC|STAT1|STAT3	-6.31484
macrophage migration	-7.46396	21.6028	7	EDNRB|LGALS3|MIF|MMP14|MAPK1|MAPK3|PTK2	-6.14711
regulation of lymphocyte apoptotic process	-7.4059	21.2027	7	ADA|BMP4|HIF1A|IL2|LGALS3|TP53|CD274	-6.09248
glial cell activation	-7.349	20.8172	7	ATM|EGFR|IL6|JAK2|MMP8|PTPRC|TNF	-6.03786
positive regulation of interleukin-1 beta production	-7.29324	20.4455	7	CASP8|IL6|JAK2|P2RX7|STAT3|TNF|NLRP3	-5.98717
positive regulation of oxidoreductase activity	-7.29324	20.4455	7	AGTR1|AKT1|HIF1A|HTR2B|TERT|TNF|VDR	-5.98717
lipopolysaccharide-mediated signaling pathway	-7.18494	19.7405	7	AKT1|MAPK14|PRKCA|MAPK1|MAPK3|TNF|PTPN22	-5.8932
negative regulation of lipid localization	-7.02996	18.7696	7	AKT1|IL6|PPARA|PPARG|PTPN11|SHH|TNF	-5.75104
regulation of endothelial cell apoptotic process	-7.02996	18.7696	7	ICAM1|KDR|NFE2L2|SERPINE1|TEK|TERT|TNF	-5.75104
killing of cells of other organism	-6.88316	17.8898	7	ARG1|CTSG|ELANE|F2|GAPDH|NOS2|P2RX7	-5.61259
disruption of cells of other organism	-6.88316	17.8898	7	ARG1|CTSG|ELANE|F2|GAPDH|NOS2|P2RX7	-5.61259
endothelial cell apoptotic process	-6.78944	17.3477	7	ICAM1|KDR|NFE2L2|SERPINE1|TEK|TERT|TNF	-5.52603
positive regulation of DNA biosynthetic process	-6.74375	17.0888	7	ATM|FGF2|HSP90AA1|PDGFRB|MAPK1|MAPK3|SRC	-5.48388
cellular extravasation	-6.56819	16.126	7	ELANE|ICAM1|PIK3CG|SELE|SELP|TNF|VCAM1	-5.32366
nephron morphogenesis	-6.56819	16.126	7	BCL2|BMP4|FGF2|PDGFRB|SHH|STAT1|VEGFA	-5.32366
regulation of oxidative stress-induced cell death	-6.56819	16.126	7	PARP1|AKT1|HIF1A|MET|MMP3|NFE2L2|SIRT1	-5.32366
superoxide metabolic process	-6.40319	15.266	7	EGFR|MPO|NFE2L2|NOS2|NOS3|TNF|NOX4	-5.17254
negative regulation of endothelial cell proliferation	-6.36345	15.0651	7	ALOX5|FLT1|PPARG|STAT1|TGFBR1|TNF|XDH	-5.13889
endoderm development	-6.36345	15.0651	7	BMP4|BMPR1A|MMP2|MMP8|MMP9|MMP14|SETD2	-5.13889
vasculogenesis	-6.28567	14.6788	7	KDR|PDGFRB|SHH|TNNI3|VEGFA|XDH|SETD2	-5.06757
leukocyte homeostasis	-6.24761	14.493	7	ADA|AKT1|BCL2|CASP3|HIF1A|IL2|IL6	-5.03269
regulation of fibroblast proliferation	-6.24761	14.493	7	CTNNB1|ESR1|MIF|PDGFRA|PDGFRB|PPARG|TP53	-5.03269
cellular senescence	-6.24761	14.493	7	BMPR1A|MAPK14|HRAS|MAP2K1|TERT|TP53|SIRT1	-5.03269
embryonic placenta development	-6.21007	14.3118	7	AKT1|CASP8|EPAS1|HIF1A|MAPK1|MAP2K1|SETD2	-5.00146
telomere maintenance via telomere lengthening	-6.21007	14.3118	7	PARP1|ATM|HSP90AA1|MAPK1|MAPK3|SRC|TERT	-5.00146
fibroblast proliferation	-6.21007	14.3118	7	CTNNB1|ESR1|MIF|PDGFRA|PDGFRB|PPARG|TP53	-5.00146
metanephros development	-6.13651	13.9628	7	BCL2|BMP4|PDGFRA|PDGFRB|RET|SHH|STAT1	-4.93546
positive regulation of carbohydrate metabolic process	-6.13651	13.9628	7	AKT1|HIF1A|HTR2A|P2RX7|PPARA|SRC|SIRT1	-4.93546
odontogenesis of dentin-containing tooth	-6.06491	13.6303	7	BMP4|BMPR1A|HDAC2|SERPINE1|PDGFRA|PPARA|SHH	-4.8678
cell-substrate adherens junction assembly	-6.02981	13.47	7	BCL2|KDR|MMP14|PTK2|SRC|TEK|VEGFA	-4.83444
focal adhesion assembly	-6.02981	13.47	7	BCL2|KDR|MMP14|PTK2|SRC|TEK|VEGFA	-4.83444
ureteric bud development	-5.99517	13.3133	7	BCL2|BMP4|FGF2|RARB|RET|SHH|VEGFA	-4.80454
positive regulation of histone modification	-5.99517	13.3133	7	ATM|CTNNB1|NOS1|MAPK3|TP53|VEGFA|SIRT1	-4.80454
positive regulation of interleukin-6 production	-5.99517	13.3133	7	F2R|IL6|MMP8|PTPN11|STAT3|TNF|TLR9	-4.80454
mesonephric epithelium development	-5.96096	13.1603	7	BCL2|BMP4|FGF2|RARB|RET|SHH|VEGFA	-4.77334
mesonephric tubule development	-5.96096	13.1603	7	BCL2|BMP4|FGF2|RARB|RET|SHH|VEGFA	-4.77334
nephron tubule development	-5.92719	13.0108	7	BCL2|BMP4|CTNNB1|FGF2|SHH|STAT1|VEGFA	-4.74084
response to vitamin	-5.89384	12.8646	7	ADA|ARG1|CCND1|CYP1A1|EGFR|PPARG|VDR	-4.71215
cellular response to UV	-5.89384	12.8646	7	PARP1|MMP1|MMP2|MMP3|MMP9|TP53|SIRT1	-4.71215
kidney morphogenesis	-5.89384	12.8646	7	BCL2|BMP4|FGF2|PDGFRB|SHH|STAT1|VEGFA	-4.71215
renal tubule development	-5.8609	12.7216	7	BCL2|BMP4|CTNNB1|FGF2|SHH|STAT1|VEGFA	-4.68172
interferon-gamma-mediated signaling pathway	-5.82836	12.5818	7	ARG1|ICAM1|JAK2|PPARG|STAT1|TP53|VCAM1	-4.65335
interaction with symbiont	-5.79622	12.4451	7	ARG1|CTSG|ELANE|F2|GAPDH|HSPA8|PLG	-4.62492
regulation of biomineral tissue development	-5.73308	12.1803	7	ADRB2|ALOX5|BMP4|BMPR1A|HIF1A|NOS3|P2RX7	-4.56951
cardiac muscle hypertrophy	-5.6714	11.9265	7	PARP1|MTOR|HDAC2|HTR2B|PPARA|PRKCA|TNFRSF1A	-4.51266
positive regulation of ossification	-5.6714	11.9265	7	ADRB2|ALOX5|BMP4|BMPR1A|IL6|P2RX7|PTPN11	-4.51266
striated muscle hypertrophy	-5.58151	11.5651	7	PARP1|MTOR|HDAC2|HTR2B|PPARA|PRKCA|TNFRSF1A	-4.43302
sensory perception of pain	-5.58151	11.5651	7	EDNRB|F2R|MTOR|HTR2A|P2RX7|MAPK1|MAPK3	-4.43302
positive regulation of T cell proliferation	-5.58151	11.5651	7	IL2|IL6|PTPRC|SHH|VCAM1|PTPN22|CD274	-4.43302
positive regulation of production of molecular mediator of immune response	-5.55222	11.4495	7	IL2|IL6|PTPRC|RBP4|PTPN22|TLR9|NLRP3	-4.40684
cell-substrate junction assembly	-5.55222	11.4495	7	BCL2|KDR|MMP14|PTK2|SRC|TEK|VEGFA	-4.40684
intrinsic apoptotic signaling pathway in response to DNA damage	-5.55222	11.4495	7	ATM|BCL2|MIF|TNF|TNFRSF1A|TP53|SIRT1	-4.40684
positive regulation of chromatin organization	-5.55222	11.4495	7	ATM|CTNNB1|NOS1|MAPK3|TP53|VEGFA|SIRT1	-4.40684
muscle hypertrophy	-5.52325	11.3361	7	PARP1|MTOR|HDAC2|HTR2B|PPARA|PRKCA|TNFRSF1A	-4.38012
regulation of alpha-beta T cell activation	-5.52325	11.3361	7	ADA|IL2|PTPRC|SHH|PTPN22|CD274|NLRP3	-4.38012
negative regulation of protein binding	-5.4946	11.225	7	ADRB2|AKT1|ACE|MET|PPARA|MAPK3|MAPK8	-4.35519
macrophage activation	-5.4946	11.225	7	ATM|IL6|JAK2|MIF|MMP8|PTPRC|TNF	-4.35519
response to retinoic acid	-5.46625	11.116	7	ATM|HDAC2|PDGFRB|PPARG|RBP4|RET|SLC6A4	-4.32969
positive regulation of adaptive immune response based on somatic recombination of immune receptors built from immunoglobulin superfamily domains	-5.43822	11.0091	7	ADA|IL2|IL6|PTPRC|TNF|CD274|NLRP3	-4.30467
nephron epithelium development	-5.38303	10.8014	7	BCL2|BMP4|CTNNB1|FGF2|SHH|STAT1|VEGFA	-4.25621
cellular oxidant detoxification	-5.38303	10.8014	7	GSR|MPO|NFE2L2|NOS3|PTGS1|PTGS2|TNF	-4.25621
positive regulation of ubiquitin-dependent protein catabolic process	-5.38303	10.8014	7	AKT1|GBA|HSPA1A|MDM2|NFE2L2|PTK2|VCP	-4.25621
regulation of interferon-gamma production	-5.35587	10.7004	7	HRAS|IL2|TNF|NR1H4|PTPN22|CD274|TLR9	-4.2309
regulation of Notch signaling pathway	-5.32899	10.6014	7	AKT1|EGFR|KIT|MMP14|NOS3|SRC|STAT3	-4.21062
regulation of transcription from RNA polymerase II promoter in response to stress	-5.30238	10.5041	7	EPAS1|HIF1A|HSPA1A|HSPA5|NFE2L2|TP53|VEGFA	-4.18655
receptor internalization	-5.22418	10.2227	7	HTR2B|CXCL8|CXCR1|CXCR2|SELE|VEGFA|EZR	-4.11481
interferon-gamma production	-5.22418	10.2227	7	HRAS|IL2|TNF|NR1H4|PTPN22|CD274|TLR9	-4.11481
regulation of striated muscle cell differentiation	-5.22418	10.2227	7	BCL2|BMP4|MAPK14|MTOR|MMP14|PPARA|SHH	-4.11481
leukocyte mediated cytotoxicity	-5.17333	10.0434	7	ARG1|CTSG|ELANE|F2|ICAM1|NOS2|PTPRC	-4.06997
cardiac muscle cell differentiation	-5.17333	10.0434	7	BMP4|MTOR|PDGFRA|PDGFRB|PPARA|RARB|VEGFA	-4.06997
intracellular steroid hormone receptor signaling pathway	-5.14828	9.95607	7	PARP1|ESR1|NR3C1|JAK2|NR3C2|SRC|SIRT1	-4.04702
regulation of DNA-templated transcription in response to stress	-5.14828	9.95607	7	EPAS1|HIF1A|HSPA1A|HSPA5|NFE2L2|TP53|VEGFA	-4.04702
modification of morphology or physiology of other organism involved in symbiotic interaction	-5.0989	9.78588	7	ARG1|CASP8|CTSG|ELANE|F2|GAPDH|HSPA8	-4.0063
apoptotic mitochondrial changes	-5.07456	9.70295	7	AKT1|BCL2|CASP8|HSPA1A|MMP9|MAPK8|TP53	-3.98503
regulation of glucose metabolic process	-5.05045	9.62141	7	AKT1|MTOR|IGFBP3|PPARA|SRC|TP53|SIRT1	-3.96229
regulation of gliogenesis	-5.05045	9.62141	7	F2|MTOR|HDAC2|IL6|PPARG|SHH|TNF	-3.96229
regulation of phosphoprotein phosphatase activity	-5.05045	9.62141	7	MTOR|IGFBP3|JAK2|LGALS3|PDGFRB|PTPRC|TNF	-3.96229
cellular detoxification	-5.05045	9.62141	7	GSR|MPO|NFE2L2|NOS3|PTGS1|PTGS2|TNF	-3.96229
regulation of cofactor metabolic process	-5.00291	9.46238	7	HIF1A|HTR2A|MMP3|NFE2L2|P2RX7|PPARA|TP53	-3.92148
regulation of protein localization to cell periphery	-5.00291	9.46238	7	AKT1|EGFR|HRAS|LGALS3|MMP14|TNF|EZR	-3.92148
TOR signaling	-4.97947	9.38482	7	AKT1|ATM|MTOR|GBA|HIF1A|PIK3CA|SIRT1	-3.8997
mesoderm development	-4.95624	9.30852	7	BMP4|BMPR1A|JAK2|PRKACA|SHH|VEGFA|SETD2	-3.87979
epithelial tube formation	-4.91042	9.15958	7	BMP4|CASP3|FGF2|HIF1A|PRKACA|RET|SETD2	-3.83839
regulation of ATP metabolic process	-4.91042	9.15958	7	PARP1|HIF1A|HTR2A|P2RX7|PPARA|TP53|VCP	-3.83839
positive regulation of hormone secretion	-4.84321	8.9449	7	CFTR|EGFR|HIF1A|JAK2|PTPN11|RBP4|NR1H4	-3.77688
regulation of osteoblast differentiation	-4.8212	8.87556	7	BMP4|BMPR1A|IL6|PPARG|PRKACA|PTK2|TNF	-3.75744
positive regulation of proteolysis involved in cellular protein catabolic process	-4.77775	8.74006	7	AKT1|GBA|HSPA1A|MDM2|NFE2L2|PTK2|VCP	-3.7191
cardiac muscle contraction	-4.75631	8.67385	7	MTOR|NOS1|PIK3CA|PIK3CG|PRKACA|TNNI3|TNNT2	-3.69829
negative regulation of transmembrane receptor protein serine/threonine kinase signaling pathway	-4.71396	8.54439	7	HSPA1A|HSPA5|PPARA|PPARG|TGFBR1|TP53|SIRT1	-3.66297
cellular response to light stimulus	-4.69306	8.48109	7	PARP1|MMP1|MMP2|MMP3|MMP9|TP53|SIRT1	-3.6435
cellular hormone metabolic process	-4.67233	8.41873	7	CYP1A1|CYP2C9|CYP2D6|ESR1|PDGFRA|RBP4|SHH	-3.62556
detoxification	-4.67233	8.41873	7	GSR|MPO|NFE2L2|NOS3|PTGS1|PTGS2|TNF	-3.62556
regulation of neurological system process	-4.65177	8.35728	7	ADRB2|EDNRB|F2R|MTOR|GBA|NOS3|SRC	-3.60654
digestion	-4.63138	8.29672	7	CHRM3|KCNN4|PRSS1|RBP4|SGK1|EZR|TLR9	-3.58646
immune response-regulating cell surface receptor signaling pathway involved in phagocytosis	-4.61116	8.23703	7	HSP90AA1|PIK3CA|MAPK1|MAPK3|PTK2|PTPRC|SRC	-3.56807
Fc-gamma receptor signaling pathway involved in phagocytosis	-4.61116	8.23703	7	HSP90AA1|PIK3CA|MAPK1|MAPK3|PTK2|PTPRC|SRC	-3.56807
morphogenesis of embryonic epithelium	-4.5911	8.1782	7	BMP4|CASP3|HIF1A|PRKACA|RET|SHH|SETD2	-3.55167
Fc-gamma receptor signaling pathway	-4.5911	8.1782	7	HSP90AA1|PIK3CA|MAPK1|MAPK3|PTK2|PTPRC|SRC	-3.55167
eye morphogenesis	-4.53189	8.00663	7	BCL2|BMP4|HIF1A|RARB|RBP4|STAT3|VEGFA	-3.49878
regulation of cellular carbohydrate metabolic process	-4.51246	7.95103	7	AKT1|MTOR|IGFBP3|PPARA|SRC|TP53|SIRT1	-3.47995
Fc receptor mediated stimulatory signaling pathway	-4.49319	7.89619	7	HSP90AA1|PIK3CA|MAPK1|MAPK3|PTK2|PTPRC|SRC	-3.46306
regulation of T cell differentiation	-4.43628	7.73613	7	ADA|BMP4|ERBB2|IL2|PTPRC|SHH|NLRP3	-3.41612
cellular response to unfolded protein	-4.4176	7.68421	7	CCND1|HSPA1A|HSPA5|HSPA8|CXCL8|NFE2L2|VCP	-3.39918
regulation of cell shape	-4.38066	7.58243	7	F2|ICAM1|KDR|KIT|PTK2|VEGFA|EZR	-3.36369
negative regulation of immune response	-4.23832	7.20093	7	ARG1|IL2|LGALS3|MMP12|PPARG|PTPRC|TNF	-3.2394
monovalent inorganic cation homeostasis	-4.20402	7.11148	7	AGTR1|ATP12A|BCL2|CFTR|EDNRB|MAPK1|MAPK3	-3.21168
ATP biosynthetic process	-4.1702	7.02422	7	PARP1|GAPDH|HIF1A|HTR2A|P2RX7|PPARA|VCP	-3.18085
positive regulation of stress-activated MAPK cascade	-4.1702	7.02422	7	FLT4|HRAS|MMP8|TNF|VEGFA|XDH|TLR9	-3.18085
positive regulation of stress-activated protein kinase signaling cascade	-4.13686	6.93908	7	FLT4|HRAS|MMP8|TNF|VEGFA|XDH|TLR9	-3.15047
cellular response to topologically incorrect protein	-4.08771	6.81516	7	CCND1|HSPA1A|HSPA5|HSPA8|CXCL8|NFE2L2|VCP	-3.10824
receptor metabolic process	-4.07156	6.77484	7	HTR2B|CXCL8|CXCR1|CXCR2|SELE|VEGFA|EZR	-3.09524
purine ribonucleoside triphosphate biosynthetic process	-3.9924	6.58016	7	PARP1|GAPDH|HIF1A|HTR2A|P2RX7|PPARA|VCP	-3.02311
purine nucleoside triphosphate biosynthetic process	-3.97688	6.54256	7	PARP1|GAPDH|HIF1A|HTR2A|P2RX7|PPARA|VCP	-3.00965
regulation of phosphatase activity	-3.96147	6.50538	7	MTOR|IGFBP3|JAK2|LGALS3|PDGFRB|PTPRC|TNF	-2.9945
negative regulation of angiogenesis	-3.94616	6.46863	7	ALOX5|CTNNB1|SERPINE1|PPARG|STAT1|TEK|TNF	-2.98047
negative regulation of DNA-binding transcription factor activity	-3.94616	6.46863	7	CHUK|ESR1|HDAC2|NR1H4|SIRT1|TLR9|NLRP3	-2.98047
ribonucleoside triphosphate biosynthetic process	-3.90082	6.36082	7	PARP1|GAPDH|HIF1A|HTR2A|P2RX7|PPARA|VCP	-2.93923
negative regulation of MAPK cascade	-3.87108	6.29092	7	AKT1|BMP4|GBA|P2RX7|PTPRC|EZR|PTPN22	-2.91149
regulation of cellular ketone metabolic process	-3.81274	6.15563	7	AKT1|MTOR|PPARA|PPARG|PTGS2|NR1H4|SIRT1	-2.85916
regulation of mRNA stability	-3.78411	6.09015	7	AKT1|APEX1|MAPK14|MTOR|HSPA1A|HSPA8|PRKCA	-2.83203
phosphatidylinositol metabolic process	-3.76993	6.05792	7	ATM|FGF2|HTR2A|HTR2B|PDGFRB|PIK3CA|PIK3CG	-2.81908
nucleoside triphosphate biosynthetic process	-3.74184	5.99449	7	PARP1|GAPDH|HIF1A|HTR2A|P2RX7|PPARA|VCP	-2.7964
regulation of Ras protein signal transduction	-3.74184	5.99449	7	F2R|HRAS|JAK2|MET|PDGFRB|PIK3CG|RAF1	-2.7964
regeneration	-3.72792	5.96327	7	CCND1|BCL2|EGFR|IL6|JAK2|PPARG|MAP2K1	-2.78297
regulation of RNA stability	-3.64616	5.78256	7	AKT1|APEX1|MAPK14|MTOR|HSPA1A|HSPA8|PRKCA	-2.70919
carbohydrate catabolic process	-3.61956	5.72474	7	GAPDH|GUSB|HIF1A|HTR2A|P2RX7|PPARA|TP53	-2.68782
positive regulation of supramolecular fiber organization	-3.58023	5.64014	7	MTOR|HSPA1A|ICAM1|MET|TGFBR1|NOX4|TRPV4	-2.65086
regulation of protein ubiquitination	-3.5162	5.50456	7	AKT1|MTOR|HSPA1A|HSPA5|HSP90AA1|TGFBR1|PTPN22	-2.59314
regulation of mRNA catabolic process	-3.4911	5.45213	7	AKT1|APEX1|MAPK14|MTOR|HSPA1A|HSPA8|PRKCA	-2.57265
pattern recognition receptor signaling pathway	-3.47866	5.42629	7	CASP8|CHUK|ESR1|HSPA1A|NR1H4|PTPN22|TLR9	-2.56089
regulation of plasma membrane bounded cell projection assembly	-3.46628	5.4007	7	MTOR|HRAS|ICAM1|KIT|P2RX7|PIK3CA|TGFBR1	-2.54989
developmental growth involved in morphogenesis	-3.31151	5.08866	7	BMP4|DDR1|CTNNB1|ESR1|HSP90AA1|SHH|VEGFA	-2.4106
glycerophospholipid biosynthetic process	-3.26604	4.99977	7	ATM|FGF2|HTR2A|HTR2B|PIK3CA|PIK3CG|NR1H4	-2.37061
sodium ion transport	-3.15644	4.79058	7	ADRB2|AKT1|ATP12A|NOS1|P2RX7|SGK1|SLC6A4	-2.26921
regulation of symbiosis, encompassing mutualism through parasitism	-3.12465	4.73119	7	ARG1|BCL2|HSPA8|CXCL8|PPARA|STAT1|TNF	-2.24018
negative regulation of protein kinase activity	-3.09333	4.67326	7	AKT1|BMP4|CASP3|GBA|PTPRC|SIRT1|PTPN22	-2.21073
cellular ketone metabolic process	-3.01207	4.52548	7	AKT1|MTOR|PPARA|PPARG|PTGS2|NR1H4|SIRT1	-2.13497
G protein-coupled receptor signaling pathway, coupled to cyclic nucleotide second messenger	-2.94352	4.40364	7	ADRB2|CHRM3|CCR3|EDNRA|HTR2A|HTR2B|PRKCA	-2.07201
glycerolipid biosynthetic process	-2.86792	4.27219	7	ATM|FGF2|HTR2A|HTR2B|PIK3CA|PIK3CG|NR1H4	-2.00377
negative regulation of kinase activity	-2.85866	4.25631	7	AKT1|BMP4|CASP3|GBA|PTPRC|SIRT1|PTPN22	-1.99754
phospholipid biosynthetic process	-2.84029	4.2249	7	ATM|FGF2|HTR2A|HTR2B|PIK3CA|PIK3CG|NR1H4	-1.98037
protein localization to plasma membrane	-2.78616	4.13339	7	AKT1|EGFR|LGALS3|MMP14|TNF|TNFRSF1A|EZR	-1.93063
energy derivation by oxidation of organic compounds	-2.77728	4.11852	7	AKT1|MTOR|HIF1A|NOS2|PIK3CA|TP53|VCP	-1.92195
protein polymerization	-2.63224	3.88118	7	MTOR|HSPA1A|HSP90AA1|ICAM1|JAK2|MET|TRPV4	-1.79021
macromolecule methylation	-2.5518	3.75393	7	PARP1|CTNNB1|CYP1A1|PIK3CA|NR1H4|SIRT1|SETD2	-1.71585
regionalization	-2.39342	3.51211	7	ATM|BMP4|BMPR1A|PRKACA|SHH|TGFBR1|TP53	-1.56819
regulation of mRNA metabolic process	-2.32956	3.41775	7	AKT1|APEX1|MAPK14|MTOR|HSPA1A|HSPA8|PRKCA	-1.50875
negative regulation of cell cycle process	-2.16979	3.18927	7	ATM|CCND1|BCL2|BMP4|MDM2|MIF|TP53	-1.35787
methylation	-2.16979	3.18927	7	PARP1|CTNNB1|CYP1A1|PIK3CA|NR1H4|SIRT1|SETD2	-1.35787
lymphocyte mediated immunity	-2.15712	3.1716	7	ARG1|ICAM1|IL2|IL6|PTPRC|TNF|NLRP3	-1.34628
negative regulation of production of miRNAs involved in gene silencing by miRNA	-9.64059	65.4256	6	ESR1|IL6|STAT3|TERT|TNF|TP53	-8.13006
regulation of systemic arterial blood pressure by renin-angiotensin	-8.48258	44.6084	6	AGTR1|CMA1|CTSG|ACE|F2R|REN	-7.07199
positive regulation of cyclase activity	-8.48258	44.6084	6	MAPK14|NOS1|NOS2|NOS3|MAPK3|MAPK8	-7.07199
positive regulation of positive chemotaxis	-8.11378	39.2553	6	CCR4|F3|CXCL8|KDR|PGF|VEGFA	-6.73926
regulation of positive chemotaxis	-8.00204	37.7455	6	CCR4|F3|CXCL8|KDR|PGF|VEGFA	-6.63388
T cell lineage commitment	-7.89509	36.3475	6	BCL2|MTOR|IL6|SHH|STAT3|TP53	-6.53919
cellular response to gamma radiation	-7.79255	35.0494	6	ATM|HRAS|HSPA5|MDM2|TP53|NOX4	-6.4466
positive regulation of gene silencing by miRNA	-7.69408	33.8408	6	BMP4|EGFR|IL6|MAP2K1|STAT3|TP53	-6.35785
positive regulation of posttranscriptional gene silencing	-7.59937	32.7128	6	BMP4|EGFR|IL6|MAP2K1|STAT3|TP53	-6.27323
interleukin-6-mediated signaling pathway	-7.59937	32.7128	6	IL6|JAK2|PTPN11|SRC|STAT1|STAT3	-6.27323
embryonic digestive tract development	-7.50815	31.6575	6	ADA|CXCL8|PDGFRA|RARB|SHH|TNF	-6.18784
ERBB2 signaling pathway	-7.42017	30.6682	6	EGFR|ERBB2|HSP90AA1|PIK3CA|PRKCA|SRC	-6.10561
regulation of platelet activation	-7.2531	28.8642	6	F2|NOS3|PDGFRA|PRKCA|PRKG1|SELP	-5.95535
anoikis	-7.2531	28.8642	6	AKT1|BCL2|MTOR|PIK3CA|PTK2|SRC	-5.95535
regulation of T cell apoptotic process	-7.2531	28.8642	6	ADA|BMP4|HIF1A|LGALS3|TP53|CD274	-5.95535
negative regulation of smooth muscle cell migration	-7.09664	27.2607	6	APEX1|BMPR1A|IGFBP3|NFE2L2|SERPINE1|PRKG1	-5.81136
vasodilation	-7.09664	27.2607	6	ADRB2|EDNRB|KNG1|NOS1|NOS3|PRKG1	-5.81136
positive T cell selection	-7.09664	27.2607	6	BCL2|MTOR|IL6|PTPRC|SHH|STAT3	-5.81136
negative regulation of endothelial cell apoptotic process	-7.09664	27.2607	6	ICAM1|KDR|NFE2L2|SERPINE1|TEK|TERT	-5.81136
macrophage chemotaxis	-6.94956	25.8259	6	EDNRB|LGALS3|MIF|MAPK1|MAPK3|PTK2	-5.67431
positive regulation of B cell proliferation	-6.81082	24.5346	6	ADA|BCL2|IL2|MIF|PTPRC|TLR9	-5.54589
positive regulation of stem cell proliferation	-6.7443	23.9362	6	CTNNB1|HIF1A|PTPRC|SHH|TERT|VEGFA	-5.48393
ovulation cycle process	-6.61648	22.8229	6	CASP3|ESR1|HSPA5|PDGFRA|SRC|SIRT1	-5.36805
positive regulation of blood vessel diameter	-6.61648	22.8229	6	ADRB2|EDNRB|KNG1|NOS1|NOS3|PRKG1	-5.36805
positive regulation of glucose transmembrane transport	-6.49506	21.8085	6	AKT1|BRAF|MAPK14|NFE2L2|PTPN11|TERT	-5.25681
positive regulation of G1/S transition of mitotic cell cycle	-6.49506	21.8085	6	AKT1|APEX1|CCND1|CYP1A1|EGFR|TERT	-5.25681
response to epidermal growth factor	-6.43656	21.3344	6	AKT1|EGFR|ERBB2|MAPK1|MAPK3|PTPN11	-5.2026
microglial cell activation	-6.37944	20.8805	6	ATM|IL6|JAK2|MMP8|PTPRC|TNF	-5.15114
leukocyte activation involved in inflammatory response	-6.37944	20.8805	6	ATM|IL6|JAK2|MMP8|PTPRC|TNF	-5.15114
T cell selection	-6.32364	20.4455	6	BCL2|MTOR|IL6|PTPRC|SHH|STAT3	-5.10186
lung morphogenesis	-6.32364	20.4455	6	BMP4|MAPK1|MAPK3|MAP2K1|SHH|TNF	-5.10186
regulation of mononuclear cell migration	-6.32364	20.4455	6	LGALS3|SERPINE1|MAPK1|MAPK3|PTK2|TNF	-5.10186
regulation of cardiac muscle cell proliferation	-6.26911	20.0282	6	BMPR1A|MAPK14|FGF2|MAPK1|RBP4|TGFBR1	-5.05192
positive regulation of epithelial to mesenchymal transition	-6.16362	19.2428	6	BMP4|CTNNB1|MTOR|HDAC2|IL6|TGFBR1	-4.95815
positive regulation of cardiac muscle tissue development	-6.11257	18.8728	6	BMP4|BMPR1A|MAPK14|FGF2|MTOR|MAPK1	-4.9124
positive regulation of organ growth	-6.01363	18.1738	6	AKT1|BMPR1A|MAPK14|FGF2|MTOR|MAPK1	-4.82086
cellular response to cAMP	-6.01363	18.1738	6	APEX1|CFTR|HSPA5|PIK3CG|EZR|NOX4	-4.82086
neural crest cell migration	-5.96566	17.8433	6	BMP4|EDNRB|HIF1A|HTR2B|RET|SHH	-4.77718
positive regulation of cell cycle G1/S phase transition	-5.91864	17.5247	6	AKT1|APEX1|CCND1|CYP1A1|EGFR|TERT	-4.73399
lymphocyte homeostasis	-5.87253	17.2173	6	ADA|AKT1|BCL2|CASP3|HIF1A|IL2	-4.69251
positive regulation of dephosphorylation	-5.8273	16.9204	6	MTOR|GBA|JAK2|PDGFRB|PTPRC|SRC	-4.65311
cardiac muscle cell proliferation	-5.8273	16.9204	6	BMPR1A|MAPK14|FGF2|MAPK1|RBP4|TGFBR1	-4.65311
regulation of smooth muscle contraction	-5.78291	16.6336	6	ADA|ADRB2|CHRM3|F2R|KIT|PRKG1	-4.61407
regulation of glucose import	-5.78291	16.6336	6	AKT1|MAPK14|NFE2L2|PTPN11|TERT|TNF	-4.61407
animal organ formation	-5.78291	16.6336	6	BMP4|BMPR1A|MAPK1|MAPK3|MAP2K1|SHH	-4.61407
regulation of extrinsic apoptotic signaling pathway via death domain receptors	-5.78291	16.6336	6	CASP8|ICAM1|LGALS3|NOS3|SERPINE1|RAF1	-4.61407
regulation of protein import	-5.78291	16.6336	6	BMP4|MAPK14|HSPA8|JAK2|MAPK1|SHH	-4.61407
icosanoid biosynthetic process	-5.73935	16.3564	6	ALOX5|CYP2C9|MIF|PTGS1|PTGS2|SIRT1	-4.57498
positive regulation of DNA binding	-5.69657	16.0883	6	PARP1|CTNNB1|JAK2|MMP8|MMP9|PPARG	-4.53623
positive regulation of nucleocytoplasmic transport	-5.69657	16.0883	6	MAPK14|JAK2|PRKACA|MAPK1|SHH|TP53	-4.53623
regulation of lipid catabolic process	-5.69657	16.0883	6	AKT1|ALK|MTOR|PIK3CG|PPARA|TNF	-4.53623
bone resorption	-5.65456	15.8288	6	ADRB2|EGFR|IL6|P2RX7|PRKCA|SRC	-4.49662
regulation of tumor necrosis factor-mediated signaling pathway	-5.61329	15.5775	6	CASP8|CHUK|HSPA1A|TNF|TNFRSF1A|NR1H4	-4.46246
glomerulus development	-5.61329	15.5775	6	BCL2|BMP4|PDGFRA|PDGFRB|RET|TEK	-4.46246
regulation of focal adhesion assembly	-5.57273	15.3341	6	KDR|MMP14|PTK2|SRC|TEK|VEGFA	-4.42502
regulation of cell-substrate junction assembly	-5.57273	15.3341	6	KDR|MMP14|PTK2|SRC|TEK|VEGFA	-4.42502
negative regulation of T cell proliferation	-5.49366	14.8695	6	ARG1|BMP4|CASP3|ERBB2|SHH|CD274	-4.35519
regulation of antigen receptor-mediated signaling pathway	-5.49366	14.8695	6	ADA|KCNN4|LGALS3|PTPRC|EZR|PTPN22	-4.35519
positive regulation of striated muscle cell differentiation	-5.49366	14.8695	6	BCL2|BMP4|MAPK14|MTOR|MMP14|SHH	-4.35519
regulation of immunoglobulin production	-5.41718	14.4321	6	IL2|IL6|PTPRC|RBP4|TNF|TLR9	-4.28589
telomere maintenance via telomerase	-5.41718	14.4321	6	ATM|HSP90AA1|MAPK1|MAPK3|SRC|TERT	-4.28589
regulation of glial cell differentiation	-5.41718	14.4321	6	F2|MTOR|HDAC2|IL6|PPARG|SHH	-4.28589
nephron epithelium morphogenesis	-5.37987	14.223	6	BCL2|BMP4|FGF2|SHH|STAT1|VEGFA	-4.25402
cardiac ventricle morphogenesis	-5.34314	14.0198	6	BMP4|BMPR1A|HIF1A|TGFBR1|TNNI3|TNNT2	-4.22295
smooth muscle cell differentiation	-5.34314	14.0198	6	BMP4|EDNRB|KIT|SHH|VEGFA|SIRT1	-4.22295
endothelial cell development	-5.30699	13.8223	6	ICAM1|MET|TNF|TNFRSF1A|VEGFA|EZR	-4.1908
regulation of mitochondrial membrane potential	-5.30699	13.8223	6	PARP1|AKT1|BCL2|KDR|SRC|VCP	-4.1908
positive regulation of blood circulation	-5.30699	13.8223	6	ADA|AKT1|EGFR|F2R|HTR2A|ICAM1	-4.1908
negative regulation of cysteine-type endopeptidase activity involved in apoptotic process	-5.27139	13.6303	6	AKT1|MMP9|RAF1|SRC|TNF|VEGFA	-4.15916
cellular response to virus	-5.27139	13.6303	6	CHUK|MAPK14|HIF1A|HSP90AA1|IL6|MMP12	-4.15916
regulation of adherens junction organization	-5.27139	13.6303	6	KDR|MMP14|PTK2|SRC|TEK|VEGFA	-4.15916
outflow tract morphogenesis	-5.2018	13.2619	6	BMP4|BMPR1A|CTNNB1|HIF1A|RARB|VEGFA	-4.09633
positive regulation of gliogenesis	-5.2018	13.2619	6	MTOR|HDAC2|IL6|PPARG|SHH|TNF	-4.09633
glucose import	-5.2018	13.2619	6	AKT1|MAPK14|NFE2L2|PTPN11|TERT|TNF	-4.09633
RNA-dependent DNA biosynthetic process	-5.16778	13.0851	6	ATM|HSP90AA1|MAPK1|MAPK3|SRC|TERT	-4.06548
intrinsic apoptotic signaling pathway by p53 class mediator	-5.16778	13.0851	6	BCL2|FHIT|MDM2|MIF|TP53|SIRT1	-4.06548
negative regulation of cytokine-mediated signaling pathway	-5.13426	12.9129	6	ARG1|IL6|MMP12|PPARG|PTPRC|NR1H4	-4.03649
post-embryonic development	-5.13426	12.9129	6	ATM|BCL2|BMP4|MTOR|TGFBR1|VEGFA	-4.03649
regulation of bone mineralization	-5.13426	12.9129	6	ADRB2|ALOX5|BMP4|BMPR1A|HIF1A|P2RX7	-4.03649
positive regulation of small GTPase mediated signal transduction	-5.10121	12.7452	6	F2R|HRAS|JAK2|PDGFRB|PIK3CG|SRC	-4.00827
cardiac muscle cell development	-5.10121	12.7452	6	BMP4|MTOR|PDGFRA|PDGFRB|PPARA|VEGFA	-4.00827
myoblast differentiation	-5.00486	12.2673	6	BMP4|MAPK14|EPAS1|IGFBP3|SHH|TNF	-3.92276
negative regulation of cysteine-type endopeptidase activity	-5.00486	12.2673	6	AKT1|MMP9|RAF1|SRC|TNF|VEGFA	-3.92276
negative regulation of response to cytokine stimulus	-4.97362	12.1158	6	ARG1|IL6|MMP12|PPARG|PTPRC|NR1H4	-3.89419
regulation of muscle cell apoptotic process	-4.94281	11.9681	6	BMPR1A|JAK2|NFE2L2|PPARG|TP53|SIRT1	-3.86782
regulation of neural precursor cell proliferation	-4.94281	11.9681	6	CTNNB1|HIF1A|SHH|SLC6A4|TP53|VEGFA	-3.86782
response to osmotic stress	-4.91242	11.8239	6	CASP3|EGFR|ABCB1|TNF|TP53|TRPV4	-3.8386
cardiac cell development	-4.91242	11.8239	6	BMP4|MTOR|PDGFRA|PDGFRB|PPARA|VEGFA	-3.8386
lipid storage	-4.85282	11.5457	6	GBA|IL6|PPARA|PPARG|TNF|SIRT1	-3.78617
muscle cell apoptotic process	-4.8236	11.4114	6	BMPR1A|JAK2|NFE2L2|PPARG|TP53|SIRT1	-3.75888
negative regulation of transforming growth factor beta receptor signaling pathway	-4.8236	11.4114	6	HSPA1A|HSPA5|PPARA|TGFBR1|TP53|SIRT1	-3.75888
ephrin receptor signaling pathway	-4.8236	11.4114	6	HRAS|MMP2|MMP9|PTK2|PTPN11|SRC	-3.75888
modification by host of symbiont morphology or physiology	-4.79475	11.2803	6	ARG1|CTSG|ELANE|F2|GAPDH|HSPA8	-3.73419
positive regulation of proteasomal ubiquitin-dependent protein catabolic process	-4.73815	11.0268	6	AKT1|GBA|HSPA1A|MDM2|NFE2L2|VCP	-3.68548
regulation of chemokine production	-4.73815	11.0268	6	ELANE|HIF1A|IL6|TNF|NR1H4|TLR9	-3.68548
bone remodeling	-4.73815	11.0268	6	ADRB2|EGFR|IL6|P2RX7|PRKCA|SRC	-3.68548
negative regulation of cellular response to transforming growth factor beta stimulus	-4.73815	11.0268	6	HSPA1A|HSPA5|PPARA|TGFBR1|TP53|SIRT1	-3.68548
embryonic skeletal system morphogenesis	-4.71037	10.9043	6	BMP4|CTNNB1|MMP14|PDGFRA|TGFBR1|SETD2	-3.66019
regulation of membrane permeability	-4.71037	10.9043	6	BCL2|CASP8|MTOR|HSPA1A|MAPK8|TP53	-3.66019
positive regulation of mitotic cell cycle phase transition	-4.68294	10.7844	6	AKT1|APEX1|CCND1|CYP1A1|EGFR|TERT	-3.63369
cytokine production involved in immune response	-4.6026	10.4403	6	ARG1|IL6|KIT|TNF|SIRT1|NLRP3	-3.56256
response to antineoplastic agent	-4.6026	10.4403	6	ARG1|CTNNB1|EGFR|GBA|NR3C1|ICAM1	-3.56256
regulation of calcium ion transport into cytosol	-4.57645	10.3304	6	BCL2|F2|F2R|NOS1|P2RX7|PRKACA	-3.54125
chemokine production	-4.57645	10.3304	6	ELANE|HIF1A|IL6|TNF|NR1H4|TLR9	-3.54125
artery development	-4.57645	10.3304	6	BMP4|BMPR1A|PDGFRB|SHH|TGFBR1|VEGFA	-3.54125
positive regulation of peptide hormone secretion	-4.57645	10.3304	6	CFTR|EGFR|HIF1A|JAK2|RBP4|NR1H4	-3.54125
regulation of muscle adaptation	-4.52507	10.1174	6	PARP1|MTOR|NOS3|PPARA|PRKCA|TNFRSF1A	-3.49226
regulation of ATP biosynthetic process	-4.49982	10.0141	6	PARP1|HIF1A|HTR2A|P2RX7|PPARA|VCP	-3.46939
regulation of fatty acid metabolic process	-4.47485	9.91297	6	AKT1|MTOR|PPARA|PPARG|PTGS2|SIRT1	-3.44914
digestive system process	-4.47485	9.91297	6	CHRM3|KCNN4|RBP4|SGK1|EZR|TLR9	-3.44914
regulation of epithelial to mesenchymal transition	-4.45016	9.81384	6	BMP4|CTNNB1|MTOR|HDAC2|IL6|TGFBR1	-3.42769
CD4-positive, alpha-beta T cell activation	-4.45016	9.81384	6	MTOR|IL2|IL6|STAT3|CD274|NLRP3	-3.42769
regulation of protein localization to plasma membrane	-4.45016	9.81384	6	AKT1|EGFR|LGALS3|MMP14|TNF|EZR	-3.42769
metencephalon development	-4.42575	9.71667	6	BCL2|GBA|HSPA5|MAP2K1|PTPN11|TP53	-3.40705
actin cytoskeleton reorganization	-4.37773	9.528	6	HRAS|KIT|PDGFRA|TEK|EZR|TRPV4	-3.36162
positive regulation of lymphocyte differentiation	-4.37773	9.528	6	ADA|IL2|MMP14|PTPRC|SHH|NLRP3	-3.36162
chondrocyte differentiation	-4.35411	9.43638	6	BMP4|BMPR1A|MAPK14|PTPN11|RARB|TGFBR1	-3.34086
fatty acid derivative biosynthetic process	-4.35411	9.43638	6	ALOX5|CYP2C9|MIF|PTGS1|PTGS2|SIRT1	-3.34086
molting cycle	-4.33074	9.34651	6	BCL2|EGFR|HDAC2|SHH|TERT|TNF	-3.32006
hair cycle	-4.33074	9.34651	6	BCL2|EGFR|HDAC2|SHH|TERT|TNF	-3.32006
positive regulation of plasma membrane bounded cell projection assembly	-4.30762	9.25834	6	MTOR|HRAS|KIT|P2RX7|PIK3CA|TGFBR1	-3.30033
positive regulation of cell cycle phase transition	-4.28474	9.17181	6	AKT1|APEX1|CCND1|CYP1A1|EGFR|TERT	-3.27886
regulation of anion transport	-4.2621	9.08689	6	AKT1|ARG1|CFTR|MTOR|ABCB1|PPARA	-3.26124
regulation of cell cycle arrest	-4.2621	9.08689	6	ATM|CCND1|MDM2|MIF|PRKACA|TP53	-3.26124
lipid oxidation	-4.21752	8.92167	6	AKT1|ALOX5|MAPK14|MTOR|PPARA|PPARG	-3.21943
muscle adaptation	-4.21752	8.92167	6	PARP1|MTOR|NOS3|PPARA|PRKCA|TNFRSF1A	-3.21943
embryonic limb morphogenesis	-4.17384	8.76235	6	BMP4|BMPR1A|CTNNB1|HDAC2|RARB|SHH	-3.18286
embryonic appendage morphogenesis	-4.17384	8.76235	6	BMP4|BMPR1A|CTNNB1|HDAC2|RARB|SHH	-3.18286
positive regulation of proteasomal protein catabolic process	-4.17384	8.76235	6	AKT1|GBA|HSPA1A|MDM2|NFE2L2|VCP	-3.18286
myotube differentiation	-4.15233	8.68481	6	BCL2|MAPK14|MTOR|MMP14|NOS1|SHH	-3.16486
bone mineralization	-4.15233	8.68481	6	ADRB2|ALOX5|BMP4|BMPR1A|HIF1A|P2RX7	-3.16486
embryonic epithelial tube formation	-4.13103	8.60863	6	BMP4|CASP3|HIF1A|PRKACA|RET|SETD2	-3.14544
stimulatory C-type lectin receptor signaling pathway	-4.13103	8.60863	6	CHUK|HRAS|NRAS|PRKACA|RAF1|SRC	-3.14544
cardiac ventricle development	-4.13103	8.60863	6	BMP4|BMPR1A|HIF1A|TGFBR1|TNNI3|TNNT2	-3.14544
innate immune response activating cell surface receptor signaling pathway	-4.0479	8.31681	6	CHUK|HRAS|NRAS|PRKACA|RAF1|SRC	-3.07368
phosphatidylinositol biosynthetic process	-4.0479	8.31681	6	ATM|FGF2|HTR2A|HTR2B|PIK3CA|PIK3CG	-3.07368
regulation of circadian rhythm	-4.0479	8.31681	6	ADA|MTOR|PPARA|PPARG|MAPK8|TP53	-3.07368
positive regulation of calcium ion transport	-4.0479	8.31681	6	F2|F2R|LGALS3|P2RX7|PDGFRB|TRPC6	-3.07368
lymphocyte migration	-4.0479	8.31681	6	AKT1|GBA|CXCR3|ICAM1|PIK3CG|RET	-3.07368
regulation of steroid metabolic process	-3.929	7.91438	6	AGTR1|KIT|TNF|VDR|NR1H4|SIRT1	-2.96459
ADP metabolic process	-3.90982	7.85107	6	GAPDH|HIF1A|HTR2A|P2RX7|PPARA|TP53	-2.94744
regulation of transforming growth factor beta receptor signaling pathway	-3.8533	7.66706	6	HSPA1A|HSPA5|PPARA|TGFBR1|TP53|SIRT1	-2.89447
viral genome replication	-3.8348	7.60763	6	BCL2|HSPA8|CXCL8|PPARA|TNF|VCP	-2.87847
positive regulation of autophagy	-3.81646	7.54911	6	ADRB2|GBA|HIF1A|KDR|MAPK3|SIRT1	-2.86263
signal transduction in response to DNA damage	-3.79828	7.49148	6	ATM|MAPK14|MDM2|MIF|TP53|SIRT1	-2.84577
regulation of cellular response to transforming growth factor beta stimulus	-3.79828	7.49148	6	HSPA1A|HSPA5|PPARA|TGFBR1|TP53|SIRT1	-2.84577
positive regulation of translation	-3.76238	7.37882	6	ERBB2|MTOR|IL6|MAPK1|MAPK3|TNF	-2.81474
regulation of embryonic development	-3.76238	7.37882	6	BMP4|BMPR1A|CTNNB1|NFE2L2|PRKACA|SHH	-2.81474
positive regulation of leukocyte mediated immunity	-3.74467	7.32376	6	ARG1|IL2|IL6|PTPRC|TNF|NLRP3	-2.79835
appendage morphogenesis	-3.74467	7.32376	6	BMP4|BMPR1A|CTNNB1|HDAC2|RARB|SHH	-2.79835
limb morphogenesis	-3.74467	7.32376	6	BMP4|BMPR1A|CTNNB1|HDAC2|RARB|SHH	-2.79835
Rho protein signal transduction	-3.7271	7.26951	6	AGTR1|CHUK|F2R|MET|PDGFRB|RAF1	-2.78239
vitamin metabolic process	-3.70969	7.21606	6	CYP1A1|GC|ABCC1|PRSS1|TNF|VDR	-2.76571
neural precursor cell proliferation	-3.70969	7.21606	6	CTNNB1|HIF1A|SHH|SLC6A4|TP53|VEGFA	-2.76571
purine nucleoside diphosphate metabolic process	-3.67529	7.11148	6	GAPDH|HIF1A|HTR2A|P2RX7|PPARA|TP53	-2.73591
purine ribonucleoside diphosphate metabolic process	-3.67529	7.11148	6	GAPDH|HIF1A|HTR2A|P2RX7|PPARA|TP53	-2.73591
regulation of sprouting angiogenesis	-3.67529	7.11148	6	AGTR1|ALOX5|FGF2|KDR|PTGS2|VEGFA	-2.73591
cell-cell junction assembly	-3.62475	6.96017	6	ACE|PRKACA|PRKCA|TNF|NR1H4|TRPV4	-2.69278
ribonucleoside diphosphate metabolic process	-3.62475	6.96017	6	GAPDH|HIF1A|HTR2A|P2RX7|PPARA|TP53	-2.69278
cellular response to fibroblast growth factor stimulus	-3.60818	6.91115	6	FGF2|FGFR1|CXCL8|MAPK1|MAPK3|PTPN11	-2.67692
establishment of protein localization to mitochondrion	-3.60818	6.91115	6	AKT1|BCL2|CASP8|HSP90AA1|MAPK8|TP53	-2.67692
mitochondrial membrane organization	-3.57544	6.81516	6	BCL2|CASP8|HSPA1A|HSP90AA1|MAPK8|TP53	-2.64653
regulation of calcium ion transmembrane transport	-3.57544	6.81516	6	F2|F2R|NOS1|PIK3CG|PRKACA|TLR9	-2.64653
insulin receptor signaling pathway	-3.55926	6.76816	6	AKT1|PIK3CA|PTPN11|SRC|NR1H4|SIRT1	-2.63293
neural tube development	-3.55926	6.76816	6	BMP4|CASP3|HIF1A|PRKACA|SHH|SETD2	-2.63293
nicotinamide nucleotide biosynthetic process	-3.54321	6.72181	6	GAPDH|HIF1A|HTR2A|P2RX7|PPARA|PTGS2	-2.61852
pyridine nucleotide biosynthetic process	-3.54321	6.72181	6	GAPDH|HIF1A|HTR2A|P2RX7|PPARA|PTGS2	-2.61852
stem cell population maintenance	-3.54321	6.72181	6	BMPR1A|CTNNB1|FGF2|KIT|RAF1|STAT3	-2.61852
protein localization to mitochondrion	-3.54321	6.72181	6	AKT1|BCL2|CASP8|HSP90AA1|MAPK8|TP53	-2.61852
negative regulation of protein serine/threonine kinase activity	-3.54321	6.72181	6	AKT1|BMP4|CASP3|GBA|SIRT1|PTPN22	-2.61852
DNA damage checkpoint	-3.5115	6.63097	6	ATM|CCND1|MAPK14|MDM2|PTPN11|TP53	-2.58935
response to fibroblast growth factor	-3.5115	6.63097	6	FGF2|FGFR1|CXCL8|MAPK1|MAPK3|PTPN11	-2.58935
maintenance of cell number	-3.5115	6.63097	6	BMPR1A|CTNNB1|FGF2|KIT|RAF1|STAT3	-2.58935
pyridine-containing compound biosynthetic process	-3.49582	6.58647	6	GAPDH|HIF1A|HTR2A|P2RX7|PPARA|PTGS2	-2.57714
anatomical structure maturation	-3.44952	6.45647	6	BCL2|EDNRB|MTOR|HIF1A|MMP2|RET	-2.53336
pyruvate metabolic process	-3.43432	6.41427	6	GAPDH|HIF1A|HTR2A|P2RX7|PPARA|TP53	-2.5236
positive regulation of endocytosis	-3.43432	6.41427	6	SERPINE1|PPARG|PTPRC|SELE|TNF|VEGFA	-2.5236
actin filament bundle assembly	-3.38941	6.29092	6	MTOR|MET|SRC|TGFBR1|EZR|NOX4	-2.48049
regulation of lymphocyte mediated immunity	-3.37466	6.25085	6	ARG1|IL2|IL6|PTPRC|TNF|NLRP3	-2.46865
DNA integrity checkpoint	-3.36002	6.21129	6	ATM|CCND1|MAPK14|MDM2|PTPN11|TP53	-2.45446
nucleoside diphosphate metabolic process	-3.34549	6.17222	6	GAPDH|HIF1A|HTR2A|P2RX7|PPARA|TP53	-2.44082
toll-like receptor signaling pathway	-3.33107	6.13365	6	CASP8|CHUK|ESR1|NR1H4|PTPN22|TLR9	-2.42791
actin filament bundle organization	-3.33107	6.13365	6	MTOR|MET|SRC|TGFBR1|EZR|NOX4	-2.42791
appendage development	-3.23295	5.87655	6	BMP4|BMPR1A|CTNNB1|HDAC2|RARB|SHH	-2.33905
limb development	-3.23295	5.87655	6	BMP4|BMPR1A|CTNNB1|HDAC2|RARB|SHH	-2.33905
regulation of cell division	-3.17903	5.73909	6	FGF2|HTR2B|PGF|SHH|VEGFA|SETD2	-2.29008
monocarboxylic acid transport	-3.13956	5.64014	6	AKT1|ACE|NOS2|PPARA|PPARG|NR1H4	-2.25296
cellular response to interleukin-1	-3.06297	5.45213	6	CHUK|HIF1A|ICAM1|IL6|CXCL8|MAPK3	-2.18272
membrane docking	-3.05049	5.42201	6	CFTR|HSP90AA1|ICAM1|PRKACA|VCAM1|EZR	-2.17235
negative regulation of cell growth	-3.00142	5.30478	6	BCL2|HSPA1A|PPARA|PPARG|TP53|SIRT1	-2.12619
steroid biosynthetic process	-2.90696	5.08489	6	CFTR|CYP1A1|TNF|VDR|NR1H4|SIRT1	-2.03874
immunoglobulin production	-2.83915	4.93158	6	IL2|IL6|PTPRC|RBP4|TNF|TLR9	-1.97943
anterior/posterior pattern specification	-2.79529	4.8344	6	ATM|BMP4|BMPR1A|SHH|TGFBR1|TP53	-1.93758
regulation of leukocyte mediated immunity	-2.74192	4.71819	6	ARG1|IL2|IL6|PTPRC|TNF|NLRP3	-1.89016
carbohydrate biosynthetic process	-2.72101	4.67326	6	AKT1|MTOR|GAPDH|PPARA|RBP4|SIRT1	-1.8714
negative regulation of neuron differentiation	-2.72101	4.67326	6	EDNRB|HDAC2|SHH|SLC6A4|TRPC6|TRPV4	-1.8714
cell cycle checkpoint	-2.71065	4.65111	6	ATM|CCND1|MAPK14|MDM2|PTPN11|TP53	-1.86221
cyclic-nucleotide-mediated signaling	-2.60045	4.42065	6	ADRB2|EDNRB|HTR2B|PDE4A|PRKCA|PRKG1	-1.76129
regulation of microtubule-based process	-2.60045	4.42065	6	CTNNB1|ERBB2|HSPA1A|MET|SIRT1|TRPV4	-1.76129
developmental cell growth	-2.60045	4.42065	6	DDR1|CTNNB1|MTOR|HSP90AA1|PPARA|VEGFA	-1.76129
regulation of viral process	-2.55255	4.32328	6	BCL2|HSPA8|CXCL8|PPARA|STAT1|TNF	-1.71588
drug transport	-2.54313	4.30431	6	ARG1|HTR2A|MB|ABCC1|ABCB1|PTPN11	-1.70816
alpha-amino acid metabolic process	-2.53376	4.28552	6	ARG1|NOS1|NOS2|NOS3|NR1H4|NOX4	-1.69936
dendrite development	-2.48765	4.19395	6	ALK|MTOR|HDAC2|IL2|PRKG1|TRPC6	-1.65608
telencephalon development	-2.47858	4.1761	6	ALK|BMP4|CASP3|HIF1A|RARB|SHH	-1.64738
cellular lipid catabolic process	-2.46057	4.14086	6	AKT1|MTOR|GBA|ENPP2|PIK3CG|PPARA	-1.63068
coenzyme biosynthetic process	-2.29039	3.81861	6	GAPDH|HIF1A|HTR2A|P2RX7|PPARA|PTGS2	-1.47141
mitochondrial transport	-2.18095	3.62134	6	BCL2|CASP8|HSPA1A|HSP90AA1|MAPK8|TP53	-1.36868
regulation of actin filament organization	-2.16591	3.59481	6	MTOR|ICAM1|MET|PIK3CA|TGFBR1|NOX4	-1.35489
cell-cell adhesion via plasma-membrane adhesion molecules	-2.15101	3.56867	6	MAPK14|ICAM1|RET|SELE|SELP|VCAM1	-1.34053
cell cycle G2/M phase transition	-2.14362	3.55574	6	ATM|CCND1|HSP90AA1|ABCB1|PRKACA|TP53	-1.33385
regulation of canonical Wnt signaling pathway	-2.06447	3.41946	6	MAPK14|CTNNB1|EGFR|SHH|SRC|VCP	-1.2588
Bergmann glial cell differentiation	-9.77584	116.831	5	MAPK1|MAPK3|MAP2K1|PTPN11|SHH	-8.25441
trachea morphogenesis	-8.70312	81.782	5	BMP4|MAPK1|MAPK3|MAP2K1|SHH	-7.26742
positive regulation of production of miRNAs involved in gene silencing by miRNA	-8.2101	68.1516	5	BMP4|EGFR|IL6|MAP2K1|TP53	-6.82366
positive regulation of SMAD protein signal transduction	-7.63773	54.5213	5	PARP1|BMP4|BMPR1A|JAK2|TGFBR1	-6.30805
positive regulation of endothelial cell chemotaxis	-7.63773	54.5213	5	FGF2|FGFR1|KDR|MET|VEGFA	-6.30805
trachea development	-7.32804	48.107	5	BMP4|MAPK1|MAPK3|MAP2K1|SHH	-6.01972
mammary gland alveolus development	-7.32804	48.107	5	CCND1|DDR1|ESR1|HIF1A|VEGFA	-6.01972
mammary gland lobule development	-7.32804	48.107	5	CCND1|DDR1|ESR1|HIF1A|VEGFA	-6.01972
regulation of systemic arterial blood pressure by circulatory renin-angiotensin	-7.18886	45.4344	5	CMA1|CTSG|ACE|F2R|REN	-5.89658
regulation of early endosome to late endosome transport	-7.18886	45.4344	5	MAPK1|MAPK3|MAP2K1|SRC|EZR	-5.89658
vascular wound healing	-6.81965	38.9438	5	ALOX5|KDR|SERPINE1|TNF|VEGFA	-5.55318
thyroid gland development	-6.70983	37.1736	5	MAPK1|MAPK3|MAP2K1|RAF1|SHH	-5.45547
positive regulation of interferon-alpha production	-6.70983	37.1736	5	CHUK|MMP12|STAT1|SETD2|TLR9	-5.45547
calcium-mediated signaling using intracellular calcium source	-6.70983	37.1736	5	KDR|PRKACA|PTPRC|SELP|VCAM1	-5.45547
response to muscle stretch	-6.70983	37.1736	5	MAPK14|CTNNB1|PIK3CA|PTK2|RAF1	-5.45547
CD4-positive or CD8-positive, alpha-beta T cell lineage commitment	-6.70983	37.1736	5	BCL2|MTOR|IL6|SHH|STAT3	-5.45547
positive regulation of transcription from RNA polymerase II promoter in response to stress	-6.50621	34.0758	5	HIF1A|HSPA5|NFE2L2|TP53|VEGFA	-5.26701
positive regulation of nitric-oxide synthase activity	-6.50621	34.0758	5	AKT1|HIF1A|HTR2B|TERT|TNF	-5.26701
regulation of endothelial cell chemotaxis	-6.50621	34.0758	5	FGF2|FGFR1|KDR|MET|VEGFA	-5.26701
fibrinolysis	-6.41145	32.7128	5	F2|SERPINE1|PLAT|PLAU|PLG	-5.18034
disruption by host of symbiont cells	-6.41145	32.7128	5	ARG1|CTSG|ELANE|F2|GAPDH	-5.18034
killing by host of symbiont cells	-6.41145	32.7128	5	ARG1|CTSG|ELANE|F2|GAPDH	-5.18034
regulation of mesenchymal cell proliferation	-6.32085	31.4546	5	BMP4|BMPR1A|SHH|STAT1|VEGFA	-5.10035
regulation of SMAD protein signal transduction	-6.32085	31.4546	5	PARP1|BMP4|BMPR1A|JAK2|TGFBR1	-5.10035
nitric oxide mediated signal transduction	-6.23405	30.2896	5	EGFR|NOS1|NOS2|NOS3|VEGFA	-5.02168
positive regulation of collagen biosynthetic process	-6.23405	30.2896	5	BMP4|F2|F2R|HDAC2|PDGFRB	-5.02168
disruption of cells of other organism involved in symbiotic interaction	-6.23405	30.2896	5	ARG1|CTSG|ELANE|F2|GAPDH	-5.02168
killing of cells in other organism involved in symbiotic interaction	-6.23405	30.2896	5	ARG1|CTSG|ELANE|F2|GAPDH	-5.02168
regulation of cytoplasmic transport	-6.23405	30.2896	5	MAPK1|MAPK3|MAP2K1|SRC|EZR	-5.02168
positive regulation of collagen metabolic process	-6.15077	29.2078	5	BMP4|F2|F2R|HDAC2|PDGFRB	-4.94884
interferon-alpha production	-6.15077	29.2078	5	CHUK|MMP12|STAT1|SETD2|TLR9	-4.94884
regulation of interferon-alpha production	-6.15077	29.2078	5	CHUK|MMP12|STAT1|SETD2|TLR9	-4.94884
regulation of oxidative stress-induced intrinsic apoptotic signaling pathway	-6.15077	29.2078	5	PARP1|AKT1|HIF1A|NFE2L2|SIRT1	-4.94884
regulation of intrinsic apoptotic signaling pathway by p53 class mediator	-6.15077	29.2078	5	BCL2|MDM2|MIF|TP53|SIRT1	-4.94884
dendritic cell migration	-6.07073	28.2007	5	ALOX5|CCR5|CXCR1|CXCR2|PIK3CG	-4.87318
angiogenesis involved in wound healing	-6.07073	28.2007	5	ALOX5|KDR|SERPINE1|TNF|VEGFA	-4.87318
positive regulation of monooxygenase activity	-5.9937	27.2607	5	AKT1|HIF1A|HTR2B|TERT|TNF	-4.80394
leukocyte tethering or rolling	-5.9937	27.2607	5	ELANE|SELE|SELP|TNF|VCAM1	-4.80394
response to fluid shear stress	-5.91946	26.3813	5	AKT1|NFE2L2|NOS3|PDGFRB|SRC	-4.73439
positive regulation of vasoconstriction	-5.91946	26.3813	5	AKT1|EGFR|F2R|HTR2A|ICAM1	-4.73439
regulation of neuroblast proliferation	-5.91946	26.3813	5	CTNNB1|HIF1A|SHH|TP53|VEGFA	-4.73439
activation of phospholipase C activity	-5.84782	25.5569	5	EDNRA|EGFR|HTR2A|HTR2B|SELE	-4.67073
endothelial cell chemotaxis	-5.84782	25.5569	5	FGF2|FGFR1|KDR|MET|VEGFA	-4.67073
negative regulation of signal transduction in absence of ligand	-5.84782	25.5569	5	AKT1|BCL2|HSPA1A|TERT|TNF	-4.67073
negative regulation of extrinsic apoptotic signaling pathway in absence of ligand	-5.84782	25.5569	5	AKT1|BCL2|HSPA1A|TERT|TNF	-4.67073
long-chain fatty acid biosynthetic process	-5.77861	24.7824	5	ALOX5|CYP1A1|CYP2C9|CYP2D6|PTGS2	-4.61059
positive regulation of erythrocyte differentiation	-5.77861	24.7824	5	MAPK14|HIF1A|HSPA1A|STAT1|STAT3	-4.61059
branching involved in blood vessel morphogenesis	-5.71168	24.0535	5	CTNNB1|EDNRA|KDR|SHH|VEGFA	-4.54933
regulation of DNA damage response, signal transduction by p53 class mediator	-5.71168	24.0535	5	ATM|MDM2|MIF|TP53|SIRT1	-4.54933
positive regulation of ATP biosynthetic process	-5.58409	22.7172	5	HIF1A|HTR2A|P2RX7|PPARA|VCP	-4.43404
protein kinase A signaling	-5.52318	22.1032	5	ADRB2|MIF|PDE4A|PRKACA|EZR	-4.38012
mesenchymal cell proliferation	-5.46406	21.5216	5	BMP4|BMPR1A|SHH|STAT1|VEGFA	-4.329
response to food	-5.46406	21.5216	5	AKT1|CYP1A1|MTOR|MPO|PPARA	-4.329
positive regulation of glucose import	-5.46406	21.5216	5	AKT1|MAPK14|NFE2L2|PTPN11|TERT	-4.329
response to dexamethasone	-5.46406	21.5216	5	ARG1|EGFR|GBA|NR3C1|ICAM1	-4.329
positive regulation of bone mineralization	-5.40662	20.9697	5	ADRB2|ALOX5|BMP4|BMPR1A|P2RX7	-4.27794
defense response to fungus	-5.40662	20.9697	5	ARG1|CTSG|ELANE|GAPDH|MPO	-4.27794
response to growth hormone	-5.40662	20.9697	5	AKT1|JAK2|PTK2|STAT3|STAT6	-4.27794
metanephric nephron development	-5.40662	20.9697	5	BMP4|PDGFRA|PDGFRB|RET|STAT1	-4.27794
positive regulation of kidney development	-5.40662	20.9697	5	BMP4|PDGFRB|RET|SHH|VEGFA	-4.27794
regulation of macrophage migration	-5.40662	20.9697	5	MIF|MMP14|MAPK1|MAPK3|PTK2	-4.27794
early endosome to late endosome transport	-5.35077	20.4455	5	MAPK1|MAPK3|MAP2K1|SRC|EZR	-4.22985
negative regulation of blood pressure	-5.35077	20.4455	5	ADRB2|NOS1|NOS2|NOS3|PPARA	-4.22985
regulation of T cell receptor signaling pathway	-5.35077	20.4455	5	ADA|KCNN4|LGALS3|EZR|PTPN22	-4.22985
positive regulation of cardiac muscle tissue growth	-5.35077	20.4455	5	BMPR1A|MAPK14|FGF2|MTOR|MAPK1	-4.22985
mammary gland morphogenesis	-5.35077	20.4455	5	ARG1|BMP4|DDR1|ESR1|SRC	-4.22985
negative regulation of extrinsic apoptotic signaling pathway via death domain receptors	-5.29644	19.9468	5	CASP8|ICAM1|NOS3|SERPINE1|RAF1	-4.18097
genitalia development	-5.24353	19.4719	5	ESR1|PDGFRA|PTPN11|RBP4|SHH	-4.13274
trabecula morphogenesis	-5.19199	19.0191	5	BMPR1A|MMP2|RBP4|TEK|TGFBR1	-4.08758
vesicle-mediated transport between endosomal compartments	-5.19199	19.0191	5	MAPK1|MAPK3|MAP2K1|SRC|EZR	-4.08758
endodermal cell differentiation	-5.14175	18.5868	5	MMP2|MMP8|MMP9|MMP14|SETD2	-4.04294
regulation of bone resorption	-5.14175	18.5868	5	EGFR|IL6|P2RX7|PRKCA|SRC	-4.04294
digestive tract morphogenesis	-5.14175	18.5868	5	BCL2|BMP4|HIF1A|PDGFRA|SHH	-4.04294
positive regulation of heart growth	-5.14175	18.5868	5	BMPR1A|MAPK14|FGF2|MTOR|MAPK1	-4.04294
coronary vasculature development	-5.14175	18.5868	5	BMP4|PDGFRB|TGFBR1|VEGFA|SETD2	-4.04294
regulation of mitochondrial outer membrane permeabilization involved in apoptotic signaling pathway	-5.14175	18.5868	5	BCL2|CASP8|HSPA1A|MAPK8|TP53	-4.04294
cellular response to amyloid-beta	-5.14175	18.5868	5	PARP1|ADRB2|ICAM1|ABCC1|VCAM1	-4.04294
blood vessel remodeling	-5.09274	18.1738	5	ACE|EPAS1|FLT4|NOS3|TGM2	-4.0022
positive regulation of immunoglobulin production	-5.09274	18.1738	5	IL2|IL6|PTPRC|RBP4|TLR9	-4.0022
positive regulation of smooth muscle cell migration	-5.09274	18.1738	5	BCL2|PDGFRB|SRC|TERT|NOX4	-4.0022
positive regulation of protein dephosphorylation	-5.09274	18.1738	5	MTOR|GBA|JAK2|PDGFRB|PTPRC	-4.0022
embryonic cranial skeleton morphogenesis	-5.09274	18.1738	5	BMP4|MMP14|PDGFRA|TGFBR1|SETD2	-4.0022
acute-phase response	-5.04491	17.7787	5	EDNRB|F2|IL6|PTGS2|TNF	-3.95931
lactation	-5.04491	17.7787	5	CCND1|DDR1|HIF1A|VEGFA|XDH	-3.95931
regulation of endothelial cell differentiation	-5.04491	17.7787	5	BMP4|TNF|TNFRSF1A|VEGFA|XDH	-3.95931
autonomic nervous system development	-5.04491	17.7787	5	CTNNB1|EDNRA|EDNRB|RET|VCAM1	-3.95931
brown fat cell differentiation	-5.04491	17.7787	5	ADRB2|MAPK14|MTOR|PTGS2|SIRT1	-3.95931
positive regulation of biomineral tissue development	-4.99821	17.4004	5	ADRB2|ALOX5|BMP4|BMPR1A|P2RX7	-3.91744
positive regulation of ATP metabolic process	-4.99821	17.4004	5	HIF1A|HTR2A|P2RX7|PPARA|VCP	-3.91744
regulation of erythrocyte differentiation	-4.95258	17.0379	5	MAPK14|HIF1A|HSPA1A|STAT1|STAT3	-3.87679
regulation of morphogenesis of a branching structure	-4.95258	17.0379	5	BMP4|ESR1|SHH|TNF|VEGFA	-3.87679
prostanoid metabolic process	-4.86436	16.3564	5	MIF|PTGS1|PTGS2|TNFRSF1A|SIRT1	-3.79739
prostaglandin metabolic process	-4.86436	16.3564	5	MIF|PTGS1|PTGS2|TNFRSF1A|SIRT1	-3.79739
negative regulation of epithelial cell differentiation	-4.86436	16.3564	5	CCND1|MMP9|STAT1|VEGFA|XDH	-3.79739
p38MAPK cascade	-4.86436	16.3564	5	MAPK14|VEGFA|EZR|XDH|PTPN22	-3.79739
negative regulation of I-kappaB kinase/NF-kappaB signaling	-4.82169	16.0357	5	CASP8|ESR1|STAT1|NR1H4|SIRT1	-3.75762
regulation of bone remodeling	-4.82169	16.0357	5	EGFR|IL6|P2RX7|PRKCA|SRC	-3.75762
branching involved in ureteric bud morphogenesis	-4.77993	15.7273	5	BCL2|BMP4|FGF2|SHH|VEGFA	-3.72064
negative regulation of G protein-coupled receptor signaling pathway	-4.77993	15.7273	5	ADA|ADRB2|HTR2B|CXCL8|MET	-3.72064
endochondral bone morphogenesis	-4.77993	15.7273	5	BMP4|MMP14|RARB|TEK|TRPV4	-3.72064
endoderm formation	-4.73904	15.4306	5	MMP2|MMP8|MMP9|MMP14|SETD2	-3.68548
response to fungus	-4.73904	15.4306	5	ARG1|CTSG|ELANE|GAPDH|MPO	-3.68548
establishment of endothelial barrier	-4.73904	15.4306	5	ICAM1|TNF|TNFRSF1A|VEGFA|EZR	-3.68548
plasma lipoprotein particle organization	-4.73904	15.4306	5	AGTR1|BMP1|MPO|PRKACA|NR1H4	-3.68548
negative regulation of oxidative stress-induced cell death	-4.73904	15.4306	5	AKT1|HIF1A|MET|NFE2L2|SIRT1	-3.68548
positive regulation of neuron apoptotic process	-4.69898	15.1448	5	ATM|CASP3|CTNNB1|TNF|TP53	-3.64912
neuroblast proliferation	-4.65973	14.8695	5	CTNNB1|HIF1A|SHH|TP53|VEGFA	-3.61419
mitochondrial outer membrane permeabilization	-4.65973	14.8695	5	BCL2|CASP8|HSPA1A|MAPK8|TP53	-3.61419
regulation of lipid storage	-4.62126	14.6039	5	IL6|PPARA|PPARG|TNF|SIRT1	-3.57756
regulation of protein import into nucleus	-4.62126	14.6039	5	BMP4|MAPK14|JAK2|MAPK1|SHH	-3.57756
negative regulation of cellular response to oxidative stress	-4.62126	14.6039	5	AKT1|HIF1A|MET|NFE2L2|SIRT1	-3.57756
T cell costimulation	-4.58353	14.3477	5	AKT1|PIK3CA|PTPN11|SRC|CD274	-3.54585
protein-lipid complex subunit organization	-4.58353	14.3477	5	AGTR1|BMP1|MPO|PRKACA|NR1H4	-3.54585
ureteric bud morphogenesis	-4.54651	14.1003	5	BCL2|BMP4|FGF2|SHH|VEGFA	-3.51272
cell differentiation involved in kidney development	-4.54651	14.1003	5	BMP4|CTNNB1|MMP9|SHH|STAT1	-3.51272
negative regulation of response to oxidative stress	-4.54651	14.1003	5	AKT1|HIF1A|MET|NFE2L2|SIRT1	-3.51272
lymphocyte costimulation	-4.5102	13.8614	5	AKT1|PIK3CA|PTPN11|SRC|CD274	-3.47888
zymogen activation	-4.5102	13.8614	5	CASP8|MMP14|SERPINE1|PLAT|PLAU	-3.47888
regulation of macrophage activation	-4.5102	13.8614	5	ATM|IL6|MIF|MMP8|PTPRC	-3.47888
mesonephric tubule morphogenesis	-4.5102	13.8614	5	BCL2|BMP4|FGF2|SHH|VEGFA	-3.47888
unsaturated fatty acid biosynthetic process	-4.47455	13.6303	5	ALOX5|MIF|PTGS1|PTGS2|SIRT1	-3.44914
regulation of interleukin-10 production	-4.47455	13.6303	5	IL6|MMP8|STAT3|CD274|TLR9	-3.44914
cellular response to corticosteroid stimulus	-4.47455	13.6303	5	ARG1|EGFR|NR3C1|ICAM1|SGK1	-3.44914
regulation of cell aging	-4.47455	13.6303	5	BMPR1A|MIF|TERT|TP53|SIRT1	-3.44914
positive regulation of mitochondrial membrane permeability involved in apoptotic process	-4.47455	13.6303	5	BCL2|CASP8|HSPA1A|MAPK8|TP53	-3.44914
positive regulation of protein localization to plasma membrane	-4.47455	13.6303	5	AKT1|EGFR|LGALS3|TNF|EZR	-3.44914
regulation of telomere maintenance via telomere lengthening	-4.47455	13.6303	5	PARP1|ATM|MAPK1|MAPK3|SRC	-3.44914
heart valve development	-4.43955	13.4069	5	BMP4|BMPR1A|MTOR|NOS3|TNFRSF1A	-3.41911
protein insertion into membrane	-4.43955	13.4069	5	BCL2|CASP8|EGFR|MAPK8|TP53	-3.41911
vascular endothelial growth factor production	-4.40517	13.1906	5	FLT4|HIF1A|IL6|PTGS2|TNF	-3.38762
interleukin-10 production	-4.40517	13.1906	5	IL6|MMP8|STAT3|CD274|TLR9	-3.38762
mitochondrial outer membrane permeabilization involved in programmed cell death	-4.40517	13.1906	5	BCL2|CASP8|HSPA1A|MAPK8|TP53	-3.38762
negative regulation of reactive oxygen species metabolic process	-4.3714	12.9813	5	BCL2|HIF1A|MMP3|PPARA|TP53	-3.3573
positive regulation of mitochondrial membrane permeability	-4.33821	12.7784	5	BCL2|CASP8|HSPA1A|MAPK8|TP53	-3.32696
T-helper cell differentiation	-4.33821	12.7784	5	MTOR|IL2|IL6|STAT3|NLRP3	-3.32696
cardiac septum morphogenesis	-4.33821	12.7784	5	BMP4|BMPR1A|RARB|TGFBR1|TP53	-3.32696
cellular response to retinoic acid	-4.33821	12.7784	5	ATM|HDAC2|PPARG|RET|SLC6A4	-3.32696
positive regulation of sprouting angiogenesis	-4.33821	12.7784	5	AGTR1|FGF2|KDR|PTGS2|VEGFA	-3.32696
positive regulation of interferon-gamma production	-4.30559	12.5818	5	HRAS|IL2|TNF|PTPN22|TLR9	-3.29942
response to anesthetic	-4.30559	12.5818	5	ADA|MTOR|HDAC2|HSPA5|HTR2A	-3.29942
cranial skeletal system development	-4.30559	12.5818	5	BMP4|MMP14|PDGFRA|TGFBR1|SETD2	-3.29942
CD4-positive, alpha-beta T cell differentiation involved in immune response	-4.27351	12.3912	5	MTOR|IL2|IL6|STAT3|NLRP3	-3.26987
negative regulation of interleukin-6 production	-4.27351	12.3912	5	GBA|TNF|NR1H4|PTPN22|TLR9	-3.26987
positive regulation of fat cell differentiation	-4.27351	12.3912	5	AKT1|MAPK14|HTR2A|PPARG|PTGS2	-3.26987
positive regulation of alpha-beta T cell activation	-4.27351	12.3912	5	ADA|PTPRC|SHH|PTPN22|NLRP3	-3.26987
regulation of behavior	-4.27351	12.3912	5	ADA|MTOR|HDAC2|HTR2B|STAT3	-3.26987
regulation of cartilage development	-4.27351	12.3912	5	BMP1|BMP4|PTPN11|RARB|TGFBR1	-3.26987
regulation of mitochondrial membrane permeability involved in apoptotic process	-4.27351	12.3912	5	BCL2|CASP8|HSPA1A|MAPK8|TP53	-3.26987
alpha-beta T cell activation involved in immune response	-4.24197	12.2063	5	MTOR|IL2|IL6|STAT3|NLRP3	-3.24277
alpha-beta T cell differentiation involved in immune response	-4.24197	12.2063	5	MTOR|IL2|IL6|STAT3|NLRP3	-3.24277
negative regulation of cell-substrate adhesion	-4.24197	12.2063	5	MMP12|MMP14|SERPINE1|PLG|SRC	-3.24277
positive regulation of macroautophagy	-4.24197	12.2063	5	ADRB2|HIF1A|KDR|MAPK3|SIRT1	-3.24277
nephron tubule morphogenesis	-4.24197	12.2063	5	BCL2|BMP4|FGF2|SHH|VEGFA	-3.24277
positive regulation of protein localization to cell periphery	-4.24197	12.2063	5	AKT1|EGFR|LGALS3|TNF|EZR	-3.24277
regulation of cardiac muscle hypertrophy	-4.21094	12.0268	5	PARP1|MTOR|PPARA|PRKCA|TNFRSF1A	-3.21832
secondary metabolic process	-4.21094	12.0268	5	BCL2|CYP1A1|CYP2D6|NFE2L2|TP53	-3.21832
muscle tissue morphogenesis	-4.21094	12.0268	5	BMP4|BMPR1A|TGFBR1|TNNI3|TNNT2	-3.21832
positive regulation of membrane permeability	-4.18041	11.8525	5	BCL2|CASP8|HSPA1A|MAPK8|TP53	-3.18861
artery morphogenesis	-4.15036	11.6831	5	BMP4|BMPR1A|PDGFRB|TGFBR1|VEGFA	-3.16343
cellular response to ammonium ion	-4.15036	11.6831	5	CASP3|CHRM3|HDAC2|MAPK1|MAPK3	-3.16343
regulation of muscle hypertrophy	-4.12078	11.5186	5	PARP1|MTOR|PPARA|PRKCA|TNFRSF1A	-3.13653
positive regulation of insulin secretion	-4.12078	11.5186	5	CFTR|HIF1A|JAK2|RBP4|NR1H4	-3.13653
positive regulation of Ras protein signal transduction	-4.12078	11.5186	5	F2R|HRAS|JAK2|PDGFRB|PIK3CG	-3.13653
renal tubule morphogenesis	-4.12078	11.5186	5	BCL2|BMP4|FGF2|SHH|VEGFA	-3.13653
positive regulation of reproductive process	-4.12078	11.5186	5	EDNRB|HDAC2|SHH|SRC|VEGFA	-3.13653
multicellular organismal water homeostasis	-4.09166	11.3586	5	CFTR|GBA|MET|PRKACA|TRPV4	-3.11193
T cell differentiation involved in immune response	-4.06299	11.203	5	MTOR|IL2|IL6|STAT3|NLRP3	-3.08746
pancreas development	-4.06299	11.203	5	AKT1|BMP4|IL6|MET|SHH	-3.08746
muscle organ morphogenesis	-4.03474	11.0516	5	BMP4|BMPR1A|TGFBR1|TNNI3|TNNT2	-3.06078
regulation of mitochondrial membrane permeability	-4.00691	10.9043	5	BCL2|CASP8|HSPA1A|MAPK8|TP53	-3.03711
glutamine family amino acid metabolic process	-3.97949	10.7608	5	ARG1|NOS1|NOS2|NOS3|NR1H4	-3.01201
SMAD protein signal transduction	-3.95247	10.621	5	PARP1|BMP4|BMPR1A|JAK2|TGFBR1	-2.98627
regulation of transcription from RNA polymerase II promoter in response to hypoxia	-3.95247	10.621	5	EPAS1|HIF1A|NFE2L2|TP53|VEGFA	-2.98627
histone deacetylation	-3.89958	10.3521	5	HDAC2|MAPK8|TP53|VEGFA|SIRT1	-2.93923
water homeostasis	-3.89958	10.3521	5	CFTR|GBA|MET|PRKACA|TRPV4	-2.93923
regulation of telomere maintenance	-3.89958	10.3521	5	PARP1|ATM|MAPK1|MAPK3|SRC	-2.93923
hair follicle development	-3.87368	10.2227	5	BCL2|EGFR|HDAC2|SHH|TNF	-2.91384
CD4-positive, alpha-beta T cell differentiation	-3.84815	10.0965	5	MTOR|IL2|IL6|STAT3|NLRP3	-2.88956
regulation of nucleotide catabolic process	-3.82296	9.97341	5	HIF1A|HTR2A|P2RX7|PPARA|TP53	-2.86688
molting cycle process	-3.79811	9.85325	5	BCL2|EGFR|HDAC2|SHH|TNF	-2.84577
hair cycle process	-3.79811	9.85325	5	BCL2|EGFR|HDAC2|SHH|TNF	-2.84577
positive regulation of NIK/NF-kappaB signaling	-3.79811	9.85325	5	EGFR|NR3C2|MMP8|TNF|TLR9	-2.84577
skin epidermis development	-3.77359	9.73595	5	BCL2|EGFR|HDAC2|SHH|TNF	-2.82249
positive regulation of cell division	-3.72552	9.50953	5	FGF2|HTR2B|PGF|SHH|VEGFA	-2.78105
membrane depolarization	-3.70194	9.40023	5	PARP1|BCL2|KDR|P2RX7|SRC	-2.76015
primary neural tube formation	-3.67867	9.29341	5	BMP4|CASP3|HIF1A|PRKACA|SETD2	-2.73857
regulation of response to drug	-3.67867	9.29341	5	ARG1|HTR2A|MET|NFE2L2|PTPN11	-2.73857
cellular response to alcohol	-3.65569	9.18899	5	AKT1|CFTR|CTNNB1|PPARG|SGK1	-2.71848
lamellipodium organization	-3.65569	9.18899	5	MTOR|KIT|ENPP2|PIK3CA|SRC	-2.71848
regulation of carbohydrate catabolic process	-3.633	9.08689	5	HIF1A|HTR2A|P2RX7|PPARA|TP53	-2.69818
positive regulation of T cell differentiation	-3.633	9.08689	5	ADA|IL2|PTPRC|SHH|NLRP3	-2.69818
bone morphogenesis	-3.633	9.08689	5	BMP4|MMP14|RARB|TEK|TRPV4	-2.69818
negative regulation of NF-kappaB transcription factor activity	-3.58846	8.88935	5	CHUK|NR1H4|SIRT1|TLR9|NLRP3	-2.65884
cell migration involved in sprouting angiogenesis	-3.56659	8.79376	5	AKT1|FGF2|KDR|PTGS2|VEGFA	-2.63862
oligodendrocyte differentiation	-3.56659	8.79376	5	ERBB2|MTOR|HDAC2|PPARG|SHH	-2.63862
regulation of response to endoplasmic reticulum stress	-3.56659	8.79376	5	ALOX5|HSPA1A|HSPA5|NFE2L2|SIRT1	-2.63862
cerebellum development	-3.54498	8.70021	5	GBA|HSPA5|MAP2K1|PTPN11|TP53	-2.61912
regulation of calcium-mediated signaling	-3.54498	8.70021	5	ADA|MTOR|NOS1|PRKACA|TNF	-2.61912
regulation of coenzyme metabolic process	-3.52363	8.60863	5	HIF1A|HTR2A|P2RX7|PPARA|TP53	-2.6001
neural tube formation	-3.50253	8.51896	5	BMP4|CASP3|HIF1A|PRKACA|SETD2	-2.58224
cardiac septum development	-3.50253	8.51896	5	BMP4|BMPR1A|RARB|TGFBR1|TP53	-2.58224
protein deacetylation	-3.50253	8.51896	5	HDAC2|MAPK8|TP53|VEGFA|SIRT1	-2.58224
execution phase of apoptosis	-3.50253	8.51896	5	AKT1|CASP3|CASP8|IL6|TP53	-2.58224
positive regulation of cold-induced thermogenesis	-3.48168	8.43113	5	ADRB2|EPAS1|JAK2|STAT6|VEGFA	-2.56369
fatty acid transport	-3.44069	8.26081	5	AKT1|ACE|NOS2|PPARA|PPARG	-2.52814
regulation of cell killing	-3.44069	8.26081	5	ARG1|ICAM1|NOS2|P2RX7|PTPRC	-2.52814
regulation of TOR signaling	-3.42054	8.1782	5	ATM|GBA|HIF1A|PIK3CA|SIRT1	-2.51005
regulation of cyclin-dependent protein serine/threonine kinase activity	-3.40062	8.09723	5	AKT1|CCND1|CASP3|EGFR|SRC	-2.49148
negative regulation of lipid metabolic process	-3.40062	8.09723	5	AKT1|ALK|PIK3CG|TNF|SIRT1	-2.49148
regulation of viral genome replication	-3.38092	8.01784	5	BCL2|HSPA8|CXCL8|PPARA|TNF	-2.47469
regulation of plasma lipoprotein particle levels	-3.38092	8.01784	5	AGTR1|BMP1|MPO|PRKACA|NR1H4	-2.47469
neutrophil chemotaxis	-3.36144	7.94	5	CXCL8|CXCR1|CXCR2|LGALS3|PIK3CG	-2.45566
regulation of pH	-3.34217	7.86365	5	BCL2|CFTR|EDNRB|MAPK1|MAPK3	-2.43772
fatty acid oxidation	-3.32311	7.78876	5	AKT1|MAPK14|MTOR|PPARA|PPARG	-2.42176
regulation of cyclin-dependent protein kinase activity	-3.32311	7.78876	5	AKT1|CCND1|CASP3|EGFR|SRC	-2.42176
T cell mediated immunity	-3.30425	7.71528	5	ARG1|ICAM1|IL6|PTPRC|NLRP3	-2.40423
[truncated: 786 more rows]

## Sheet: KEGG pathways
Terms	LogP	Enrichment	Count	Hits	Log(q-value)
[truncated: 167 more rows]

[truncated: 1 more sheets: Component-target-pathway]
